# Supplementary material for: Chemoresistant Cancer Cell Lines Are Characterized by Migratory, Amino Acid Metabolism, Protein Catabolism and IFN1 Signalling Perturbations
Source: Cancers (Basel). 2022 Jun 2;14(11):2763. doi: 10.3390/cancers14112763 (PMC9179525; doi:10.3390/cancers14112763)
Supplement: Supplementary file 1 [file cancers-14-02763-s001.zip]

Archive with 7 entries (7 files):
- cancers-1716338-SI.pdf
- Table S1-OVCAR-5 Metabolomic Data.xlsb
- Table S2-CaOV3 Metabolomic Data.xlsb
- Table S3-Full List of Proteins Identified.xlsx
- Table S4-List of Proteins Related to GOBP Terms.xlsx
- Table S5-List of Metabolites and Proteins Related to KEGG Global Metabolomic Netw.xlsx
- Table S6-List of Metabolites Related to SMPDBT Terms.xlsx
