# Supplementary material for: Chemoresistant Cancer Cell Lines Are Characterized by Migratory, Amino Acid Metabolism, Protein Catabolism and IFN1 Signalling Perturbations
Source: Cancers (Basel). 2022 Jun 2;14(11):2763. doi: 10.3390/cancers14112763 (PMC9179525; doi:10.3390/cancers14112763)
Supplement: Supplementary file 1 [file cancers-14-02763-s001.zip › Table S3-Full List of Proteins Identified.xlsx]

## Sheet: OVCAR5
Accession	Description	OVCAR5 CBPR Abundance	OVCAR5 Parental Abundance	Abundance Ratio (Parental/CBPR)	Exp. q-value	# Unique Peptides
Q9Y3L3	SH3 domain-binding protein 1 OS=Homo sapiens OX=9606 GN=SH3BP1 PE=1 SV=3	4.43211e+07	5.76536e+07	1.30082	0	17
Q9UK22	F-box only protein 2 OS=Homo sapiens OX=9606 GN=FBXO2 PE=1 SV=2	3.58581e+07	4.13729e+07	1.15379	0	15
A0A0G2JMZ8	Occludin OS=Homo sapiens OX=9606 GN=OCLN PE=1 SV=1	2.36744e+07	1.45038e+07	0.612638	0	7
A0A494BZV2	Myosin phosphatase Rho-interacting protein OS=Homo sapiens OX=9606 GN=MPRIP PE=1 SV=1	1.60299e+09	1.82976e+09	1.14147	0	2
Q9BYM8	RanBP-type and C3HC4-type zinc finger-containing protein 1 OS=Homo sapiens OX=9606 GN=RBCK1 PE=1 SV=2	4.25323e+07	7.53722e+07	1.77212	0	4
Q6PIY7	Poly(A) RNA polymerase GLD2 OS=Homo sapiens OX=9606 GN=TENT2 PE=1 SV=1	1.85186e+07	1.63696e+07	0.883955	0.001	2
Q96DF8	Splicing factor ESS-2 homolog OS=Homo sapiens OX=9606 GN=ESS2 PE=1 SV=1	5.19374e+07	4.71439e+07	0.907706	0	6
P35052	Glypican-1 OS=Homo sapiens OX=9606 GN=GPC1 PE=1 SV=2	3.14489e+07	3.52002e+07	1.11928	0	5
Q04695	Keratin, type I cytoskeletal 17 OS=Homo sapiens OX=9606 GN=KRT17 PE=1 SV=2	4.34074e+08	3.98076e+08	0.917068	0	18
P61952	Guanine nucleotide-binding protein G(I)/G(S)/G(O) subunit gamma-11 OS=Homo sapiens OX=9606 GN=GNG11 PE=1 SV=1	6.45073e+06	1.08975e+07	1.68934	0.002	2
Q9H0F7	ADP-ribosylation factor-like protein 6 OS=Homo sapiens OX=9606 GN=ARL6 PE=1 SV=1	1.04547e+08	1.2227e+08	1.16953	0	3
P12277	Creatine kinase B-type OS=Homo sapiens OX=9606 GN=CKB PE=1 SV=1	1.00702e+08	1.46872e+09	14.5848	0	19
Q9Y5Q0	Fatty acid desaturase 3 OS=Homo sapiens OX=9606 GN=FADS3 PE=1 SV=1	7.3129e+06	1.78167e+07	2.43634	0.001	2
A0A5F9ZHM4	L-lactate dehydrogenase OS=Homo sapiens OX=9606 GN=LDHB PE=1 SV=1	2.11033e+08	2.01741e+08	0.955969	0	17
Q9HBK9	Arsenite methyltransferase OS=Homo sapiens OX=9606 GN=AS3MT PE=1 SV=3	1.03542e+08	1.17288e+08	1.13276	0	20
Q86Y37	CDK2-associated and cullin domain-containing protein 1 OS=Homo sapiens OX=9606 GN=CACUL1 PE=1 SV=1	4.13713e+08	3.94391e+08	0.953297	0	3
Q7Z401	C-myc promoter-binding protein OS=Homo sapiens OX=9606 GN=DENND4A PE=1 SV=2	6.61268e+06	7.06424e+06	1.06829	0.003	2
P18827	Syndecan-1 OS=Homo sapiens OX=9606 GN=SDC1 PE=1 SV=3	1.08669e+07	1.38372e+07	1.27333	0	3
O95171	Sciellin OS=Homo sapiens OX=9606 GN=SCEL PE=1 SV=2	4.52653e+07	4.48984e+07	0.991894	0	10
Q9NR77	Peroxisomal membrane protein 2 OS=Homo sapiens OX=9606 GN=PXMP2 PE=1 SV=3	8.08907e+06	1.07086e+07	1.32384	0.003	2
Q9NRG7	Epimerase family protein SDR39U1 OS=Homo sapiens OX=9606 GN=SDR39U1 PE=1 SV=3	3.11208e+07	3.74407e+07	1.20308	0.001	3
Q96A73	Putative monooxygenase p33MONOX OS=Homo sapiens OX=9606 GN=KIAA1191 PE=1 SV=1	9.73842e+06	1.00569e+07	1.0327	0	5
J3KN34	Tyrosine-protein phosphatase non-receptor type OS=Homo sapiens OX=9606 GN=PTPN3 PE=1 SV=2	3.14347e+07	1.58973e+07	0.505725	0.002	2
Q99988	Growth/differentiation factor 15 OS=Homo sapiens OX=9606 GN=GDF15 PE=1 SV=3	1.88901e+07	2.04116e+07	1.08054	0	5
P36952	Serpin B5 OS=Homo sapiens OX=9606 GN=SERPINB5 PE=1 SV=2	2.41702e+08	2.46942e+08	1.02168	0	17
A0A0D9SEX5	Palmitoyltransferase OS=Homo sapiens OX=9606 GN=ZDHHC6 PE=1 SV=1	8.15026e+06	7.74621e+06	0.950425	0	2
Q15742	NGFI-A-binding protein 2 OS=Homo sapiens OX=9606 GN=NAB2 PE=1 SV=1	1.5474e+07	2.25863e+07	1.45963	0	4
P55268	Laminin subunit beta-2 OS=Homo sapiens OX=9606 GN=LAMB2 PE=1 SV=2	6.51788e+09	6.72613e+09	1.03195	0	17
J3KPG5	Bromodomain adjacent to zinc finger domain protein 2A OS=Homo sapiens OX=9606 GN=BAZ2A PE=1 SV=1	1.10555e+07	9.85256e+06	0.891193	0	7
J3QLU9	Receptor protein-tyrosine kinase OS=Homo sapiens OX=9606 GN=ERBB2 PE=1 SV=1	1.9414e+07	1.71079e+07	0.881214	0	3
Q9P1Y5	Calmodulin-regulated spectrin-associated protein 3 OS=Homo sapiens OX=9606 GN=CAMSAP3 PE=1 SV=2	9.61898e+06	1.38627e+07	1.44119	0	5
Q5SQI0	Alpha-tubulin N-acetyltransferase 1 OS=Homo sapiens OX=9606 GN=ATAT1 PE=1 SV=1	1.27418e+08	1.38171e+08	1.08439	0	9
P15328	Folate receptor alpha OS=Homo sapiens OX=9606 GN=FOLR1 PE=1 SV=3	3.24551e+07	2.9787e+07	0.91779	0	7
A0A1B0GV73	Rho GTPase-activating protein 21 OS=Homo sapiens OX=9606 GN=ARHGAP21 PE=1 SV=1	2.06709e+06	7.40805e+06	3.5838	0.007	2
Q66LE6	Serine/threonine-protein phosphatase 2A 55 kDa regulatory subunit B delta isoform OS=Homo sapiens OX=9606 GN=PPP2R2D PE=1 SV=1	5.50443e+06	6.17715e+06	1.12221	0	2
F5H3M2	Kinesin-like protein OS=Homo sapiens OX=9606 GN=KIFC3 PE=1 SV=1	8.58016e+06	9.93899e+06	1.15837	0	2
P00156	Cytochrome b OS=Homo sapiens OX=9606 GN=MT-CYB PE=1 SV=2	1.00925e+07	8.61429e+06	0.853537	0.001	2
Q15561	Transcriptional enhancer factor TEF-3 OS=Homo sapiens OX=9606 GN=TEAD4 PE=1 SV=3	6.55318e+06	9.2878e+06	1.4173	0	2
Q9P2Q2	FERM domain-containing protein 4A OS=Homo sapiens OX=9606 GN=FRMD4A PE=1 SV=3	2.22982e+07	2.39708e+07	1.07501	0	3
Q02930	Cyclic AMP-responsive element-binding protein 5 OS=Homo sapiens OX=9606 GN=CREB5 PE=1 SV=3	1.23397e+07	1.51187e+07	1.22521	0.002	2
Q8WXE0	Caskin-2 OS=Homo sapiens OX=9606 GN=CASKIN2 PE=1 SV=2	2.81918e+07	2.13095e+07	0.755877	0	4
K7EPI4	Glial fibrillary acidic protein (Fragment) OS=Homo sapiens OX=9606 GN=GFAP PE=1 SV=2	8.144e+06	1.30288e+07	1.5998	0	2
P16383	GC-rich sequence DNA-binding factor 2 OS=Homo sapiens OX=9606 GN=GCFC2 PE=1 SV=2	1.79195e+08	1.56493e+08	0.873314	0	10
H3BP28	5-demethoxyubiquinone hydroxylase, mitochondrial OS=Homo sapiens OX=9606 GN=COQ7 PE=1 SV=1	1.26648e+08	1.29059e+08	1.01904	0.001	2
O94762	ATP-dependent DNA helicase Q5 OS=Homo sapiens OX=9606 GN=RECQL5 PE=1 SV=2	6.39298e+06	8.14453e+06	1.27398	0.003	2
O14732	Inositol monophosphatase 2 OS=Homo sapiens OX=9606 GN=IMPA2 PE=1 SV=1	3.29601e+07	4.90242e+07	1.48738	0	5
A0A0C4DH01	DNA-directed RNA polymerase III subunit RPC5 OS=Homo sapiens OX=9606 GN=POLR3E PE=1 SV=1	2.63661e+07	2.95528e+07	1.12087	0	3
P15291	Beta-1,4-galactosyltransferase 1 OS=Homo sapiens OX=9606 GN=B4GALT1 PE=1 SV=5	8.77954e+07	9.43656e+07	1.07484	0	3
P23743	Diacylglycerol kinase alpha OS=Homo sapiens OX=9606 GN=DGKA PE=1 SV=3	4.88997e+09	5.86494e+09	1.19938	0	11
Q03468	DNA excision repair protein ERCC-6 OS=Homo sapiens OX=9606 GN=ERCC6 PE=1 SV=1	2.83408e+08	2.90688e+08	1.02569	0	8
G5E953	Myotubularin related protein 3, isoform CRA_e OS=Homo sapiens OX=9606 GN=MTMR3 PE=1 SV=1	6.19494e+07	7.31978e+07	1.18157	0.001	4
Q8NDH3	Probable aminopeptidase NPEPL1 OS=Homo sapiens OX=9606 GN=NPEPL1 PE=1 SV=3	1.06892e+08	1.40793e+08	1.31715	0	8
P0DPB5	Protein POLR1D, isoform 2 OS=Homo sapiens OX=9606 GN=POLR1D PE=1 SV=1	1.13697e+07	1.33837e+07	1.17714	0	2
Q2TB90	Hexokinase HKDC1 OS=Homo sapiens OX=9606 GN=HKDC1 PE=1 SV=3	1.13343e+08	3.16363e+08	2.79121	0	27
Q9H4B0	Probable tRNA N6-adenosine threonylcarbamoyltransferase, mitochondrial OS=Homo sapiens OX=9606 GN=OSGEPL1 PE=2 SV=2	1.0675e+07	3.26042e+07	3.05426	0	2
Q15388	Mitochondrial import receptor subunit TOM20 homolog OS=Homo sapiens OX=9606 GN=TOMM20 PE=1 SV=1	1.34202e+08	1.63563e+08	1.21878	0	4
Q9P0U4	CXXC-type zinc finger protein 1 OS=Homo sapiens OX=9606 GN=CXXC1 PE=1 SV=2	1.0188e+07	1.04349e+07	1.02423	0.001	3
G3XAJ6	Raft-linking protein, isoform CRA_c OS=Homo sapiens OX=9606 GN=RFTN1 PE=1 SV=1	7.82691e+07	8.29874e+07	1.06028	0.002	2
Q9Y6X8	Zinc fingers and homeoboxes protein 2 OS=Homo sapiens OX=9606 GN=ZHX2 PE=1 SV=1	7.2784e+07	7.62306e+07	1.04735	0	4
Q7Z6L1	Tectonin beta-propeller repeat-containing protein 1 OS=Homo sapiens OX=9606 GN=TECPR1 PE=1 SV=1	4.7625e+06	6.71643e+06	1.41027	0.007	2
Q8WUK0	Phosphatidylglycerophosphatase and protein-tyrosine phosphatase 1 OS=Homo sapiens OX=9606 GN=PTPMT1 PE=1 SV=1	2.03151e+08	1.9576e+08	0.963617	0	9
Q8WV92	MIT domain-containing protein 1 OS=Homo sapiens OX=9606 GN=MITD1 PE=1 SV=1	1.03443e+07	1.51558e+07	1.46513	0	3
Q6T4R5	Nance-Horan syndrome protein OS=Homo sapiens OX=9606 GN=NHS PE=1 SV=2	1.56383e+07	1.38797e+07	0.887546	0	5
Q7Z3D6-2	Isoform 2 of D-glutamate cyclase, mitochondrial OS=Homo sapiens OX=9606 GN=DGLUCY	2.35459e+07	3.94497e+07	1.67544	0	9
C9JCU6	Mitogen-activated protein kinase kinase kinase kinase 2 (Fragment) OS=Homo sapiens OX=9606 GN=MAP4K2 PE=1 SV=1	8.4321e+06	7.30064e+06	0.865815	0	4
Q99611	Selenide, water dikinase 2 OS=Homo sapiens OX=9606 GN=SEPHS2 PE=1 SV=3	1.36786e+07	1.6993e+07	1.24231	0	4
Q14134	Tripartite motif-containing protein 29 OS=Homo sapiens OX=9606 GN=TRIM29 PE=1 SV=2	3.27907e+08	3.89899e+08	1.18905	0	25
V9GYY5	Uncharacterized protein (Fragment) OS=Homo sapiens OX=9606 PE=4 SV=1	1.32284e+07	2.11218e+07	1.59671	0	4
Q96CN4	EVI5-like protein OS=Homo sapiens OX=9606 GN=EVI5L PE=1 SV=1	3.21965e+06	3.73386e+06	1.15971	0.001	2
P15529	Membrane cofactor protein OS=Homo sapiens OX=9606 GN=CD46 PE=1 SV=3	1.68026e+08	1.90067e+08	1.13117	0	2
A6NMN0	Phosphorylase b kinase regulatory subunit OS=Homo sapiens OX=9606 GN=PHKA1 PE=1 SV=1	9.40734e+06	8.11103e+06	0.862203	0	3
J3QQY0	Male-specific lethal 1 homolog OS=Homo sapiens OX=9606 GN=MSL1 PE=1 SV=1	2.05361e+06	4.38102e+06	2.13333	0.001	2
P25391	Laminin subunit alpha-1 OS=Homo sapiens OX=9606 GN=LAMA1 PE=1 SV=2	8.10915e+07	9.12463e+07	1.12523	0.01	2
O75367	Core histone macro-H2A.1 OS=Homo sapiens OX=9606 GN=MACROH2A1 PE=1 SV=4	5.66474e+07	8.69382e+07	1.53473	0	12
Q8NCE0	tRNA-splicing endonuclease subunit Sen2 OS=Homo sapiens OX=9606 GN=TSEN2 PE=1 SV=2	1.42682e+07	1.90996e+07	1.33861	0.001	2
Q9H7F4	Transmembrane protein 185B OS=Homo sapiens OX=9606 GN=TMEM185B PE=1 SV=2	2.69554e+07	2.79705e+07	1.03766	0.002	2
Q8NBP0	Tetratricopeptide repeat protein 13 OS=Homo sapiens OX=9606 GN=TTC13 PE=2 SV=3	1.26066e+07	1.34927e+07	1.07029	0	8
Q9BSQ5	Cerebral cavernous malformations 2 protein OS=Homo sapiens OX=9606 GN=CCM2 PE=1 SV=1	3.8961e+06	4.19644e+06	1.07709	0.002	2
K7EL76	Kinesin light chain 3 (Fragment) OS=Homo sapiens OX=9606 GN=KLC3 PE=1 SV=8	1.56388e+07	2.30889e+07	1.47638	0	3
Q5T2T1	MAGUK p55 subfamily member 7 OS=Homo sapiens OX=9606 GN=MPP7 PE=1 SV=1	7.73786e+07	6.92973e+07	0.895562	0	11
Q9H479	Fructosamine-3-kinase OS=Homo sapiens OX=9606 GN=FN3K PE=1 SV=1	1.81432e+07	1.8414e+07	1.01493	0	6
Q9BZM5	UL16-binding protein 2 OS=Homo sapiens OX=9606 GN=ULBP2 PE=1 SV=1	1.39319e+07	1.24437e+07	0.893181	0	4
A0A2R8YCH5	Catenin beta-1 (Fragment) OS=Homo sapiens OX=9606 GN=CTNNB1 PE=1 SV=1	1.77146e+08	2.00486e+08	1.13175	0	17
Q8TD30	Alanine aminotransferase 2 OS=Homo sapiens OX=9606 GN=GPT2 PE=1 SV=1	1.33689e+07	1.77978e+08	13.3128	0	4
Q96BK5	PIN2/TERF1-interacting telomerase inhibitor 1 OS=Homo sapiens OX=9606 GN=PINX1 PE=1 SV=2	1.78421e+07	1.60536e+07	0.899757	0	5
Q92546	RAB6A-GEF complex partner protein 2 OS=Homo sapiens OX=9606 GN=RGP1 PE=1 SV=1	1.18678e+07	1.36287e+07	1.14838	0.003	2
O95696	Bromodomain-containing protein 1 OS=Homo sapiens OX=9606 GN=BRD1 PE=1 SV=1	8.0204e+06	8.89565e+06	1.10913	0	3
O95900	Mitochondrial mRNA pseudouridine synthase TRUB2 OS=Homo sapiens OX=9606 GN=TRUB2 PE=1 SV=1	4.92362e+06	4.31292e+06	0.875967	0.002	3
P32320	Cytidine deaminase OS=Homo sapiens OX=9606 GN=CDA PE=1 SV=2	2.66542e+07	2.52773e+07	0.948344	0	6
Q9BX67	Junctional adhesion molecule C OS=Homo sapiens OX=9606 GN=JAM3 PE=1 SV=1	9.7854e+07	8.20281e+07	0.838271	0.002	2
P07225	Vitamin K-dependent protein S OS=Homo sapiens OX=9606 GN=PROS1 PE=1 SV=1	3.92381e+07	4.99093e+07	1.27196	0	17
Q96L35	EPH receptor B4, isoform CRA_b OS=Homo sapiens OX=9606 GN=EPHB4 PE=1 SV=1	1.75143e+07	1.29563e+07	0.739754	0	3
Q969R5	Lethal(3)malignant brain tumor-like protein 2 OS=Homo sapiens OX=9606 GN=L3MBTL2 PE=1 SV=1	4.33378e+06	4.34155e+06	1.00179	0.002	2
Q6IPR3	tRNA wybutosine-synthesizing protein 3 homolog OS=Homo sapiens OX=9606 GN=TYW3 PE=2 SV=2	1.69244e+07	1.37145e+07	0.810339	0	3
B7Z1P2	F-box only protein 44 OS=Homo sapiens OX=9606 GN=FBXO44 PE=1 SV=1	6.96271e+07	8.03158e+06	0.115351	0.001	2
Q00266	S-adenosylmethionine synthase isoform type-1 OS=Homo sapiens OX=9606 GN=MAT1A PE=1 SV=2	1.69052e+07	2.01069e+07	1.18939	0	7
Q9NPH3	Interleukin-1 receptor accessory protein OS=Homo sapiens OX=9606 GN=IL1RAP PE=1 SV=2	6.51224e+06	8.44803e+06	1.29725	0.001	3
A0A590UK19	Coiled-coil domain-containing protein 30 OS=Homo sapiens OX=9606 GN=CCDC30 PE=4 SV=1	6.05856e+06	5.22404e+06	0.862258	0.005	2
E7EQL8	Gamma-tubulin complex component 6 OS=Homo sapiens OX=9606 GN=TUBGCP6 PE=1 SV=1	6.41896e+06	6.11696e+06	0.952951	0.002	2
O60930	Ribonuclease H1 OS=Homo sapiens OX=9606 GN=RNASEH1 PE=1 SV=2	7.10209e+06	8.09435e+06	1.13971	0	3
Q9NZI8	Insulin-like growth factor 2 mRNA-binding protein 1 OS=Homo sapiens OX=9606 GN=IGF2BP1 PE=1 SV=2	5.21487e+07	6.95984e+07	1.33462	0	11
Q8N4C8	Misshapen-like kinase 1 OS=Homo sapiens OX=9606 GN=MINK1 PE=1 SV=2	3.51362e+06	3.78157e+06	1.07626	0	7
Q7Z6K3	Protein prenyltransferase alpha subunit repeat-containing protein 1 OS=Homo sapiens OX=9606 GN=PTAR1 PE=1 SV=2	3.51836e+07	3.17138e+07	0.901381	0.001	2
Q9HAN9	Nicotinamide/nicotinic acid mononucleotide adenylyltransferase 1 OS=Homo sapiens OX=9606 GN=NMNAT1 PE=1 SV=1	7.17102e+06	9.13244e+06	1.27352	0.002	2
Q92851	Caspase-10 OS=Homo sapiens OX=9606 GN=CASP10 PE=1 SV=3	1.69132e+07	2.16825e+07	1.28199	0	8
Q8IUH5	Palmitoyltransferase ZDHHC17 OS=Homo sapiens OX=9606 GN=ZDHHC17 PE=1 SV=2	8.75969e+06	8.29827e+06	0.947325	0.001	2
Q9UI42	Carboxypeptidase A4 OS=Homo sapiens OX=9606 GN=CPA4 PE=1 SV=2	7.79308e+07	1.76709e+08	2.26751	0	8
P17676	CCAAT/enhancer-binding protein beta OS=Homo sapiens OX=9606 GN=CEBPB PE=1 SV=2	5.18653e+07	6.67317e+07	1.28664	0	5
Q5VUM1	Succinate dehydrogenase assembly factor 4, mitochondrial OS=Homo sapiens OX=9606 GN=SDHAF4 PE=3 SV=1	7.56937e+06	5.40129e+06	0.713573	0	2
Q2TAA2	Isoamyl acetate-hydrolyzing esterase 1 homolog OS=Homo sapiens OX=9606 GN=IAH1 PE=1 SV=1	2.97567e+06	2.30363e+06	0.774157	0	2
Q9UPY5	Cystine/glutamate transporter OS=Homo sapiens OX=9606 GN=SLC7A11 PE=1 SV=1	4.96887e+07	5.82703e+07	1.17271	0	2
Q8N108	Mesoderm induction early response protein 1 OS=Homo sapiens OX=9606 GN=MIER1 PE=1 SV=2	9.21858e+06	1.18898e+07	1.28976	0.001	2
A0A0J9YWL0	Beta/gamma crystallin domain-containing protein 1 OS=Homo sapiens OX=9606 GN=CRYBG1 PE=1 SV=1	7.48983e+06	1.21348e+07	1.62016	0	8
Q8IY18	Structural maintenance of chromosomes protein 5 OS=Homo sapiens OX=9606 GN=SMC5 PE=1 SV=2	1.55823e+07	2.20919e+07	1.41776	0	4
H0YND7	Diphthine--ammonia ligase (Fragment) OS=Homo sapiens OX=9606 GN=DPH6 PE=1 SV=1	6.19031e+06	4.59809e+06	0.742788	0.002	2
Q8TCG2	Phosphatidylinositol 4-kinase type 2-beta OS=Homo sapiens OX=9606 GN=PI4K2B PE=1 SV=1	2.06655e+07	2.28669e+07	1.10653	0.002	3
P40425	Pre-B-cell leukemia transcription factor 2 OS=Homo sapiens OX=9606 GN=PBX2 PE=1 SV=2	3.23412e+06	6.52672e+06	2.01808	0.001	2
Q8WY41	Nanos homolog 1 OS=Homo sapiens OX=9606 GN=NANOS1 PE=1 SV=2	5.35967e+06	1.31982e+07	2.46251	0.002	2
Q9BRX9	WD repeat domain-containing protein 83 OS=Homo sapiens OX=9606 GN=WDR83 PE=1 SV=1	2.93733e+06	4.75244e+06	1.61795	0.003	2
Q9BW30	Tubulin polymerization-promoting protein family member 3 OS=Homo sapiens OX=9606 GN=TPPP3 PE=1 SV=1	1.26819e+07	1.62e+07	1.27741	0	3
Q969P0	Immunoglobulin superfamily member 8 OS=Homo sapiens OX=9606 GN=IGSF8 PE=1 SV=1	1.11425e+07	1.77171e+07	1.59004	0	4
P32189-1	Isoform 1 of Glycerol kinase OS=Homo sapiens OX=9606 GN=GK	1.54147e+08	1.44575e+08	0.937902	0	4
P0CG39	POTE ankyrin domain family member J OS=Homo sapiens OX=9606 GN=POTEJ PE=3 SV=1	6.79232e+06	2.08286e+07	3.0665	0	2
Q08357	Sodium-dependent phosphate transporter 2 OS=Homo sapiens OX=9606 GN=SLC20A2 PE=1 SV=1	1.0027e+07	9.15256e+06	0.912792	0	4
A0A3B3IRJ8	Histone deacetylase 8 OS=Homo sapiens OX=9606 GN=HDAC8 PE=4 SV=1	5.24237e+06	6.77951e+06	1.29321	0.001	2
Q9BXW6	Oxysterol-binding protein-related protein 1 OS=Homo sapiens OX=9606 GN=OSBPL1A PE=1 SV=2	1.99637e+07	1.36448e+07	0.683477	0	6
P13861	cAMP-dependent protein kinase type II-alpha regulatory subunit OS=Homo sapiens OX=9606 GN=PRKAR2A PE=1 SV=2	1.32761e+09	1.33951e+09	1.00896	0	19
P35754	Glutaredoxin-1 OS=Homo sapiens OX=9606 GN=GLRX PE=1 SV=2	4.83196e+08	6.00009e+08	1.24175	0	6
Q96EA4	Protein Spindly OS=Homo sapiens OX=9606 GN=SPDL1 PE=1 SV=2	4.62267e+07	4.13633e+07	0.894792	0	5
P53384	Cytosolic Fe-S cluster assembly factor NUBP1 OS=Homo sapiens OX=9606 GN=NUBP1 PE=1 SV=2	9.91359e+07	8.99341e+07	0.90718	0	7
Q9H4G0-2	Isoform 2 of Band 4.1-like protein 1 OS=Homo sapiens OX=9606 GN=EPB41L1	1.33462e+08	1.16211e+08	0.870743	0	16
A0A140T913	HLA class I histocompatibility antigen, A alpha chain OS=Homo sapiens OX=9606 GN=HLA-A PE=1 SV=1	3.5455e+09	2.56533e+09	0.723545	0	17
P45983-4	Isoform 4 of Mitogen-activated protein kinase 8 OS=Homo sapiens OX=9606 GN=MAPK8	1.19701e+08	1.36578e+08	1.14099	0	8
P00338	L-lactate dehydrogenase A chain OS=Homo sapiens OX=9606 GN=LDHA PE=1 SV=2	2.09345e+10	2.09868e+10	1.0025	0	28
P09669	Cytochrome c oxidase subunit 6C OS=Homo sapiens OX=9606 GN=COX6C PE=1 SV=2	1.0473e+09	1.218e+09	1.16299	0	8
Q9C0B5	Palmitoyltransferase ZDHHC5 OS=Homo sapiens OX=9606 GN=ZDHHC5 PE=1 SV=2	1.11975e+08	1.18506e+08	1.05833	0	11
Q8IZ73	RNA pseudouridylate synthase domain-containing protein 2 OS=Homo sapiens OX=9606 GN=RPUSD2 PE=1 SV=2	3.07307e+07	2.61204e+07	0.849977	0	8
Q9GZT8	NIF3-like protein 1 OS=Homo sapiens OX=9606 GN=NIF3L1 PE=1 SV=2	1.96867e+08	1.73457e+08	0.881088	0	11
Q96P48	Arf-GAP with Rho-GAP domain, ANK repeat and PH domain-containing protein 1 OS=Homo sapiens OX=9606 GN=ARAP1 PE=1 SV=3	2.05903e+08	2.30832e+08	1.12107	0	22
Q7L5Y1	Mitochondrial enolase superfamily member 1 OS=Homo sapiens OX=9606 GN=ENOSF1 PE=1 SV=1	1.10425e+08	1.24677e+08	1.12907	0	8
P25788	Proteasome subunit alpha type-3 OS=Homo sapiens OX=9606 GN=PSMA3 PE=1 SV=2	3.11689e+09	2.82747e+09	0.907144	0	13
Q86U90	YrdC domain-containing protein, mitochondrial OS=Homo sapiens OX=9606 GN=YRDC PE=1 SV=1	1.53396e+07	2.24952e+07	1.46648	0	3
A0A286YFF8	Protein MON2 homolog OS=Homo sapiens OX=9606 GN=MON2 PE=1 SV=1	8.57808e+08	6.06345e+08	0.706854	0	20
P33316-2	Isoform 2 of Deoxyuridine 5'-triphosphate nucleotidohydrolase, mitochondrial OS=Homo sapiens OX=9606 GN=DUT	9.83309e+08	9.33859e+08	0.949711	0	2
Q8N0T1	Ribosomal biogenesis factor OS=Homo sapiens OX=9606 GN=RBIS PE=1 SV=4	5.4118e+07	3.69771e+07	0.683268	0	4
Q5T3F8	CSC1-like protein 2 OS=Homo sapiens OX=9606 GN=TMEM63B PE=1 SV=1	2.71044e+07	3.01904e+07	1.11386	0	4
Q9P2E3	NFX1-type zinc finger-containing protein 1 OS=Homo sapiens OX=9606 GN=ZNFX1 PE=2 SV=2	2.48846e+08	2.38499e+08	0.958422	0	11
P62256	Ubiquitin-conjugating enzyme E2 H OS=Homo sapiens OX=9606 GN=UBE2H PE=1 SV=1	1.36457e+08	1.13458e+08	0.831457	0	6
Q9H0R6	Glutamyl-tRNA(Gln) amidotransferase subunit A, mitochondrial OS=Homo sapiens OX=9606 GN=QRSL1 PE=1 SV=2	6.40222e+08	6.55063e+08	1.02318	0	6
Q92747	Actin-related protein 2/3 complex subunit 1A OS=Homo sapiens OX=9606 GN=ARPC1A PE=2 SV=2	4.71565e+08	4.13069e+08	0.875953	0	13
Q9P2D3	HEAT repeat-containing protein 5B OS=Homo sapiens OX=9606 GN=HEATR5B PE=1 SV=2	1.67745e+08	1.90281e+08	1.13435	0	21
A0A087WVM4	Monofunctional C1-tetrahydrofolate synthase, mitochondrial OS=Homo sapiens OX=9606 GN=MTHFD1L PE=1 SV=1	8.64542e+08	8.44635e+08	0.976974	0	27
Q04323	UBX domain-containing protein 1 OS=Homo sapiens OX=9606 GN=UBXN1 PE=1 SV=2	1.69648e+09	1.73007e+09	1.0198	0	15
P16070	CD44 antigen OS=Homo sapiens OX=9606 GN=CD44 PE=1 SV=3	3.42768e+09	2.06854e+09	0.603481	0	14
P04843	Dolichyl-diphosphooligosaccharide--protein glycosyltransferase subunit 1 OS=Homo sapiens OX=9606 GN=RPN1 PE=1 SV=1	3.16784e+09	3.35407e+09	1.05879	0	33
O95479	GDH/6PGL endoplasmic bifunctional protein OS=Homo sapiens OX=9606 GN=H6PD PE=1 SV=2	1.75036e+08	2.11808e+08	1.21008	0	20
C9JA28	Translocon-associated protein subunit gamma OS=Homo sapiens OX=9606 GN=SSR3 PE=1 SV=1	2.39394e+08	2.43301e+08	1.01632	0	3
Q5M775	Cytospin-B OS=Homo sapiens OX=9606 GN=SPECC1 PE=1 SV=1	3.65485e+08	2.97316e+08	0.813483	0	14
P20338	Ras-related protein Rab-4A OS=Homo sapiens OX=9606 GN=RAB4A PE=1 SV=3	1.72685e+08	1.72358e+08	0.998108	0	9
Q99986	Serine/threonine-protein kinase VRK1 OS=Homo sapiens OX=9606 GN=VRK1 PE=1 SV=1	7.94226e+08	9.3538e+08	1.17772	0	13
Q8IVF2	Protein AHNAK2 OS=Homo sapiens OX=9606 GN=AHNAK2 PE=1 SV=2	1.7009e+09	1.515e+09	0.890702	0	71
A0A3B3ITT5	60S ribosomal protein L29 OS=Homo sapiens OX=9606 GN=RPL29 PE=1 SV=1	2.26255e+09	2.18795e+09	0.967026	0	8
Q9BYG3	MKI67 FHA domain-interacting nucleolar phosphoprotein OS=Homo sapiens OX=9606 GN=NIFK PE=1 SV=1	1.58257e+08	2.15086e+08	1.35909	0	11
Q9NP92	39S ribosomal protein S30, mitochondrial OS=Homo sapiens OX=9606 GN=MRPS30 PE=1 SV=2	1.57203e+08	1.4136e+08	0.89922	0	13
P04080	Cystatin-B OS=Homo sapiens OX=9606 GN=CSTB PE=1 SV=2	1.87161e+09	1.33922e+09	0.715545	0	5
Q9NWB6	Arginine and glutamate-rich protein 1 OS=Homo sapiens OX=9606 GN=ARGLU1 PE=1 SV=1	2.94612e+09	3.00215e+09	1.01902	0	7
P17931	Galectin-3 OS=Homo sapiens OX=9606 GN=LGALS3 PE=1 SV=5	1.87569e+09	1.30543e+09	0.695975	0	9
Q9HCC0	Methylcrotonoyl-CoA carboxylase beta chain, mitochondrial OS=Homo sapiens OX=9606 GN=MCCC2 PE=1 SV=1	7.21014e+08	8.0335e+08	1.11419	0	23
O75923-13	Isoform 13 of Dysferlin OS=Homo sapiens OX=9606 GN=DYSF	6.23141e+08	8.61735e+08	1.38289	0	40
Q96L92	Sorting nexin-27 OS=Homo sapiens OX=9606 GN=SNX27 PE=1 SV=2	2.39883e+08	2.44836e+08	1.02065	0	18
Q9ULH7	Myocardin-related transcription factor B OS=Homo sapiens OX=9606 GN=MRTFB PE=1 SV=3	6.69434e+07	5.17421e+07	0.772923	0	8
Q9H4A6	Golgi phosphoprotein 3 OS=Homo sapiens OX=9606 GN=GOLPH3 PE=1 SV=1	1.19856e+08	9.06371e+07	0.756215	0	6
Q9Y3A2	Probable U3 small nucleolar RNA-associated protein 11 OS=Homo sapiens OX=9606 GN=UTP11 PE=1 SV=2	1.35788e+07	1.52882e+07	1.12589	0	7
A0A140T9D4	HLA class I histocompatibility antigen, B alpha chain (Fragment) OS=Homo sapiens OX=9606 GN=HLA-B PE=1 SV=1	3.34445e+08	3.20977e+08	0.959732	0	6
Q96PQ7	Kelch-like protein 5 OS=Homo sapiens OX=9606 GN=KLHL5 PE=2 SV=3			#DIV/0!	0.006	2
Q4L180	Filamin A-interacting protein 1-like OS=Homo sapiens OX=9606 GN=FILIP1L PE=1 SV=2	9.24216e+07	2.17456e+08	2.35287	0	19
Q96HE7	ERO1-like protein alpha OS=Homo sapiens OX=9606 GN=ERO1A PE=1 SV=2	1.59657e+09	1.18856e+09	0.744445	0	22
Q93063	Exostosin-2 OS=Homo sapiens OX=9606 GN=EXT2 PE=1 SV=1	3.46819e+07	3.75686e+07	1.08323	0	3
Q9UKK9	ADP-sugar pyrophosphatase OS=Homo sapiens OX=9606 GN=NUDT5 PE=1 SV=1	1.71592e+09	1.6155e+09	0.941474	0	13
P48651	Phosphatidylserine synthase 1 OS=Homo sapiens OX=9606 GN=PTDSS1 PE=1 SV=1	3.02718e+08	3.95913e+08	1.30786	0	7
P12931	Proto-oncogene tyrosine-protein kinase Src OS=Homo sapiens OX=9606 GN=SRC PE=1 SV=3	6.49157e+07	6.47767e+07	0.997859	0	5
P38117	Electron transfer flavoprotein subunit beta OS=Homo sapiens OX=9606 GN=ETFB PE=1 SV=3	2.35265e+09	2.33888e+09	0.994146	0	21
K7EQL6	Ubiquitin carboxyl-terminal hydrolase 32 OS=Homo sapiens OX=9606 GN=USP32 PE=1 SV=1	1.60183e+07	1.96229e+07	1.22503	0	3
Q96RU2	Ubiquitin carboxyl-terminal hydrolase 28 OS=Homo sapiens OX=9606 GN=USP28 PE=1 SV=1	1.03001e+08	8.35941e+07	0.811586	0	4
Q08431	Lactadherin OS=Homo sapiens OX=9606 GN=MFGE8 PE=1 SV=3	2.38672e+08	2.40265e+08	1.00667	0	12
O95817	BAG family molecular chaperone regulator 3 OS=Homo sapiens OX=9606 GN=BAG3 PE=1 SV=3	1.90567e+09	1.85503e+09	0.973425	0	17
P46459	Vesicle-fusing ATPase OS=Homo sapiens OX=9606 GN=NSF PE=1 SV=3	2.59891e+09	2.40311e+09	0.924661	0	46
Q9UKF6	Cleavage and polyadenylation specificity factor subunit 3 OS=Homo sapiens OX=9606 GN=CPSF3 PE=1 SV=1	2.48662e+08	3.47288e+08	1.39662	0	22
O75792	Ribonuclease H2 subunit A OS=Homo sapiens OX=9606 GN=RNASEH2A PE=1 SV=2	2.2152e+08	1.85059e+08	0.835405	0	8
P24386	Rab proteins geranylgeranyltransferase component A 1 OS=Homo sapiens OX=9606 GN=CHM PE=1 SV=3	3.90894e+08	3.9979e+08	1.02276	0	8
P50748	Kinetochore-associated protein 1 OS=Homo sapiens OX=9606 GN=KNTC1 PE=1 SV=1	1.42589e+08	1.42176e+08	0.997104	0	20
Q96BR5	Cytochrome c oxidase assembly factor 7 OS=Homo sapiens OX=9606 GN=COA7 PE=1 SV=2	1.3117e+08	1.29403e+08	0.986528	0	9
Q8WUR7	UPF0235 protein C15orf40 OS=Homo sapiens OX=9606 GN=C15orf40 PE=1 SV=2	3.61889e+07	3.5397e+07	0.978117	0	4
Q9BUE0	Mediator of RNA polymerase II transcription subunit 18 OS=Homo sapiens OX=9606 GN=MED18 PE=1 SV=1	7.50945e+07	8.0956e+07	1.07806	0	4
E9PMM3	Peroxisomal membrane protein PEX16 (Fragment) OS=Homo sapiens OX=9606 GN=PEX16 PE=1 SV=1	4.27894e+08	3.51554e+08	0.821591	0	3
Q99470	Stromal cell-derived factor 2 OS=Homo sapiens OX=9606 GN=SDF2 PE=1 SV=2	1.72014e+08	1.70294e+08	0.990002	0	4
O00566	U3 small nucleolar ribonucleoprotein protein MPP10 OS=Homo sapiens OX=9606 GN=MPHOSPH10 PE=1 SV=2	7.73963e+07	7.56783e+07	0.977802	0	12
P31937	3-hydroxyisobutyrate dehydrogenase, mitochondrial OS=Homo sapiens OX=9606 GN=HIBADH PE=1 SV=2	7.31206e+07	1.39344e+08	1.90568	0	8
Q9HCN4	GPN-loop GTPase 1 OS=Homo sapiens OX=9606 GN=GPN1 PE=1 SV=1	1.31985e+07	1.78427e+07	1.35188	0	3
Q96AY3	Peptidyl-prolyl cis-trans isomerase FKBP10 OS=Homo sapiens OX=9606 GN=FKBP10 PE=1 SV=1	1.45458e+09	1.66592e+09	1.14529	0	21
Q96QR8	Transcriptional activator protein Pur-beta OS=Homo sapiens OX=9606 GN=PURB PE=1 SV=3	3.51108e+08	4.40514e+08	1.25464	0	10
P60468	Protein transport protein Sec61 subunit beta OS=Homo sapiens OX=9606 GN=SEC61B PE=1 SV=2	3.40229e+08	3.79203e+08	1.11455	0	3
P14866	Heterogeneous nuclear ribonucleoprotein L OS=Homo sapiens OX=9606 GN=HNRNPL PE=1 SV=2	2.05309e+09	2.13887e+09	1.04178	0	6
Q8IV08	5'-3' exonuclease PLD3 OS=Homo sapiens OX=9606 GN=PLD3 PE=1 SV=1	2.12462e+08	2.38849e+08	1.1242	0	9
Q9UG63	ATP-binding cassette sub-family F member 2 OS=Homo sapiens OX=9606 GN=ABCF2 PE=1 SV=2	1.72255e+09	1.58564e+09	0.92052	0	32
Q00839	Heterogeneous nuclear ribonucleoprotein U OS=Homo sapiens OX=9606 GN=HNRNPU PE=1 SV=6	1.08238e+10	9.79372e+09	0.904835	0	2
P78310	Coxsackievirus and adenovirus receptor OS=Homo sapiens OX=9606 GN=CXADR PE=1 SV=1	4.90604e+07	8.87493e+07	1.80898	0	6
P98082	Disabled homolog 2 OS=Homo sapiens OX=9606 GN=DAB2 PE=1 SV=3	7.30136e+07	7.90982e+07	1.08333	0	10
Q9NZ43	Vesicle transport protein USE1 OS=Homo sapiens OX=9606 GN=USE1 PE=1 SV=2	3.44156e+07	3.57485e+07	1.03873	0	7
Q8WWN8	Arf-GAP with Rho-GAP domain, ANK repeat and PH domain-containing protein 3 OS=Homo sapiens OX=9606 GN=ARAP3 PE=1 SV=1	9.39688e+06	8.47216e+06	0.901592	0	3
K7ERA3	Endoplasmic reticulum protein SC65 (Fragment) OS=Homo sapiens OX=9606 GN=P3H4 PE=1 SV=1	3.34581e+07	3.85493e+07	1.15217	0	4
P42858	Huntingtin OS=Homo sapiens OX=9606 GN=HTT PE=1 SV=2	3.38656e+08	3.10663e+08	0.917339	0	46
Q9C0C9	(E3-independent) E2 ubiquitin-conjugating enzyme OS=Homo sapiens OX=9606 GN=UBE2O PE=1 SV=3	5.99433e+09	4.83971e+09	0.807381	0	31
Q14966	Zinc finger protein 638 OS=Homo sapiens OX=9606 GN=ZNF638 PE=1 SV=2	9.89407e+08	6.07396e+08	0.613899	0	33
Q07617	Sperm-associated antigen 1 OS=Homo sapiens OX=9606 GN=SPAG1 PE=1 SV=3	5.05225e+07	6.68661e+07	1.32349	0	8
Q9BQS8	FYVE and coiled-coil domain-containing protein 1 OS=Homo sapiens OX=9606 GN=FYCO1 PE=1 SV=3	6.84572e+07	7.13497e+07	1.04225	0	18
B4DL54	Protein farnesyltransferase subunit beta OS=Homo sapiens OX=9606 GN=CHURC1-FNTB PE=2 SV=1	3.53079e+07	4.04724e+07	1.14627	0	2
P49754	Vacuolar protein sorting-associated protein 41 homolog OS=Homo sapiens OX=9606 GN=VPS41 PE=1 SV=3	1.57882e+08	1.78011e+08	1.12749	0	9
A0A3B3ISV4	Vitamin K epoxide reductase complex subunit 1-like protein 1 OS=Homo sapiens OX=9606 GN=VKORC1L1 PE=1 SV=1	1.00834e+08	1.02946e+08	1.02094	0	5
Q9NUM3	Zinc transporter ZIP9 OS=Homo sapiens OX=9606 GN=SLC39A9 PE=2 SV=2	2.65701e+07	2.15443e+07	0.810848	0	2
Q8N3R9	MAGUK p55 subfamily member 5 OS=Homo sapiens OX=9606 GN=MPP5 PE=1 SV=3	6.0326e+08	5.92154e+08	0.981589	0	10
Q13887	Krueppel-like factor 5 OS=Homo sapiens OX=9606 GN=KLF5 PE=1 SV=2	2.32215e+06	2.17397e+06	0.93619	0	2
P62310	U6 snRNA-associated Sm-like protein LSm3 OS=Homo sapiens OX=9606 GN=LSM3 PE=1 SV=2	1.58927e+08	1.61304e+08	1.01496	0	4
Q8NE86	Calcium uniporter protein, mitochondrial OS=Homo sapiens OX=9606 GN=MCU PE=1 SV=1	2.51322e+08	2.14566e+08	0.853751	0	10
A6NIH7	Protein unc-119 homolog B OS=Homo sapiens OX=9606 GN=UNC119B PE=1 SV=1	4.68803e+07	4.89796e+07	1.04478	0	5
P41240	Tyrosine-protein kinase CSK OS=Homo sapiens OX=9606 GN=CSK PE=1 SV=1	4.32986e+08	4.46182e+08	1.03048	0	18
A0A3B3ITI2	Protein N-terminal glutamine amidohydrolase OS=Homo sapiens OX=9606 GN=WDYHV1 PE=1 SV=1	1.71296e+07	1.9304e+07	1.12694	0	2
O00743	Serine/threonine-protein phosphatase 6 catalytic subunit OS=Homo sapiens OX=9606 GN=PPP6C PE=1 SV=1	6.3709e+08	5.78442e+08	0.907943	0	13
P46778	60S ribosomal protein L21 OS=Homo sapiens OX=9606 GN=RPL21 PE=1 SV=2	2.25071e+09	2.07874e+09	0.923597	0	10
Q9NPL8	Complex I assembly factor TIMMDC1, mitochondrial OS=Homo sapiens OX=9606 GN=TIMMDC1 PE=1 SV=2	1.75542e+08	1.79417e+08	1.02208	0	13
A0A2R8YD30	Erythrocyte membrane protein band 4.1 (Elliptocytosis 1, RH-linked), isoform CRA_e OS=Homo sapiens OX=9606 GN=EPB41 PE=1 SV=1	3.9229e+08	4.69452e+08	1.1967	0	12
Q9BRQ8	Ferroptosis suppressor protein 1 OS=Homo sapiens OX=9606 GN=AIFM2 PE=1 SV=1	8.87648e+07	6.03804e+07	0.680229	0	9
Q69YN2	CWF19-like protein 1 OS=Homo sapiens OX=9606 GN=CWF19L1 PE=1 SV=2	3.64766e+08	3.00963e+08	0.825087	0	17
P07948-2	Isoform 2 of Tyrosine-protein kinase Lyn OS=Homo sapiens OX=9606 GN=LYN	7.06222e+07	9.21961e+07	1.30548	0	7
Q8NCW5	NAD(P)H-hydrate epimerase OS=Homo sapiens OX=9606 GN=NAXE PE=1 SV=2	3.21077e+08	3.41986e+08	1.06512	0	2
Q7Z2K6	Endoplasmic reticulum metallopeptidase 1 OS=Homo sapiens OX=9606 GN=ERMP1 PE=1 SV=2	4.84981e+08	4.6023e+08	0.948966	0	15
P62081	40S ribosomal protein S7 OS=Homo sapiens OX=9606 GN=RPS7 PE=1 SV=1	1.39522e+09	1.52555e+09	1.09341	0	13
Q92572	AP-3 complex subunit sigma-1 OS=Homo sapiens OX=9606 GN=AP3S1 PE=1 SV=1	1.94114e+08	1.83579e+08	0.945728	0	6
Q13444	Disintegrin and metalloproteinase domain-containing protein 15 OS=Homo sapiens OX=9606 GN=ADAM15 PE=1 SV=4	1.09792e+09	1.20086e+09	1.09377	0	4
Q9Y2Q3	Glutathione S-transferase kappa 1 OS=Homo sapiens OX=9606 GN=GSTK1 PE=1 SV=3	5.00006e+08	4.07985e+08	0.815959	0	10
Q53FT3	Protein Hikeshi OS=Homo sapiens OX=9606 GN=HIKESHI PE=1 SV=2	8.95803e+08	8.71726e+08	0.973122	0	6
Q14596	Next to BRCA1 gene 1 protein OS=Homo sapiens OX=9606 GN=NBR1 PE=1 SV=3	1.10401e+08	6.18853e+07	0.560549	0	10
Q9NZJ7	Mitochondrial carrier homolog 1 OS=Homo sapiens OX=9606 GN=MTCH1 PE=1 SV=1	2.70706e+08	2.25879e+08	0.834407	0	10
Q9Y262	Eukaryotic translation initiation factor 3 subunit L OS=Homo sapiens OX=9606 GN=EIF3L PE=1 SV=1	2.0076e+09	1.76649e+09	0.879903	0	27
O15397	Importin-8 OS=Homo sapiens OX=9606 GN=IPO8 PE=1 SV=2	1.22324e+08	1.38297e+08	1.13058	0	10
Q9BWT6	Meiotic nuclear division protein 1 homolog OS=Homo sapiens OX=9606 GN=MND1 PE=1 SV=1	1.71191e+07	1.1946e+07	0.697815	0	2
Q6YN16	Hydroxysteroid dehydrogenase-like protein 2 OS=Homo sapiens OX=9606 GN=HSDL2 PE=1 SV=1	9.67751e+08	1.03995e+09	1.0746	0	26
P78347	General transcription factor II-I OS=Homo sapiens OX=9606 GN=GTF2I PE=1 SV=2	1.64418e+09	1.6042e+09	0.975683	0	60
O60437	Periplakin OS=Homo sapiens OX=9606 GN=PPL PE=1 SV=4	1.18412e+09	1.34139e+09	1.13282	0	106
Q6Y288	Beta-1,3-glucosyltransferase OS=Homo sapiens OX=9606 GN=B3GLCT PE=1 SV=2	2.87841e+07	4.23363e+07	1.47082	0	4
Q9H900	Protein zwilch homolog OS=Homo sapiens OX=9606 GN=ZWILCH PE=1 SV=2	1.108e+08	9.93791e+07	0.896926	0	9
H0YDD3	Alpha-1,3-glucosyltransferase (Fragment) OS=Homo sapiens OX=9606 GN=ALG8 PE=1 SV=1	4.30374e+06	8.93468e+06	2.07602	0.001	2
Q9NUQ8	ATP-binding cassette sub-family F member 3 OS=Homo sapiens OX=9606 GN=ABCF3 PE=1 SV=2	6.54521e+08	7.21251e+08	1.10195	0	23
Q969H8	Myeloid-derived growth factor OS=Homo sapiens OX=9606 GN=MYDGF PE=1 SV=1	7.09966e+08	7.10449e+08	1.00068	0	5
M0QXB5	Persulfide dioxygenase ETHE1, mitochondrial OS=Homo sapiens OX=9606 GN=ETHE1 PE=1 SV=1	3.17962e+08	2.68682e+08	0.845012	0	7
Q9UBW7	Zinc finger MYM-type protein 2 OS=Homo sapiens OX=9606 GN=ZMYM2 PE=1 SV=1	2.28145e+08	2.39889e+08	1.05148	0	18
P12956	X-ray repair cross-complementing protein 6 OS=Homo sapiens OX=9606 GN=XRCC6 PE=1 SV=2	5.23409e+09	5.34507e+09	1.0212	0	45
Q8N2W9	E3 SUMO-protein ligase PIAS4 OS=Homo sapiens OX=9606 GN=PIAS4 PE=1 SV=1	7.05763e+06	6.8486e+06	0.970383	0	2
Q9BVM2	Protein DPCD OS=Homo sapiens OX=9606 GN=DPCD PE=1 SV=2	4.12439e+07	5.08063e+07	1.23185	0	7
O60885	Bromodomain-containing protein 4 OS=Homo sapiens OX=9606 GN=BRD4 PE=1 SV=2	3.44504e+08	2.9537e+08	0.857376	0	19
Q9BQC3	2-(3-amino-3-carboxypropyl)histidine synthase subunit 2 OS=Homo sapiens OX=9606 GN=DPH2 PE=1 SV=1	4.43132e+06	7.44262e+06	1.67955	0	3
O95433	Activator of 90 kDa heat shock protein ATPase homolog 1 OS=Homo sapiens OX=9606 GN=AHSA1 PE=1 SV=1	2.77935e+09	2.25234e+09	0.810383	0	23
Q92619	Rho GTPase-activating protein 45 OS=Homo sapiens OX=9606 GN=ARHGAP45 PE=1 SV=2	1.13061e+08	1.16818e+08	1.03323	0	11
Q9UMY1	Nucleolar protein 7 OS=Homo sapiens OX=9606 GN=NOL7 PE=1 SV=2	1.45484e+08	1.7118e+08	1.17662	0	7
Q8IYB8	ATP-dependent RNA helicase SUPV3L1, mitochondrial OS=Homo sapiens OX=9606 GN=SUPV3L1 PE=1 SV=1	5.69357e+08	5.87178e+08	1.0313	0	25
E9PSI1	Transmembrane 9 superfamily member OS=Homo sapiens OX=9606 PE=3 SV=1	5.60737e+08	5.16779e+08	0.921607	0	8
Q02241	Kinesin-like protein KIF23 OS=Homo sapiens OX=9606 GN=KIF23 PE=1 SV=3	2.86838e+08	1.64948e+08	0.575056	0	17
P53992	Protein transport protein Sec24C OS=Homo sapiens OX=9606 GN=SEC24C PE=1 SV=3	1.65308e+09	1.69298e+09	1.02414	0	27
F8WCD0	E3 ubiquitin-protein ligase RNF149 OS=Homo sapiens OX=9606 GN=RNF149 PE=1 SV=1	1.58414e+08	1.78705e+08	1.12809	0	5
P52597	Heterogeneous nuclear ribonucleoprotein F OS=Homo sapiens OX=9606 GN=HNRNPF PE=1 SV=3	2.13143e+09	2.5674e+09	1.20455	0	17
Q9NV70	Exocyst complex component 1 OS=Homo sapiens OX=9606 GN=EXOC1 PE=1 SV=4	4.41895e+08	4.3641e+08	0.987588	0	23
Q14008	Cytoskeleton-associated protein 5 OS=Homo sapiens OX=9606 GN=CKAP5 PE=1 SV=3	1.9362e+09	1.87012e+09	0.965867	0	70
Q8TC12	Retinol dehydrogenase 11 OS=Homo sapiens OX=9606 GN=RDH11 PE=1 SV=2	9.55323e+08	8.51095e+08	0.890897	0	12
P51151	Ras-related protein Rab-9A OS=Homo sapiens OX=9606 GN=RAB9A PE=1 SV=1	8.6029e+07	8.91714e+07	1.03653	0	7
P62937	Peptidyl-prolyl cis-trans isomerase A OS=Homo sapiens OX=9606 GN=PPIA PE=1 SV=2	3.18872e+10	3.82979e+10	1.20104	0	8
A1L0T0	Acetolactate synthase-like protein OS=Homo sapiens OX=9606 GN=ILVBL PE=1 SV=2	3.87138e+08	2.59552e+08	0.670438	0	14
Q4J6C6	Prolyl endopeptidase-like OS=Homo sapiens OX=9606 GN=PREPL PE=1 SV=1	2.03895e+07	1.88505e+07	0.924519	0	6
O00622	CCN family member 1 OS=Homo sapiens OX=9606 GN=CCN1 PE=1 SV=1	2.06797e+08	1.80697e+08	0.873789	0	12
Q8NI22	Multiple coagulation factor deficiency protein 2 OS=Homo sapiens OX=9606 GN=MCFD2 PE=1 SV=1	6.03339e+06	5.27864e+06	0.874904	0	2
P36639	7,8-dihydro-8-oxoguanine triphosphatase OS=Homo sapiens OX=9606 GN=NUDT1 PE=1 SV=3	5.79644e+07	3.17061e+07	0.546993	0	4
Q5C9Z4	Nucleolar MIF4G domain-containing protein 1 OS=Homo sapiens OX=9606 GN=NOM1 PE=1 SV=1	1.05942e+08	1.20297e+08	1.1355	0	12
Q86VS8	Protein Hook homolog 3 OS=Homo sapiens OX=9606 GN=HOOK3 PE=1 SV=2	2.27045e+08	2.51749e+08	1.10881	0	12
Q9ULX6	A-kinase anchor protein 8-like OS=Homo sapiens OX=9606 GN=AKAP8L PE=1 SV=4	1.72968e+08	1.87499e+08	1.08401	0	15
Q9H773	dCTP pyrophosphatase 1 OS=Homo sapiens OX=9606 GN=DCTPP1 PE=1 SV=1	9.91974e+08	7.81158e+08	0.787478	0	8
Q86Y79	Probable peptidyl-tRNA hydrolase OS=Homo sapiens OX=9606 GN=PTRH1 PE=1 SV=1	8.50372e+06	9.00443e+06	1.05888	0	2
P60763	Ras-related C3 botulinum toxin substrate 3 OS=Homo sapiens OX=9606 GN=RAC3 PE=1 SV=1	9.52408e+06	1.38613e+07	1.4554	0	3
Q08945	FACT complex subunit SSRP1 OS=Homo sapiens OX=9606 GN=SSRP1 PE=1 SV=1	3.73562e+08	4.73946e+08	1.26872	0	25
Q92995	Ubiquitin carboxyl-terminal hydrolase 13 OS=Homo sapiens OX=9606 GN=USP13 PE=1 SV=2	1.32845e+08	1.29832e+08	0.977323	0	12
Q6IN85	Serine/threonine-protein phosphatase 4 regulatory subunit 3A OS=Homo sapiens OX=9606 GN=PPP4R3A PE=1 SV=1	4.61261e+08	6.53013e+08	1.41571	0	17
Q7Z5K2	Wings apart-like protein homolog OS=Homo sapiens OX=9606 GN=WAPL PE=1 SV=1	3.50346e+08	3.43331e+08	0.979977	0	26
O14730	Serine/threonine-protein kinase RIO3 OS=Homo sapiens OX=9606 GN=RIOK3 PE=1 SV=2	2.55428e+07	3.86054e+07	1.5114	0	8
Q32P41	tRNA (guanine(37)-N1)-methyltransferase OS=Homo sapiens OX=9606 GN=TRMT5 PE=1 SV=2	2.77479e+08	2.69077e+08	0.969721	0	17
H7C561	Splicing factor 1 (Fragment) OS=Homo sapiens OX=9606 GN=SF1 PE=1 SV=8			#DIV/0!	0	2
F5GY10	Transcription factor 12 OS=Homo sapiens OX=9606 GN=TCF12 PE=1 SV=1			#DIV/0!	0	2
Q13813	Spectrin alpha chain, non-erythrocytic 1 OS=Homo sapiens OX=9606 GN=SPTAN1 PE=1 SV=3	6.0688e+09	6.26798e+09	1.03282	0	2
Q13206	Probable ATP-dependent RNA helicase DDX10 OS=Homo sapiens OX=9606 GN=DDX10 PE=1 SV=2	1.382e+08	1.42638e+08	1.03211	0	14
Q9UG56	Phosphatidylserine decarboxylase proenzyme, mitochondrial OS=Homo sapiens OX=9606 GN=PISD PE=2 SV=4	4.64047e+07	4.20005e+07	0.905091	0	8
P16402	Histone H1.3 OS=Homo sapiens OX=9606 GN=H1-3 PE=1 SV=2	4.3332e+07	6.55909e+07	1.51368	0	4
Q9GZY8	Mitochondrial fission factor OS=Homo sapiens OX=9606 GN=MFF PE=1 SV=1	3.11788e+08	2.90576e+08	0.931967	0	7
O60308	Centrosomal protein of 104 kDa OS=Homo sapiens OX=9606 GN=CEP104 PE=1 SV=1	2.08444e+06	2.20806e+06	1.0593	0.002	2
Q9BXS5	AP-1 complex subunit mu-1 OS=Homo sapiens OX=9606 GN=AP1M1 PE=1 SV=3	5.65447e+08	6.02675e+08	1.06584	0	9
Q9NRG9	Aladin OS=Homo sapiens OX=9606 GN=AAAS PE=1 SV=1	1.67071e+08	2.37781e+08	1.42323	0	12
Q99447	Ethanolamine-phosphate cytidylyltransferase OS=Homo sapiens OX=9606 GN=PCYT2 PE=1 SV=1	4.64906e+08	5.30659e+08	1.14143	0	19
P19623	Spermidine synthase OS=Homo sapiens OX=9606 GN=SRM PE=1 SV=1	1.07079e+09	1.0304e+09	0.962283	0	14
H7BYY1	Tropomyosin 1 (Alpha), isoform CRA_m OS=Homo sapiens OX=9606 GN=TPM1 PE=1 SV=1	4.50683e+08	4.57138e+08	1.01432	0	4
Q8WVJ2	NudC domain-containing protein 2 OS=Homo sapiens OX=9606 GN=NUDCD2 PE=1 SV=1	1.69255e+08	1.66694e+08	0.984866	0	5
O95159	Zinc finger protein-like 1 OS=Homo sapiens OX=9606 GN=ZFPL1 PE=1 SV=2	7.92538e+07	8.63143e+07	1.08909	0	6
K7EIU8	Mothers against decapentaplegic homolog OS=Homo sapiens OX=9606 GN=SMAD4 PE=1 SV=1	3.98237e+07	3.85876e+07	0.968959	0	8
Q9H814	Phosphorylated adapter RNA export protein OS=Homo sapiens OX=9606 GN=PHAX PE=1 SV=1	1.32683e+08	1.14047e+08	0.859547	0	11
Q9NZN5	Rho guanine nucleotide exchange factor 12 OS=Homo sapiens OX=9606 GN=ARHGEF12 PE=1 SV=1	1.02927e+08	9.05915e+07	0.880149	0	9
Q9NUQ9	Protein FAM49B OS=Homo sapiens OX=9606 GN=FAM49B PE=1 SV=1	1.71009e+09	1.5515e+09	0.907264	0	20
P53999	Activated RNA polymerase II transcriptional coactivator p15 OS=Homo sapiens OX=9606 GN=SUB1 PE=1 SV=3	1.19025e+09	9.88795e+08	0.830744	0	14
A0A1W2PS79	ADP-ribosylation factor-like 9, isoform CRA_b OS=Homo sapiens OX=9606 GN=ARL9 PE=1 SV=2	2.502e+08	2.54332e+08	1.01651	0.002	2
Q9NX07	tRNA selenocysteine 1-associated protein 1 OS=Homo sapiens OX=9606 GN=TRNAU1AP PE=1 SV=1	1.40671e+07	1.48731e+07	1.0573	0.002	2
C9J0J7	Profilin OS=Homo sapiens OX=9606 GN=PFN2 PE=1 SV=1	6.64757e+08	7.65955e+08	1.15223	0	6
O14874	[3-methyl-2-oxobutanoate dehydrogenase [lipoamide]] kinase, mitochondrial OS=Homo sapiens OX=9606 GN=BCKDK PE=1 SV=2	3.10754e+07	5.20239e+07	1.67412	0	8
Q92499	ATP-dependent RNA helicase DDX1 OS=Homo sapiens OX=9606 GN=DDX1 PE=1 SV=2	2.19468e+09	2.11325e+09	0.962899	0	45
P50548	ETS domain-containing transcription factor ERF OS=Homo sapiens OX=9606 GN=ERF PE=1 SV=2	2.94956e+07	3.08379e+07	1.04551	0	4
P50583	Bis(5'-nucleosyl)-tetraphosphatase [asymmetrical] OS=Homo sapiens OX=9606 GN=NUDT2 PE=1 SV=3	6.18691e+07	4.70777e+07	0.760924	0	5
P27824	Calnexin OS=Homo sapiens OX=9606 GN=CANX PE=1 SV=2	6.66628e+09	6.13006e+09	0.919561	0	34
Q9NTI5	Sister chromatid cohesion protein PDS5 homolog B OS=Homo sapiens OX=9606 GN=PDS5B PE=1 SV=1	1.13888e+09	1.23774e+09	1.08681	0	50
Q08117	TLE family member 5 OS=Homo sapiens OX=9606 GN=TLE5 PE=1 SV=4	2.26172e+07	2.81298e+07	1.24374	0	4
P00492	Hypoxanthine-guanine phosphoribosyltransferase OS=Homo sapiens OX=9606 GN=HPRT1 PE=1 SV=2	9.47188e+08	5.20307e+08	0.549318	0	11
Q8N8R5	UPF0565 protein C2orf69 OS=Homo sapiens OX=9606 GN=C2orf69 PE=1 SV=1	2.06058e+07	1.84068e+07	0.893284	0	3
Q8WUY1	Protein THEM6 OS=Homo sapiens OX=9606 GN=THEM6 PE=1 SV=2	2.37281e+08	2.2179e+08	0.934717	0	13
Q9H875	PRKR-interacting protein 1 OS=Homo sapiens OX=9606 GN=PRKRIP1 PE=1 SV=1	6.74434e+06	4.27085e+07	6.3325	0	3
A0A0C4DG84	Anthrax toxin receptor 2 OS=Homo sapiens OX=9606 GN=ANTXR2 PE=1 SV=1			#DIV/0!	0	3
Q9H910	Jupiter microtubule associated homolog 2 OS=Homo sapiens OX=9606 GN=JPT2 PE=1 SV=1	1.40521e+09	1.26342e+09	0.899102	0	2
P24385	G1/S-specific cyclin-D1 OS=Homo sapiens OX=9606 GN=CCND1 PE=1 SV=1	1.04839e+07	3.60155e+07	3.43531	0	3
O76003	Glutaredoxin-3 OS=Homo sapiens OX=9606 GN=GLRX3 PE=1 SV=2	1.39112e+09	1.40621e+09	1.01085	0	21
Q5T123	SH3 domain-binding glutamic acid-rich-like protein 3 OS=Homo sapiens OX=9606 GN=SH3BGRL3 PE=1 SV=1	1.88582e+09	1.85093e+09	0.981503	0	4
A6NDU8	UPF0600 protein C5orf51 OS=Homo sapiens OX=9606 GN=C5orf51 PE=1 SV=1	7.28364e+07	8.60731e+07	1.18173	0	8
Q93052	Lipoma-preferred partner OS=Homo sapiens OX=9606 GN=LPP PE=1 SV=1	5.46249e+08	5.94583e+08	1.08848	0	23
P51572	B-cell receptor-associated protein 31 OS=Homo sapiens OX=9606 GN=BCAP31 PE=1 SV=3	3.31492e+09	1.89414e+09	0.5714	0	7
Q96SU4	Oxysterol-binding protein-related protein 9 OS=Homo sapiens OX=9606 GN=OSBPL9 PE=1 SV=2	4.22811e+08	4.76853e+08	1.12781	0	11
Q13488	V-type proton ATPase 116 kDa subunit a isoform 3 OS=Homo sapiens OX=9606 GN=TCIRG1 PE=1 SV=3	2.04126e+08	1.27747e+08	0.625826	0	8
A0A0A0MQR2	Replication termination factor 2 OS=Homo sapiens OX=9606 GN=RTF2 PE=1 SV=1	1.44441e+08	1.41019e+08	0.976309	0	11
F8W6L0	Ras GTPase-activating protein 4B OS=Homo sapiens OX=9606 GN=RASA4B PE=1 SV=1	4.23975e+06	4.42484e+06	1.04366	0.001	2
C9JME2	FERM, ARHGEF and pleckstrin domain-containing protein 1 OS=Homo sapiens OX=9606 GN=FARP1 PE=1 SV=2	7.78996e+07	8.44865e+07	1.08456	0	6
P51149	Ras-related protein Rab-7a OS=Homo sapiens OX=9606 GN=RAB7A PE=1 SV=1	3.92429e+09	4.15883e+09	1.05977	0	15
Q96KN1	Protein LRATD2 OS=Homo sapiens OX=9606 GN=LRATD2 PE=1 SV=1	2.6722e+07	2.49215e+07	0.932622	0	6
P35269	General transcription factor IIF subunit 1 OS=Homo sapiens OX=9606 GN=GTF2F1 PE=1 SV=2	4.51274e+08	4.81294e+08	1.06652	0	20
Q5TAQ9	DDB1- and CUL4-associated factor 8 OS=Homo sapiens OX=9606 GN=DCAF8 PE=1 SV=1	2.41291e+08	2.41767e+08	1.00197	0	12
P25705	ATP synthase subunit alpha, mitochondrial OS=Homo sapiens OX=9606 GN=ATP5F1A PE=1 SV=1	7.18727e+09	8.04657e+09	1.11956	0	41
P06576	ATP synthase subunit beta, mitochondrial OS=Homo sapiens OX=9606 GN=ATP5F1B PE=1 SV=3	5.4311e+09	6.14597e+09	1.13162	0	22
Q16134	Electron transfer flavoprotein-ubiquinone oxidoreductase, mitochondrial OS=Homo sapiens OX=9606 GN=ETFDH PE=1 SV=2	2.47785e+08	2.82612e+08	1.14055	0	7
Q9HCM4-2	Isoform 2 of Band 4.1-like protein 5 OS=Homo sapiens OX=9606 GN=EPB41L5	1.41967e+08	1.4653e+08	1.03215	0	10
C9J381	Inosine-5'-monophosphate dehydrogenase OS=Homo sapiens OX=9606 GN=IMPDH1 PE=1 SV=1	5.28925e+08	5.6006e+08	1.05887	0	15
A0A0C4DFX9	Negative elongation factor A OS=Homo sapiens OX=9606 GN=NELFA PE=1 SV=1	6.35855e+07	7.58297e+07	1.19256	0	8
Q1RLN5	ARHGAP12 protein OS=Homo sapiens OX=9606 GN=ARHGAP12 PE=1 SV=1	1.15146e+08	1.13893e+08	0.98911	0	12
Q9Y512	Sorting and assembly machinery component 50 homolog OS=Homo sapiens OX=9606 GN=SAMM50 PE=1 SV=3	3.89416e+08	3.77737e+08	0.97001	0	20
P22681	E3 ubiquitin-protein ligase CBL OS=Homo sapiens OX=9606 GN=CBL PE=1 SV=2	8.10435e+08	7.68208e+08	0.947896	0	16
O43920	NADH dehydrogenase [ubiquinone] iron-sulfur protein 5 OS=Homo sapiens OX=9606 GN=NDUFS5 PE=1 SV=3	2.30748e+08	2.54592e+08	1.10333	0	8
Q96FJ0	AMSH-like protease OS=Homo sapiens OX=9606 GN=STAMBPL1 PE=1 SV=2	7.50794e+07	9.934e+07	1.32313	0	10
Q13505	Metaxin-1 OS=Homo sapiens OX=9606 GN=MTX1 PE=1 SV=3	1.87987e+08	1.78252e+08	0.948211	0	10
Q9NW13	RNA-binding protein 28 OS=Homo sapiens OX=9606 GN=RBM28 PE=1 SV=3	9.74767e+08	8.54564e+08	0.876685	0	27
P21359	Neurofibromin OS=Homo sapiens OX=9606 GN=NF1 PE=1 SV=2	2.93524e+08	4.36455e+08	1.48695	0	26
Q9H7F0	Probable cation-transporting ATPase 13A3 OS=Homo sapiens OX=9606 GN=ATP13A3 PE=1 SV=4	1.02883e+08	1.13353e+08	1.10176	0	10
A6NEM2	Host cell factor 1 OS=Homo sapiens OX=9606 GN=HCFC1 PE=1 SV=2	1.4604e+09	1.25357e+09	0.858379	0	2
Q9P0J0	NADH dehydrogenase [ubiquinone] 1 alpha subcomplex subunit 13 OS=Homo sapiens OX=9606 GN=NDUFA13 PE=1 SV=3	1.19437e+08	1.07709e+08	0.90181	0	8
E5RJR5	S-phase kinase-associated protein 1 OS=Homo sapiens OX=9606 GN=SKP1 PE=1 SV=1	6.0078e+08	5.59003e+08	0.930462	0	13
Q0VG06	Fanconi anemia core complex-associated protein 100 OS=Homo sapiens OX=9606 GN=FAAP100 PE=1 SV=3			#DIV/0!	0	2
P13693	Translationally-controlled tumor protein OS=Homo sapiens OX=9606 GN=TPT1 PE=1 SV=1	4.8058e+09	3.94017e+09	0.819879	0	14
P40818	Ubiquitin carboxyl-terminal hydrolase 8 OS=Homo sapiens OX=9606 GN=USP8 PE=1 SV=1	2.46127e+09	2.19298e+09	0.890995	0	20
Q9BYI3	Hyccin OS=Homo sapiens OX=9606 GN=FAM126A PE=1 SV=2	7.73241e+06	2.127e+07	2.75076	0	2
Q96DE0	U8 snoRNA-decapping enzyme OS=Homo sapiens OX=9606 GN=NUDT16 PE=1 SV=2	6.12658e+07	6.39132e+07	1.04321	0	2
P82663	28S ribosomal protein S25, mitochondrial OS=Homo sapiens OX=9606 GN=MRPS25 PE=1 SV=1	1.77562e+08	1.5943e+08	0.897884	0	5
O94842	TOX high mobility group box family member 4 OS=Homo sapiens OX=9606 GN=TOX4 PE=1 SV=1	6.53842e+07	7.62005e+07	1.16543	0	6
P27448	MAP/microtubule affinity-regulating kinase 3 OS=Homo sapiens OX=9606 GN=MARK3 PE=1 SV=5	4.75236e+07	4.34424e+07	0.914123	0	10
P68104	Elongation factor 1-alpha 1 OS=Homo sapiens OX=9606 GN=EEF1A1 PE=1 SV=1	7.02373e+10	6.60386e+10	0.940222	0	22
E7EQQ5	Tripartite motif-containing protein 5 (Fragment) OS=Homo sapiens OX=9606 GN=TRIM5 PE=1 SV=1	1.15492e+07	1.04428e+07	0.904199	0.003	2
Q32MZ4-4	Isoform 4 of Leucine-rich repeat flightless-interacting protein 1 OS=Homo sapiens OX=9606 GN=LRRFIP1	3.60283e+07	3.82105e+07	1.06057	0	2
Q9BQP7	Mitochondrial genome maintenance exonuclease 1 OS=Homo sapiens OX=9606 GN=MGME1 PE=1 SV=1	2.12564e+08	1.95298e+08	0.918774	0	11
P51809	Vesicle-associated membrane protein 7 OS=Homo sapiens OX=9606 GN=VAMP7 PE=1 SV=3	2.12655e+08	1.65697e+08	0.779184	0	9
Q8NI08	Nuclear receptor coactivator 7 OS=Homo sapiens OX=9606 GN=NCOA7 PE=1 SV=2	2.80669e+08	2.80843e+08	1.00062	0	6
G3V599	Melanoma inhibitory activity protein 2 OS=Homo sapiens OX=9606 GN=MIA2 PE=1 SV=1	1.40565e+08	1.52505e+08	1.08494	0	12
O14920	Inhibitor of nuclear factor kappa-B kinase subunit beta OS=Homo sapiens OX=9606 GN=IKBKB PE=1 SV=1	8.26076e+07	7.69013e+07	0.930924	0	9
Q9C0C2	182 kDa tankyrase-1-binding protein OS=Homo sapiens OX=9606 GN=TNKS1BP1 PE=1 SV=4	1.33296e+09	1.39902e+09	1.04956	0	62
O94808	Glutamine--fructose-6-phosphate aminotransferase [isomerizing] 2 OS=Homo sapiens OX=9606 GN=GFPT2 PE=1 SV=3	9.8382e+07	5.4342e+07	0.552357	0	12
A0A096LNH6	Dedicator of cytokinesis protein 1 OS=Homo sapiens OX=9606 GN=DOCK1 PE=1 SV=1	1.84644e+08	1.88483e+08	1.02079	0	18
P51688	N-sulphoglucosamine sulphohydrolase OS=Homo sapiens OX=9606 GN=SGSH PE=1 SV=1	4.09324e+07	3.64146e+07	0.889628	0	5
Q9BQ39	ATP-dependent RNA helicase DDX50 OS=Homo sapiens OX=9606 GN=DDX50 PE=1 SV=1	2.39428e+08	3.26594e+08	1.36406	0	19
Q96CB9	5-methylcytosine rRNA methyltransferase NSUN4 OS=Homo sapiens OX=9606 GN=NSUN4 PE=1 SV=2	9.85523e+07	7.90044e+07	0.801649	0	8
Q9NPE2	Neugrin OS=Homo sapiens OX=9606 GN=NGRN PE=1 SV=2	7.3722e+06	5.77201e+06	0.782944	0	3
P26368	Splicing factor U2AF 65 kDa subunit OS=Homo sapiens OX=9606 GN=U2AF2 PE=1 SV=4	9.58656e+08	1.0181e+09	1.06201	0	14
P55769	NHP2-like protein 1 OS=Homo sapiens OX=9606 GN=SNU13 PE=1 SV=3	5.56382e+08	4.93179e+08	0.886403	0	7
A0A3B3ITT1	Ras-related protein Rab-12 OS=Homo sapiens OX=9606 GN=RAB12 PE=1 SV=1	3.59929e+08	3.03991e+08	0.844585	0	12
Q9P0V3	SH3 domain-binding protein 4 OS=Homo sapiens OX=9606 GN=SH3BP4 PE=1 SV=1	5.22965e+08	4.65897e+08	0.890876	0	18
Q9H9B4	Sideroflexin-1 OS=Homo sapiens OX=9606 GN=SFXN1 PE=1 SV=4	8.70538e+08	9.82389e+08	1.12848	0	12
P40227	T-complex protein 1 subunit zeta OS=Homo sapiens OX=9606 GN=CCT6A PE=1 SV=3	4.47273e+09	4.2442e+09	0.948906	0	31
B4DDF4	Calponin OS=Homo sapiens OX=9606 GN=CNN2 PE=1 SV=1	1.47431e+09	1.54314e+09	1.04669	0	17
P30825	High affinity cationic amino acid transporter 1 OS=Homo sapiens OX=9606 GN=SLC7A1 PE=1 SV=1	1.63003e+08	2.49291e+08	1.52937	0	3
Q15833	Syntaxin-binding protein 2 OS=Homo sapiens OX=9606 GN=STXBP2 PE=1 SV=2	2.6308e+08	2.83824e+08	1.07885	0	19
O95297	Myelin protein zero-like protein 1 OS=Homo sapiens OX=9606 GN=MPZL1 PE=1 SV=1	1.69659e+08	1.7218e+08	1.01486	0	8
Q96EU6	Ribosomal RNA processing protein 36 homolog OS=Homo sapiens OX=9606 GN=RRP36 PE=1 SV=1	1.01189e+07	1.41411e+07	1.39749	0.001	2
Q14181	DNA polymerase alpha subunit B OS=Homo sapiens OX=9606 GN=POLA2 PE=1 SV=2	4.73445e+07	3.19904e+07	0.675696	0	8
P13726	Tissue factor OS=Homo sapiens OX=9606 GN=F3 PE=1 SV=1	1.91209e+08	3.30249e+08	1.72716	0	7
O75955	Flotillin-1 OS=Homo sapiens OX=9606 GN=FLOT1 PE=1 SV=3	3.92977e+08	4.58108e+08	1.16574	0	2
O95155	Ubiquitin conjugation factor E4 B OS=Homo sapiens OX=9606 GN=UBE4B PE=1 SV=1	2.06683e+08	1.91581e+08	0.926933	0	22
Q86YD1	Prostate tumor-overexpressed gene 1 protein OS=Homo sapiens OX=9606 GN=PTOV1 PE=1 SV=1	1.75719e+07	1.42995e+07	0.813771	0.001	2
Q96BM9	ADP-ribosylation factor-like protein 8A OS=Homo sapiens OX=9606 GN=ARL8A PE=1 SV=1	1.24753e+07	1.70813e+07	1.36921	0	2
Q93096	Protein tyrosine phosphatase type IVA 1 OS=Homo sapiens OX=9606 GN=PTP4A1 PE=1 SV=2	1.62121e+06	723918	0.446529	0	2
Q6ZRP7	Sulfhydryl oxidase 2 OS=Homo sapiens OX=9606 GN=QSOX2 PE=1 SV=3	3.20618e+08	3.51597e+08	1.09662	0	15
Q9HAU4	E3 ubiquitin-protein ligase SMURF2 OS=Homo sapiens OX=9606 GN=SMURF2 PE=1 SV=1	3.57181e+07	3.33569e+07	0.933894	0	5
P20936	Ras GTPase-activating protein 1 OS=Homo sapiens OX=9606 GN=RASA1 PE=1 SV=1	2.55823e+08	1.45231e+08	0.567699	0	16
Q9GZP9	Derlin-2 OS=Homo sapiens OX=9606 GN=DERL2 PE=1 SV=1	4.93851e+07	5.11146e+07	1.03502	0.001	2
Q8TB72-3	Isoform 3 of Pumilio homolog 2 OS=Homo sapiens OX=9606 GN=PUM2	1.59856e+08	1.62178e+08	1.01452	0	13
Q9NX20	39S ribosomal protein L16, mitochondrial OS=Homo sapiens OX=9606 GN=MRPL16 PE=1 SV=1	1.00491e+08	1.11657e+08	1.11112	0	7
Q9NYF8	Bcl-2-associated transcription factor 1 OS=Homo sapiens OX=9606 GN=BCLAF1 PE=1 SV=2	1.48606e+09	1.56074e+09	1.05025	0	42
Q14155-1	Isoform 1 of Rho guanine nucleotide exchange factor 7 OS=Homo sapiens OX=9606 GN=ARHGEF7	1.90829e+08	1.89713e+08	0.994151	0	13
Q03169	Tumor necrosis factor alpha-induced protein 2 OS=Homo sapiens OX=9606 GN=TNFAIP2 PE=2 SV=2	3.36793e+08	5.4578e+08	1.62052	0	20
P50747	Biotin--protein ligase OS=Homo sapiens OX=9606 GN=HLCS PE=1 SV=1	1.51896e+08	1.51682e+08	0.99859	0	10
Q8IWI9	MAX gene-associated protein OS=Homo sapiens OX=9606 GN=MGA PE=1 SV=4	4.42499e+07	3.57367e+07	0.807612	0	6
O14578	Citron Rho-interacting kinase OS=Homo sapiens OX=9606 GN=CIT PE=1 SV=2	2.74683e+08	2.1635e+08	0.787634	0	29
Q8TAE8	Growth arrest and DNA damage-inducible proteins-interacting protein 1 OS=Homo sapiens OX=9606 GN=GADD45GIP1 PE=1 SV=1	1.32755e+08	1.46634e+08	1.10454	0	7
Q8IXT5	RNA-binding protein 12B OS=Homo sapiens OX=9606 GN=RBM12B PE=1 SV=2	1.07255e+08	1.02622e+08	0.956805	0	18
O75554	WW domain-binding protein 4 OS=Homo sapiens OX=9606 GN=WBP4 PE=1 SV=1	4.55561e+07	3.04326e+07	0.668024	0	5
Q02809	Procollagen-lysine,2-oxoglutarate 5-dioxygenase 1 OS=Homo sapiens OX=9606 GN=PLOD1 PE=1 SV=2	1.32662e+09	1.27387e+09	0.960236	0	25
O43292	Glycosylphosphatidylinositol anchor attachment 1 protein OS=Homo sapiens OX=9606 GN=GPAA1 PE=1 SV=3	1.64523e+08	1.37128e+08	0.833486	0	6
Q8WXH0	Nesprin-2 OS=Homo sapiens OX=9606 GN=SYNE2 PE=1 SV=3	4.16495e+08	4.19797e+08	1.00793	0	31
O75438	NADH dehydrogenase [ubiquinone] 1 beta subcomplex subunit 1 OS=Homo sapiens OX=9606 GN=NDUFB1 PE=1 SV=1	7.81479e+07	8.56061e+07	1.09544	0	3
E7EX90	Dynactin subunit 1 OS=Homo sapiens OX=9606 GN=DCTN1 PE=1 SV=1	1.48147e+09	1.41487e+09	0.95505	0	57
Q9UBP6	tRNA (guanine-N(7)-)-methyltransferase OS=Homo sapiens OX=9606 GN=METTL1 PE=1 SV=1	1.6173e+08	1.67278e+08	1.03431	0	8
Q9P287	BRCA2 and CDKN1A-interacting protein OS=Homo sapiens OX=9606 GN=BCCIP PE=1 SV=1	5.90071e+08	6.22784e+08	1.05544	0	4
Q6PD74	Alpha- and gamma-adaptin-binding protein p34 OS=Homo sapiens OX=9606 GN=AAGAB PE=1 SV=1	1.70328e+08	1.83523e+08	1.07747	0	7
Q15257	Serine/threonine-protein phosphatase 2A activator OS=Homo sapiens OX=9606 GN=PTPA PE=1 SV=3	6.15819e+08	6.39512e+08	1.03847	0	11
P78346	Ribonuclease P protein subunit p30 OS=Homo sapiens OX=9606 GN=RPP30 PE=1 SV=1	1.27154e+08	1.28283e+08	1.00888	0	9
A0A1X7SC65	Heat shock protein beta-6 (Fragment) OS=Homo sapiens OX=9606 GN=HSPB6 PE=1 SV=1	1.68527e+07	2.56761e+07	1.52356	0	2
Q15042	Rab3 GTPase-activating protein catalytic subunit OS=Homo sapiens OX=9606 GN=RAB3GAP1 PE=1 SV=3	4.2696e+08	4.44618e+08	1.04136	0	29
Q12965	Unconventional myosin-Ie OS=Homo sapiens OX=9606 GN=MYO1E PE=1 SV=2	2.34206e+08	2.53516e+08	1.08245	0	25
P60891	Ribose-phosphate pyrophosphokinase 1 OS=Homo sapiens OX=9606 GN=PRPS1 PE=1 SV=2	1.91213e+09	1.79945e+09	0.941069	0	8
H7C0X4	Dol-P-Man:Man(5)GlcNAc(2)-PP-Dol alpha-1,3-mannosyltransferase (Fragment) OS=Homo sapiens OX=9606 GN=ALG3 PE=1 SV=1	2.57729e+07	2.30746e+07	0.895303	0	3
Q75N03	E3 ubiquitin-protein ligase Hakai OS=Homo sapiens OX=9606 GN=CBLL1 PE=1 SV=1	6.29001e+07	5.40411e+07	0.859157	0	7
O95232	Luc7-like protein 3 OS=Homo sapiens OX=9606 GN=LUC7L3 PE=1 SV=2	5.36583e+08	5.50402e+08	1.02575	0	16
Q96IU4	Protein ABHD14B OS=Homo sapiens OX=9606 GN=ABHD14B PE=1 SV=1	3.93817e+08	2.86181e+08	0.726685	0	7
F5H8H2	Mevalonate kinase OS=Homo sapiens OX=9606 GN=MVK PE=1 SV=1	1.47529e+08	1.51579e+08	1.02745	0	8
Q9NQG5	Regulation of nuclear pre-mRNA domain-containing protein 1B OS=Homo sapiens OX=9606 GN=RPRD1B PE=1 SV=1	1.67161e+09	1.47488e+09	0.88231	0	15
P06213	Insulin receptor OS=Homo sapiens OX=9606 GN=INSR PE=1 SV=4	8.67303e+06	1.33496e+07	1.53921	0	3
O76031	ATP-dependent Clp protease ATP-binding subunit clpX-like, mitochondrial OS=Homo sapiens OX=9606 GN=CLPX PE=1 SV=2	4.37715e+08	4.99062e+08	1.14015	0	26
Q6IBS0	Twinfilin-2 OS=Homo sapiens OX=9606 GN=TWF2 PE=1 SV=2	4.37697e+08	4.39037e+08	1.00306	0	14
Q96CU9	FAD-dependent oxidoreductase domain-containing protein 1 OS=Homo sapiens OX=9606 GN=FOXRED1 PE=1 SV=2	6.99404e+07	6.39681e+07	0.914609	0	6
Q3YEC7	Rab-like protein 6 OS=Homo sapiens OX=9606 GN=RABL6 PE=1 SV=2	6.68863e+07	7.60289e+07	1.13669	0	10
P30086	Phosphatidylethanolamine-binding protein 1 OS=Homo sapiens OX=9606 GN=PEBP1 PE=1 SV=3	2.4941e+09	2.71498e+09	1.08856	0	16
A0A5F9UP49	45 kDa calcium-binding protein OS=Homo sapiens OX=9606 GN=SDF4 PE=1 SV=1	3.36419e+08	3.60631e+08	1.07197	0	16
O95197	Reticulon-3 OS=Homo sapiens OX=9606 GN=RTN3 PE=1 SV=2	1.44717e+08	1.30377e+08	0.90091	0	6
O15061	Synemin OS=Homo sapiens OX=9606 GN=SYNM PE=1 SV=2	2.01774e+07	1.96026e+07	0.971511	0	5
O60568	Multifunctional procollagen lysine hydroxylase and glycosyltransferase LH3 OS=Homo sapiens OX=9606 GN=PLOD3 PE=1 SV=1	1.1575e+09	9.89754e+08	0.855077	0	25
Q9BZQ6	ER degradation-enhancing alpha-mannosidase-like protein 3 OS=Homo sapiens OX=9606 GN=EDEM3 PE=1 SV=2	2.98631e+07	2.54238e+07	0.851344	0	5
Q9Y478	5'-AMP-activated protein kinase subunit beta-1 OS=Homo sapiens OX=9606 GN=PRKAB1 PE=1 SV=4	3.15371e+07	2.67277e+07	0.847499	0	3
P29144	Tripeptidyl-peptidase 2 OS=Homo sapiens OX=9606 GN=TPP2 PE=1 SV=4	2.04333e+09	1.69738e+09	0.830692	0	63
P48735	Isocitrate dehydrogenase [NADP], mitochondrial OS=Homo sapiens OX=9606 GN=IDH2 PE=1 SV=2	8.82399e+08	1.19346e+09	1.35252	0	19
E9PGM9	RNA-binding protein 6 OS=Homo sapiens OX=9606 GN=RBM6 PE=1 SV=1	1.1576e+07	1.65822e+07	1.43247	0	6
Q92667	A-kinase anchor protein 1, mitochondrial OS=Homo sapiens OX=9606 GN=AKAP1 PE=1 SV=1	4.51503e+07	5.91738e+07	1.31059	0	15
P06703	Protein S100-A6 OS=Homo sapiens OX=9606 GN=S100A6 PE=1 SV=1	3.94172e+09	3.45133e+09	0.87559	0	13
Q9BQC6	Ribosomal protein 63, mitochondrial OS=Homo sapiens OX=9606 GN=MRPL57 PE=1 SV=1	1.25808e+06	3.08081e+06	2.44882	0.002	2
Q9Y6K0	Choline/ethanolaminephosphotransferase 1 OS=Homo sapiens OX=9606 GN=CEPT1 PE=1 SV=1	2.19378e+08	2.09688e+08	0.955831	0	3
K7ELL7	Glucosidase 2 subunit beta OS=Homo sapiens OX=9606 GN=PRKCSH PE=1 SV=1	3.82001e+09	3.38968e+09	0.887349	0	27
P22692	Insulin-like growth factor-binding protein 4 OS=Homo sapiens OX=9606 GN=IGFBP4 PE=1 SV=2	1.06723e+07	9.5762e+06	0.897296	0	4
P55884	Eukaryotic translation initiation factor 3 subunit B OS=Homo sapiens OX=9606 GN=EIF3B PE=1 SV=3	5.48162e+09	5.53475e+09	1.00969	0	49
Q8NEN9	PDZ domain-containing protein 8 OS=Homo sapiens OX=9606 GN=PDZD8 PE=1 SV=1	3.06894e+07	2.97898e+07	0.970685	0	4
Q9UQN3	Charged multivesicular body protein 2b OS=Homo sapiens OX=9606 GN=CHMP2B PE=1 SV=1	2.55281e+08	2.97439e+08	1.16514	0	8
Q96EX1	Small integral membrane protein 12 OS=Homo sapiens OX=9606 GN=SMIM12 PE=1 SV=3	1.85677e+07	1.42278e+07	0.766266	0.002	2
P17174	Aspartate aminotransferase, cytoplasmic OS=Homo sapiens OX=9606 GN=GOT1 PE=1 SV=3	1.64412e+09	1.58766e+09	0.965657	0	23
P49588	Alanine--tRNA ligase, cytoplasmic OS=Homo sapiens OX=9606 GN=AARS1 PE=1 SV=2	4.88517e+09	5.13331e+09	1.05079	0	51
P13051	Uracil-DNA glycosylase OS=Homo sapiens OX=9606 GN=UNG PE=1 SV=2	9.22157e+07	7.05615e+07	0.765178	0	5
Q9NXG2	THUMP domain-containing protein 1 OS=Homo sapiens OX=9606 GN=THUMPD1 PE=1 SV=2	1.11936e+09	1.26736e+09	1.13222	0	21
O43772	Mitochondrial carnitine/acylcarnitine carrier protein OS=Homo sapiens OX=9606 GN=SLC25A20 PE=1 SV=1	4.11093e+08	4.732e+08	1.15108	0	11
O43156	TELO2-interacting protein 1 homolog OS=Homo sapiens OX=9606 GN=TTI1 PE=1 SV=3	4.09752e+07	2.72406e+07	0.664809	0	10
Q86WN1	F-BAR and double SH3 domains protein 1 OS=Homo sapiens OX=9606 GN=FCHSD1 PE=1 SV=1	4.82597e+07	5.90711e+07	1.22402	0	4
Q05193-3	Isoform 3 of Dynamin-1 OS=Homo sapiens OX=9606 GN=DNM1	1.50967e+07	1.64184e+07	1.08754	0	2
E9PK67	Poly [ADP-ribose] polymerase OS=Homo sapiens OX=9606 GN=PARP10 PE=1 SV=1	6.66313e+07	7.69058e+07	1.1542	0	14
Q96CX2	BTB/POZ domain-containing protein KCTD12 OS=Homo sapiens OX=9606 GN=KCTD12 PE=1 SV=1	1.01978e+08	9.95844e+07	0.976532	0	5
A6NML8	Diaphanous homolog 2 (Drosophila), isoform CRA_c OS=Homo sapiens OX=9606 GN=DIAPH2 PE=1 SV=3	5.79268e+07	7.84526e+07	1.35434	0	14
O43707	Alpha-actinin-4 OS=Homo sapiens OX=9606 GN=ACTN4 PE=1 SV=2	3.41021e+10	2.729e+10	0.800243	0	70
Q8WUM4	Programmed cell death 6-interacting protein OS=Homo sapiens OX=9606 GN=PDCD6IP PE=1 SV=1	3.9181e+09	3.98282e+09	1.01652	0	58
O43670	BUB3-interacting and GLEBS motif-containing protein ZNF207 OS=Homo sapiens OX=9606 GN=ZNF207 PE=1 SV=1	1.61699e+08	2.18429e+08	1.35084	0	11
Q9Y2G5	GDP-fucose protein O-fucosyltransferase 2 OS=Homo sapiens OX=9606 GN=POFUT2 PE=1 SV=3	1.65449e+08	1.67404e+08	1.01182	0	9
Q13112	Chromatin assembly factor 1 subunit B OS=Homo sapiens OX=9606 GN=CHAF1B PE=1 SV=1	3.03351e+07	3.23877e+07	1.06766	0	8
P86790	Vacuolar fusion protein CCZ1 homolog B OS=Homo sapiens OX=9606 GN=CCZ1B PE=1 SV=1	5.96586e+07	7.99324e+07	1.33983	0	6
Q9BWE0	Replication initiator 1 OS=Homo sapiens OX=9606 GN=REPIN1 PE=1 SV=1	2.21808e+07	2.39545e+07	1.07997	0	4
O75891	Cytosolic 10-formyltetrahydrofolate dehydrogenase OS=Homo sapiens OX=9606 GN=ALDH1L1 PE=1 SV=2	1.87181e+08	1.7284e+08	0.923384	0	16
A0A087WVQ6	Clathrin heavy chain OS=Homo sapiens OX=9606 GN=CLTC PE=1 SV=1	1.07444e+10	1.163e+10	1.08243	0	85
Q96R06	Sperm-associated antigen 5 OS=Homo sapiens OX=9606 GN=SPAG5 PE=1 SV=2	6.98176e+07	6.86227e+07	0.982886	0	9
P61599	N-alpha-acetyltransferase 20 OS=Homo sapiens OX=9606 GN=NAA20 PE=1 SV=1	3.1982e+07	3.26241e+07	1.02008	0	3
Q9BTX7	Alpha-tocopherol transfer protein-like OS=Homo sapiens OX=9606 GN=TTPAL PE=1 SV=2	1.12625e+07	1.83392e+07	1.62834	0.001	2
P53618	Coatomer subunit beta OS=Homo sapiens OX=9606 GN=COPB1 PE=1 SV=3	2.97513e+09	2.93319e+09	0.9859	0	48
O96019	Actin-like protein 6A OS=Homo sapiens OX=9606 GN=ACTL6A PE=1 SV=1	1.40272e+09	1.36607e+09	0.973872	0	19
Q12873	Chromodomain-helicase-DNA-binding protein 3 OS=Homo sapiens OX=9606 GN=CHD3 PE=1 SV=3	5.42564e+07	6.31366e+07	1.16367	0	10
Q96EY8	Corrinoid adenosyltransferase OS=Homo sapiens OX=9606 GN=MMAB PE=1 SV=1	9.11381e+07	9.90022e+07	1.08629	0	6
P43007	Neutral amino acid transporter A OS=Homo sapiens OX=9606 GN=SLC1A4 PE=1 SV=1	3.74167e+07	3.84667e+07	1.02806	0	4
O43639	Cytoplasmic protein NCK2 OS=Homo sapiens OX=9606 GN=NCK2 PE=1 SV=2	2.68626e+07	4.04755e+07	1.50676	0	3
P33527	Multidrug resistance-associated protein 1 OS=Homo sapiens OX=9606 GN=ABCC1 PE=1 SV=3	4.61538e+08	4.10732e+08	0.889922	0	29
Q9Y281	Cofilin-2 OS=Homo sapiens OX=9606 GN=CFL2 PE=1 SV=1	1.20962e+09	8.99328e+08	0.743479	0	14
F5H658	ATP-dependent RNA helicase DHX8 OS=Homo sapiens OX=9606 GN=DHX8 PE=1 SV=1	5.65193e+07	6.08464e+07	1.07656	0	9
Q9H974	Queuine tRNA-ribosyltransferase accessory subunit 2 OS=Homo sapiens OX=9606 GN=QTRT2 PE=1 SV=1	8.7666e+07	9.14305e+07	1.04294	0	4
Q5T9A4	ATPase family AAA domain-containing protein 3B OS=Homo sapiens OX=9606 GN=ATAD3B PE=1 SV=1	6.87436e+07	5.92529e+07	0.86194	0	6
A0A286YFF7	Palmitoyl-protein thioesterase 1 OS=Homo sapiens OX=9606 GN=PPT1 PE=1 SV=1	2.25825e+08	2.71329e+08	1.2015	0	9
P62851	40S ribosomal protein S25 OS=Homo sapiens OX=9606 GN=RPS25 PE=1 SV=1	2.3281e+09	2.46863e+09	1.06037	0	13
Q99614	Tetratricopeptide repeat protein 1 OS=Homo sapiens OX=9606 GN=TTC1 PE=1 SV=1	4.3086e+08	3.79824e+08	0.881548	0	20
Q14498	RNA-binding protein 39 OS=Homo sapiens OX=9606 GN=RBM39 PE=1 SV=2	7.35619e+08	9.95976e+08	1.35393	0	19
Q15102	Platelet-activating factor acetylhydrolase IB subunit gamma OS=Homo sapiens OX=9606 GN=PAFAH1B3 PE=1 SV=1	1.56481e+09	1.77163e+09	1.13217	0	15
Q16594	Transcription initiation factor TFIID subunit 9 OS=Homo sapiens OX=9606 GN=TAF9 PE=1 SV=1	5.70709e+07	4.59716e+07	0.805518	0	3
Q8N5L8	Ribonuclease P protein subunit p25-like protein OS=Homo sapiens OX=9606 GN=RPP25L PE=1 SV=1	1.51796e+07	1.87512e+07	1.23529	0.001	2
O00411	DNA-directed RNA polymerase, mitochondrial OS=Homo sapiens OX=9606 GN=POLRMT PE=1 SV=2	1.71923e+08	2.09684e+08	1.21964	0	14
Q9NZJ9	Diphosphoinositol polyphosphate phosphohydrolase 2 OS=Homo sapiens OX=9606 GN=NUDT4 PE=1 SV=2	8.3148e+07	4.58483e+07	0.551406	0	4
O75427	Leucine-rich repeat and calponin homology domain-containing protein 4 OS=Homo sapiens OX=9606 GN=LRCH4 PE=1 SV=2	3.54682e+06	1.56207e+07	4.40415	0.003	2
I3L4X7	G protein pathway suppressor 2 (Fragment) OS=Homo sapiens OX=9606 GN=GPS2 PE=1 SV=2	7.38228e+07	9.59361e+07	1.29955	0	5
O43242	26S proteasome non-ATPase regulatory subunit 3 OS=Homo sapiens OX=9606 GN=PSMD3 PE=1 SV=2	3.82967e+09	3.87768e+09	1.01253	0	37
P33897	ATP-binding cassette sub-family D member 1 OS=Homo sapiens OX=9606 GN=ABCD1 PE=1 SV=2	4.15241e+07	3.40225e+07	0.819344	0	9
Q9UI43	rRNA methyltransferase 2, mitochondrial OS=Homo sapiens OX=9606 GN=MRM2 PE=1 SV=1	1.08457e+07	1.44028e+07	1.32798	0.001	2
P53990	IST1 homolog OS=Homo sapiens OX=9606 GN=IST1 PE=1 SV=1	4.48844e+08	5.23309e+08	1.1659	0	11
A0A3B3IS32	Mucosa-associated lymphoid tissue lymphoma translocation protein 1 OS=Homo sapiens OX=9606 GN=MALT1 PE=1 SV=1	7.04539e+07	7.92425e+07	1.12474	0	6
Q92759	General transcription factor IIH subunit 4 OS=Homo sapiens OX=9606 GN=GTF2H4 PE=1 SV=1	6.58804e+07	9.19155e+07	1.39519	0	5
Q8WUW1	Protein BRICK1 OS=Homo sapiens OX=9606 GN=BRK1 PE=1 SV=1	1.98485e+09	1.84449e+09	0.929281	0	7
P30520	Adenylosuccinate synthetase isozyme 2 OS=Homo sapiens OX=9606 GN=ADSS2 PE=1 SV=3	8.87517e+08	6.94959e+08	0.783036	0	19
Q9HC36	rRNA methyltransferase 3, mitochondrial OS=Homo sapiens OX=9606 GN=MRM3 PE=1 SV=2	1.56845e+08	1.44815e+08	0.923302	0	9
P83731	60S ribosomal protein L24 OS=Homo sapiens OX=9606 GN=RPL24 PE=1 SV=1	4.537e+09	4.00331e+09	0.88237	0	13
Q9UFN0	Protein NipSnap homolog 3A OS=Homo sapiens OX=9606 GN=NIPSNAP3A PE=1 SV=2	1.41357e+08	1.21001e+08	0.856	0	4
Q9UEW8	STE20/SPS1-related proline-alanine-rich protein kinase OS=Homo sapiens OX=9606 GN=STK39 PE=1 SV=3	7.64814e+07	8.7945e+07	1.14989	0	6
Q96Q15	Serine/threonine-protein kinase SMG1 OS=Homo sapiens OX=9606 GN=SMG1 PE=1 SV=3	1.36994e+08	1.13885e+08	0.831309	0	15
Q9UJS0	Calcium-binding mitochondrial carrier protein Aralar2 OS=Homo sapiens OX=9606 GN=SLC25A13 PE=1 SV=2	9.53194e+08	1.06886e+09	1.12135	0	13
Q9NX24	H/ACA ribonucleoprotein complex subunit 2 OS=Homo sapiens OX=9606 GN=NHP2 PE=1 SV=1	2.04929e+08	2.13188e+08	1.0403	0	4
O75569	Interferon-inducible double-stranded RNA-dependent protein kinase activator A OS=Homo sapiens OX=9606 GN=PRKRA PE=1 SV=1	1.90792e+08	1.82172e+08	0.954818	0	15
Q92997	Segment polarity protein dishevelled homolog DVL-3 OS=Homo sapiens OX=9606 GN=DVL3 PE=1 SV=2	9.99458e+06	1.75759e+07	1.75854	0	3
Q8NI27	THO complex subunit 2 OS=Homo sapiens OX=9606 GN=THOC2 PE=1 SV=2	6.78095e+08	6.89341e+08	1.01659	0	35
P45877	Peptidyl-prolyl cis-trans isomerase C OS=Homo sapiens OX=9606 GN=PPIC PE=1 SV=1	4.97098e+07	2.41125e+07	0.485066	0	2
Q8NEW0	Zinc transporter 7 OS=Homo sapiens OX=9606 GN=SLC30A7 PE=2 SV=1	6.53154e+07	6.31084e+07	0.96621	0	4
O60869	Endothelial differentiation-related factor 1 OS=Homo sapiens OX=9606 GN=EDF1 PE=1 SV=1	8.24151e+08	7.30422e+08	0.886273	0	11
Q7Z3T8	Zinc finger FYVE domain-containing protein 16 OS=Homo sapiens OX=9606 GN=ZFYVE16 PE=1 SV=3	5.10353e+07	5.38225e+07	1.05461	0	15
A6NHR9	Structural maintenance of chromosomes flexible hinge domain-containing protein 1 OS=Homo sapiens OX=9606 GN=SMCHD1 PE=1 SV=2	1.76728e+09	1.95637e+09	1.10699	0	62
Q96HY6	DDRGK domain-containing protein 1 OS=Homo sapiens OX=9606 GN=DDRGK1 PE=1 SV=2	6.30072e+07	6.96613e+07	1.10561	0	6
Q96D53	Atypical kinase COQ8B, mitochondrial OS=Homo sapiens OX=9606 GN=COQ8B PE=1 SV=2	8.22272e+07	7.15079e+07	0.869639	0	10
P60174-1	Isoform 2 of Triosephosphate isomerase OS=Homo sapiens OX=9606 GN=TPI1	1.05243e+10	1.17519e+10	1.11665	0	23
P12081	Histidine--tRNA ligase, cytoplasmic OS=Homo sapiens OX=9606 GN=HARS1 PE=1 SV=2	2.66784e+09	2.6912e+09	1.00876	0	22
Q9H0P0-1	Isoform 1 of Cytosolic 5'-nucleotidase 3A OS=Homo sapiens OX=9606 GN=NT5C3A	1.36772e+08	1.54617e+08	1.13047	0	13
Q96EK6	Glucosamine 6-phosphate N-acetyltransferase OS=Homo sapiens OX=9606 GN=GNPNAT1 PE=1 SV=1	3.10072e+08	2.4866e+08	0.801942	0	12
Q9H2M9	Rab3 GTPase-activating protein non-catalytic subunit OS=Homo sapiens OX=9606 GN=RAB3GAP2 PE=1 SV=1	8.78456e+08	8.15517e+08	0.928353	0	27
Q9NRR8	CDC42 small effector protein 1 OS=Homo sapiens OX=9606 GN=CDC42SE1 PE=1 SV=1	1.8117e+07	2.22319e+07	1.22713	0.001	2
Q96H79	Zinc finger CCCH-type antiviral protein 1-like OS=Homo sapiens OX=9606 GN=ZC3HAV1L PE=1 SV=2	5.68068e+07	5.54333e+07	0.975821	0	6
O95825	Quinone oxidoreductase-like protein 1 OS=Homo sapiens OX=9606 GN=CRYZL1 PE=1 SV=2	5.31702e+07	5.82761e+07	1.09603	0	7
P26885	Peptidyl-prolyl cis-trans isomerase FKBP2 OS=Homo sapiens OX=9606 GN=FKBP2 PE=1 SV=2	2.25964e+08	2.48933e+08	1.10165	0	8
P10412	Histone H1.4 OS=Homo sapiens OX=9606 GN=H1-4 PE=1 SV=2	5.20623e+08	5.26142e+08	1.0106	0	3
O95070	Protein YIF1A OS=Homo sapiens OX=9606 GN=YIF1A PE=1 SV=2	4.58993e+07	6.27189e+07	1.36644	0	4
Q9NYH9	U3 small nucleolar RNA-associated protein 6 homolog OS=Homo sapiens OX=9606 GN=UTP6 PE=2 SV=2	1.73632e+08	1.76995e+08	1.01937	0	15
A0A1W2PRB8	DUF1907 domain-containing protein OS=Homo sapiens OX=9606 PE=4 SV=1	2.70533e+08	3.30451e+08	1.22148	0	12
Q9NVJ2	ADP-ribosylation factor-like protein 8B OS=Homo sapiens OX=9606 GN=ARL8B PE=1 SV=1	2.98036e+08	2.9641e+08	0.994546	0	4
P68366-2	Isoform 2 of Tubulin alpha-4A chain OS=Homo sapiens OX=9606 GN=TUBA4A	1.25444e+09	9.11344e+08	0.726494	0	8
Q8N766	ER membrane protein complex subunit 1 OS=Homo sapiens OX=9606 GN=EMC1 PE=1 SV=1	7.30326e+08	5.76014e+08	0.788707	0	25
Q9H7B2	Ribosome production factor 2 homolog OS=Homo sapiens OX=9606 GN=RPF2 PE=1 SV=2	1.17332e+08	9.15662e+07	0.780404	0	7
O94913	Pre-mRNA cleavage complex 2 protein Pcf11 OS=Homo sapiens OX=9606 GN=PCF11 PE=1 SV=3	5.42331e+07	4.33475e+07	0.79928	0	11
Q99714	3-hydroxyacyl-CoA dehydrogenase type-2 OS=Homo sapiens OX=9606 GN=HSD17B10 PE=1 SV=3	8.85782e+08	9.14881e+08	1.03285	0	14
Q9P215	Pogo transposable element with KRAB domain OS=Homo sapiens OX=9606 GN=POGK PE=1 SV=2	2.57052e+06	4.50353e+06	1.75199	0.001	2
Q13136	Liprin-alpha-1 OS=Homo sapiens OX=9606 GN=PPFIA1 PE=1 SV=1	2.66663e+08	3.00613e+08	1.12732	0	30
Q13546	Receptor-interacting serine/threonine-protein kinase 1 OS=Homo sapiens OX=9606 GN=RIPK1 PE=1 SV=3	2.88616e+08	2.26505e+08	0.784796	0	13
Q10469	Alpha-1,6-mannosyl-glycoprotein 2-beta-N-acetylglucosaminyltransferase OS=Homo sapiens OX=9606 GN=MGAT2 PE=1 SV=1	1.28577e+08	1.14392e+08	0.889678	0	10
Q9UL03	Integrator complex subunit 6 OS=Homo sapiens OX=9606 GN=INTS6 PE=1 SV=1	9.37122e+07	1.06548e+08	1.13697	0	4
Q03164	Histone-lysine N-methyltransferase 2A OS=Homo sapiens OX=9606 GN=KMT2A PE=1 SV=5	3.87603e+07	2.96518e+07	0.765005	0	9
F8W038	Chromosome 17 open reading frame 49 OS=Homo sapiens OX=9606 GN=C17orf49 PE=1 SV=1	6.35678e+08	7.03824e+08	1.1072	0	6
Q9UL63	Muskelin OS=Homo sapiens OX=9606 GN=MKLN1 PE=1 SV=2	1.49894e+07	1.64039e+07	1.09437	0	5
P08237	ATP-dependent 6-phosphofructokinase, muscle type OS=Homo sapiens OX=9606 GN=PFKM PE=1 SV=2	8.97832e+08	9.64168e+08	1.07388	0	25
Q13158	FAS-associated death domain protein OS=Homo sapiens OX=9606 GN=FADD PE=1 SV=1	1.10754e+08	9.74997e+07	0.880327	0	5
P48163	NADP-dependent malic enzyme OS=Homo sapiens OX=9606 GN=ME1 PE=1 SV=1	5.93534e+08	6.0751e+08	1.02355	0	18
P56282	DNA polymerase epsilon subunit 2 OS=Homo sapiens OX=9606 GN=POLE2 PE=1 SV=2	1.34309e+07	1.22235e+07	0.910101	0	4
Q7LGA3	Heparan sulfate 2-O-sulfotransferase 1 OS=Homo sapiens OX=9606 GN=HS2ST1 PE=1 SV=1	1.1345e+08	1.18294e+08	1.04269	0	8
Q3MHD2	Protein LSM12 homolog OS=Homo sapiens OX=9606 GN=LSM12 PE=1 SV=2	2.26927e+08	2.47928e+08	1.09255	0	7
Q09161	Nuclear cap-binding protein subunit 1 OS=Homo sapiens OX=9606 GN=NCBP1 PE=1 SV=1	6.73051e+08	5.84794e+08	0.86887	0	16
Q9BXS4	Transmembrane protein 59 OS=Homo sapiens OX=9606 GN=TMEM59 PE=1 SV=1	2.95232e+07	3.55065e+07	1.20266	0	7
P42785	Lysosomal Pro-X carboxypeptidase OS=Homo sapiens OX=9606 GN=PRCP PE=1 SV=1	1.53128e+08	1.88513e+08	1.23108	0	8
Q8NEZ5	F-box only protein 22 OS=Homo sapiens OX=9606 GN=FBXO22 PE=1 SV=1	1.33767e+08	1.26084e+08	0.942559	0	12
Q9NWT6	Hypoxia-inducible factor 1-alpha inhibitor OS=Homo sapiens OX=9606 GN=HIF1AN PE=1 SV=2	7.49428e+07	6.74403e+07	0.899891	0	5
Q9H9J2	39S ribosomal protein L44, mitochondrial OS=Homo sapiens OX=9606 GN=MRPL44 PE=1 SV=1	2.0048e+08	1.97204e+08	0.983658	0	9
O43379	WD repeat-containing protein 62 OS=Homo sapiens OX=9606 GN=WDR62 PE=1 SV=4	3.73762e+08	3.61515e+08	0.967232	0	27
Q6ZXV5	Protein O-mannosyl-transferase TMTC3 OS=Homo sapiens OX=9606 GN=TMTC3 PE=1 SV=2	6.2219e+07	8.36962e+07	1.34519	0	9
Q9Y3P9	Rab GTPase-activating protein 1 OS=Homo sapiens OX=9606 GN=RABGAP1 PE=1 SV=3	3.91646e+08	4.84547e+08	1.2372	0	46
Q16831	Uridine phosphorylase 1 OS=Homo sapiens OX=9606 GN=UPP1 PE=1 SV=1	3.18217e+07	2.74151e+07	0.861524	0	9
Q96HR3	Mediator of RNA polymerase II transcription subunit 30 OS=Homo sapiens OX=9606 GN=MED30 PE=1 SV=1	9.08552e+07	1.38207e+08	1.52118	0.001	2
Q8NFG4	Folliculin OS=Homo sapiens OX=9606 GN=FLCN PE=1 SV=1	8.72537e+06	1.05295e+07	1.20676	0	3
Q8WUD4	Coiled-coil domain-containing protein 12 OS=Homo sapiens OX=9606 GN=CCDC12 PE=1 SV=1	8.49088e+07	1.33084e+08	1.56738	0	4
O96017	Serine/threonine-protein kinase Chk2 OS=Homo sapiens OX=9606 GN=CHEK2 PE=1 SV=1	1.93801e+08	1.96836e+08	1.01566	0	14
O43293	Death-associated protein kinase 3 OS=Homo sapiens OX=9606 GN=DAPK3 PE=1 SV=1	1.01296e+08	9.83977e+07	0.971387	0	5
A0A2Q3DP09	LisH domain-containing protein ARMC9 OS=Homo sapiens OX=9606 GN=ARMC9 PE=1 SV=1	3.44286e+07	3.41564e+07	0.992094	0	5
Q6PJT7	Zinc finger CCCH domain-containing protein 14 OS=Homo sapiens OX=9606 GN=ZC3H14 PE=1 SV=1	3.14849e+08	3.88998e+08	1.2355	0	31
D6RCT8	Dysbindin OS=Homo sapiens OX=9606 GN=DTNBP1 PE=1 SV=1	2.68818e+06	2.98486e+06	1.11037	0.001	2
P30626	Sorcin OS=Homo sapiens OX=9606 GN=SRI PE=1 SV=1	4.35477e+08	4.41984e+08	1.01494	0	10
Q27J81	Inverted formin-2 OS=Homo sapiens OX=9606 GN=INF2 PE=1 SV=2	9.04849e+08	1.10609e+09	1.2224	0	29
O00165	HCLS1-associated protein X-1 OS=Homo sapiens OX=9606 GN=HAX1 PE=1 SV=2	4.37873e+07	5.19295e+07	1.18595	0	10
Q9NX46	ADP-ribose glycohydrolase ARH3 OS=Homo sapiens OX=9606 GN=ADPRHL2 PE=1 SV=1	3.1337e+08	2.7073e+08	0.863933	0	10
Q6P1N0	Coiled-coil and C2 domain-containing protein 1A OS=Homo sapiens OX=9606 GN=CC2D1A PE=1 SV=1	2.90627e+08	2.87295e+08	0.988534	0	13
Q8NBJ4	Golgi membrane protein 1 OS=Homo sapiens OX=9606 GN=GOLM1 PE=1 SV=1	4.23054e+08	4.29584e+08	1.01544	0	11
E9PJM3	F-box only protein 3 OS=Homo sapiens OX=9606 GN=FBXO3 PE=1 SV=1	2.07819e+07	2.82162e+07	1.35773	0	4
Q02218	2-oxoglutarate dehydrogenase, mitochondrial OS=Homo sapiens OX=9606 GN=OGDH PE=1 SV=3	1.96978e+09	2.67386e+09	1.35744	0	38
P54253	Ataxin-1 OS=Homo sapiens OX=9606 GN=ATXN1 PE=1 SV=2	8.97316e+06	9.60035e+06	1.0699	0.01	2
Q9HCU5	Prolactin regulatory element-binding protein OS=Homo sapiens OX=9606 GN=PREB PE=1 SV=2	1.22507e+08	1.51464e+08	1.23637	0	13
Q6GMV2	SET and MYND domain-containing protein 5 OS=Homo sapiens OX=9606 GN=SMYD5 PE=1 SV=2	2.0058e+08	2.2235e+08	1.10854	0	11
Q5T8D3	Acyl-CoA-binding domain-containing protein 5 OS=Homo sapiens OX=9606 GN=ACBD5 PE=1 SV=1	6.86481e+08	6.10709e+08	0.889622	0	8
E9PN81	Ribonuclease H2 subunit C OS=Homo sapiens OX=9606 GN=RNASEH2C PE=1 SV=1	7.44548e+07	8.42177e+07	1.13112	0	3
O95490	Adhesion G protein-coupled receptor L2 OS=Homo sapiens OX=9606 GN=ADGRL2 PE=1 SV=2	1.14883e+07	1.37361e+07	1.19566	0	3
Q9Y2X0	Mediator of RNA polymerase II transcription subunit 16 OS=Homo sapiens OX=9606 GN=MED16 PE=1 SV=2	5.67899e+07	4.77458e+07	0.840746	0	8
O00471	Exocyst complex component 5 OS=Homo sapiens OX=9606 GN=EXOC5 PE=1 SV=1	2.8611e+08	2.74279e+08	0.958649	0	21
Q9BWD1	Acetyl-CoA acetyltransferase, cytosolic OS=Homo sapiens OX=9606 GN=ACAT2 PE=1 SV=2	4.52686e+08	4.73379e+08	1.04571	0	16
Q9NW08	DNA-directed RNA polymerase III subunit RPC2 OS=Homo sapiens OX=9606 GN=POLR3B PE=1 SV=2	4.78338e+07	5.10342e+07	1.06691	0	5
Q9Y6D6	Brefeldin A-inhibited guanine nucleotide-exchange protein 1 OS=Homo sapiens OX=9606 GN=ARFGEF1 PE=1 SV=2	5.88575e+08	5.64783e+08	0.959577	0	32
Q9NWK9	Box C/D snoRNA protein 1 OS=Homo sapiens OX=9606 GN=ZNHIT6 PE=1 SV=1	3.14954e+07	4.95142e+07	1.57211	0	5
Q9BYJ9	YTH domain-containing family protein 1 OS=Homo sapiens OX=9606 GN=YTHDF1 PE=1 SV=1	1.756e+08	1.63823e+08	0.932935	0	11
P16403	Histone H1.2 OS=Homo sapiens OX=9606 GN=H1-2 PE=1 SV=2	8.18569e+09	8.06459e+09	0.985205	0	6
Q15032	R3H domain-containing protein 1 OS=Homo sapiens OX=9606 GN=R3HDM1 PE=1 SV=3	1.40949e+07	1.30492e+07	0.925806	0	5
P53350	Serine/threonine-protein kinase PLK1 OS=Homo sapiens OX=9606 GN=PLK1 PE=1 SV=1	1.06744e+08	8.20585e+07	0.768744	0	11
P37198	Nuclear pore glycoprotein p62 OS=Homo sapiens OX=9606 GN=NUP62 PE=1 SV=3	9.37236e+07	7.67059e+07	0.818427	0	9
Q07954	Prolow-density lipoprotein receptor-related protein 1 OS=Homo sapiens OX=9606 GN=LRP1 PE=1 SV=2	1.26028e+08	9.7699e+07	0.775219	0.001	3
A0A1W2PQM3	Golgi SNAP receptor complex member 2 OS=Homo sapiens OX=9606 GN=GOSR2 PE=3 SV=1	1.61815e+08	1.20233e+08	0.743027	0	6
Q9P0P0	E3 ubiquitin-protein ligase RNF181 OS=Homo sapiens OX=9606 GN=RNF181 PE=1 SV=1	1.18287e+08	1.23704e+08	1.0458	0	6
Q9BXS6	Nucleolar and spindle-associated protein 1 OS=Homo sapiens OX=9606 GN=NUSAP1 PE=1 SV=1	1.46983e+08	1.45772e+08	0.99176	0	14
Q9Y4R8	Telomere length regulation protein TEL2 homolog OS=Homo sapiens OX=9606 GN=TELO2 PE=1 SV=2	2.02544e+08	1.49277e+08	0.737009	0	14
P19838	Nuclear factor NF-kappa-B p105 subunit OS=Homo sapiens OX=9606 GN=NFKB1 PE=1 SV=2	3.09588e+08	3.08208e+08	0.995543	0	12
O14497	AT-rich interactive domain-containing protein 1A OS=Homo sapiens OX=9606 GN=ARID1A PE=1 SV=3	6.97691e+08	7.94193e+08	1.13832	0	40
Q15172	Serine/threonine-protein phosphatase 2A 56 kDa regulatory subunit alpha isoform OS=Homo sapiens OX=9606 GN=PPP2R5A PE=1 SV=1	7.17329e+07	8.56339e+07	1.19379	0	4
O14841	5-oxoprolinase OS=Homo sapiens OX=9606 GN=OPLAH PE=1 SV=3	1.59968e+08	1.67996e+08	1.05018	0	24
Q86WJ1	Chromodomain-helicase-DNA-binding protein 1-like OS=Homo sapiens OX=9606 GN=CHD1L PE=1 SV=3	1.64332e+08	1.49446e+08	0.909416	0	18
P62701	40S ribosomal protein S4, X isoform OS=Homo sapiens OX=9606 GN=RPS4X PE=1 SV=2	5.07948e+09	5.6455e+09	1.11143	0	9
Q96IF1	LIM domain-containing protein ajuba OS=Homo sapiens OX=9606 GN=AJUBA PE=1 SV=1	5.16753e+07	7.27056e+07	1.40697	0	10
O75306	NADH dehydrogenase [ubiquinone] iron-sulfur protein 2, mitochondrial OS=Homo sapiens OX=9606 GN=NDUFS2 PE=1 SV=2	9.84935e+08	1.09221e+09	1.10892	0	18
Q9NPJ6	Mediator of RNA polymerase II transcription subunit 4 OS=Homo sapiens OX=9606 GN=MED4 PE=1 SV=1	1.72335e+08	1.69275e+08	0.98224	0.008	2
Q8IUW5	RELT-like protein 1 OS=Homo sapiens OX=9606 GN=RELL1 PE=1 SV=1	1.96779e+07	1.79835e+07	0.913897	0	3
Q14571	Inositol 1,4,5-trisphosphate receptor type 2 OS=Homo sapiens OX=9606 GN=ITPR2 PE=1 SV=2	6.0935e+06	5.07429e+06	0.832739	0	2
Q9Y5B6	PAX3- and PAX7-binding protein 1 OS=Homo sapiens OX=9606 GN=PAXBP1 PE=1 SV=2	7.46253e+07	9.30451e+07	1.24683	0	16
Q96LB3	Intraflagellar transport protein 74 homolog OS=Homo sapiens OX=9606 GN=IFT74 PE=1 SV=1	1.64245e+07	1.65761e+07	1.00923	0	3
Q8N357	Solute carrier family 35 member F6 OS=Homo sapiens OX=9606 GN=SLC35F6 PE=1 SV=1	6.53376e+07	7.69629e+07	1.17793	0	3
Q92581-2	Isoform 2 of Sodium/hydrogen exchanger 6 OS=Homo sapiens OX=9606 GN=SLC9A6	4.48186e+07	4.35519e+07	0.971737	0	5
Q6GMV3	Putative peptidyl-tRNA hydrolase PTRHD1 OS=Homo sapiens OX=9606 GN=PTRHD1 PE=1 SV=1	3.06937e+07	3.70685e+07	1.20769	0	4
D6RER5	Septin-11 OS=Homo sapiens OX=9606 GN=SEPTIN11 PE=1 SV=1	1.80286e+09	1.97322e+09	1.0945	0	15
Q969G6	Riboflavin kinase OS=Homo sapiens OX=9606 GN=RFK PE=1 SV=2	3.95792e+09	4.29614e+09	1.08546	0.001	3
Q00796	Sorbitol dehydrogenase OS=Homo sapiens OX=9606 GN=SORD PE=1 SV=4	5.4857e+08	6.79405e+08	1.2385	0	16
Q9NX57	Ras-related protein Rab-20 OS=Homo sapiens OX=9606 GN=RAB20 PE=1 SV=1	1.46704e+07	1.64461e+07	1.12104	0	4
Q969T7	7-methylguanosine phosphate-specific 5'-nucleotidase OS=Homo sapiens OX=9606 GN=NT5C3B PE=1 SV=4	3.78482e+07	3.43388e+07	0.907276	0.002	2
Q96L21	60S ribosomal protein L10-like OS=Homo sapiens OX=9606 GN=RPL10L PE=1 SV=3	2.52096e+07	1.75034e+07	0.694316	0	2
Q3SXM5	Inactive hydroxysteroid dehydrogenase-like protein 1 OS=Homo sapiens OX=9606 GN=HSDL1 PE=1 SV=3	2.46245e+08	2.56277e+08	1.04074	0	5
Q8IZ07	Ankyrin repeat domain-containing protein 13A OS=Homo sapiens OX=9606 GN=ANKRD13A PE=1 SV=3	1.17131e+08	1.17942e+08	1.00692	0	4
Q7Z3C6	Autophagy-related protein 9A OS=Homo sapiens OX=9606 GN=ATG9A PE=1 SV=3	1.66264e+07	1.49969e+07	0.901992	0	4
O15111	Inhibitor of nuclear factor kappa-B kinase subunit alpha OS=Homo sapiens OX=9606 GN=CHUK PE=1 SV=2	1.18759e+08	1.3866e+08	1.16758	0	12
C9JBI3	Phosphoserine phosphatase (Fragment) OS=Homo sapiens OX=9606 GN=PSPH PE=1 SV=1	1.64183e+08	2.30341e+08	1.40296	0	10
E7EQB2	Lactotransferrin (Fragment) OS=Homo sapiens OX=9606 GN=LTF PE=1 SV=1	2.86292e+07	5.09276e+07	1.77887	0	3
Q8N3U4	Cohesin subunit SA-2 OS=Homo sapiens OX=9606 GN=STAG2 PE=1 SV=3	9.12367e+08	7.57058e+08	0.829774	0	26
P28370	Probable global transcription activator SNF2L1 OS=Homo sapiens OX=9606 GN=SMARCA1 PE=1 SV=2	3.52646e+08	2.99418e+08	0.849059	0	25
Q8TBA6	Golgin subfamily A member 5 OS=Homo sapiens OX=9606 GN=GOLGA5 PE=1 SV=3	1.66e+08	1.76903e+08	1.06568	0	21
P78371	T-complex protein 1 subunit beta OS=Homo sapiens OX=9606 GN=CCT2 PE=1 SV=4	5.83013e+09	5.54648e+09	0.951347	0	37
Q8WY22	BRI3-binding protein OS=Homo sapiens OX=9606 GN=BRI3BP PE=1 SV=1	4.86777e+07	4.37568e+07	0.898909	0	3
Q5JTH9	RRP12-like protein OS=Homo sapiens OX=9606 GN=RRP12 PE=1 SV=2	1.27434e+09	1.04919e+09	0.823323	0	36
P35579	Myosin-9 OS=Homo sapiens OX=9606 GN=MYH9 PE=1 SV=4	3.642e+10	3.04126e+10	0.835053	0	181
Q8NAV1	Pre-mRNA-splicing factor 38A OS=Homo sapiens OX=9606 GN=PRPF38A PE=1 SV=1	7.81846e+07	6.27907e+07	0.803108	0	7
P62861	40S ribosomal protein S30 OS=Homo sapiens OX=9606 GN=FAU PE=1 SV=1	1.23708e+09	1.18219e+09	0.955629	0	4
P22033	Methylmalonyl-CoA mutase, mitochondrial OS=Homo sapiens OX=9606 GN=MMUT PE=1 SV=4	1.09998e+09	1.28731e+09	1.1703	0	21
O75718	Cartilage-associated protein OS=Homo sapiens OX=9606 GN=CRTAP PE=1 SV=1	3.49575e+08	3.77564e+08	1.08007	0	13
Q5VW32	BRO1 domain-containing protein BROX OS=Homo sapiens OX=9606 GN=BROX PE=1 SV=1	2.55509e+08	2.24589e+08	0.878988	0	17
P12814-3	Isoform 3 of Alpha-actinin-1 OS=Homo sapiens OX=9606 GN=ACTN1	1.10461e+10	8.75521e+09	0.79261	0	46
P31689	DnaJ homolog subfamily A member 1 OS=Homo sapiens OX=9606 GN=DNAJA1 PE=1 SV=2	9.10678e+08	7.99388e+08	0.877794	0	20
Q99942	E3 ubiquitin-protein ligase RNF5 OS=Homo sapiens OX=9606 GN=RNF5 PE=1 SV=1	1.33062e+07	1.22221e+07	0.918525	0.001	2
Q8WUD1	Ras-related protein Rab-2B OS=Homo sapiens OX=9606 GN=RAB2B PE=1 SV=1	3.66415e+07	3.36879e+07	0.919393	0	4
P13804	Electron transfer flavoprotein subunit alpha, mitochondrial OS=Homo sapiens OX=9606 GN=ETFA PE=1 SV=1	1.58864e+09	1.82766e+09	1.15046	0	11
Q562E7	WD repeat-containing protein 81 OS=Homo sapiens OX=9606 GN=WDR81 PE=1 SV=2	9.19361e+07	8.64662e+07	0.940504	0	8
Q8WWM7	Ataxin-2-like protein OS=Homo sapiens OX=9606 GN=ATXN2L PE=1 SV=2	1.20527e+09	1.33688e+09	1.10919	0	3
Q12974	Protein tyrosine phosphatase type IVA 2 OS=Homo sapiens OX=9606 GN=PTP4A2 PE=1 SV=1	9.6934e+07	8.7013e+07	0.897652	0	3
P46777	60S ribosomal protein L5 OS=Homo sapiens OX=9606 GN=RPL5 PE=1 SV=3	5.33142e+09	5.34455e+09	1.00246	0	28
Q8IWS0	PHD finger protein 6 OS=Homo sapiens OX=9606 GN=PHF6 PE=1 SV=1	3.82476e+08	2.39017e+08	0.62492	0	15
O95478	Ribosome biogenesis protein NSA2 homolog OS=Homo sapiens OX=9606 GN=NSA2 PE=1 SV=1	1.70008e+08	1.66331e+08	0.978373	0	8
P33993	DNA replication licensing factor MCM7 OS=Homo sapiens OX=9606 GN=MCM7 PE=1 SV=4	1.72861e+09	1.61041e+09	0.931623	0	39
Q9UGM6	Tryptophan--tRNA ligase, mitochondrial OS=Homo sapiens OX=9606 GN=WARS2 PE=1 SV=1	3.92113e+07	3.50404e+07	0.893631	0	4
Q9BUI4	DNA-directed RNA polymerase III subunit RPC3 OS=Homo sapiens OX=9606 GN=POLR3C PE=1 SV=1	1.34112e+08	1.22917e+08	0.916525	0	7
Q9BUN8	Derlin-1 OS=Homo sapiens OX=9606 GN=DERL1 PE=1 SV=1	4.47742e+08	3.94257e+08	0.880546	0	3
A0MZ66	Shootin-1 OS=Homo sapiens OX=9606 GN=SHTN1 PE=1 SV=4	8.32052e+08	8.11487e+08	0.975283	0	49
Q8NBY1	Serine/threonine-protein kinase 26 OS=Homo sapiens OX=9606 GN=STK26 PE=1 SV=1	4.06762e+08	1.99668e+08	0.490872	0	7
O43164	E3 ubiquitin-protein ligase Praja-2 OS=Homo sapiens OX=9606 GN=PJA2 PE=1 SV=4	1.55759e+07	1.5366e+07	0.986521	0	3
Q16204	Coiled-coil domain-containing protein 6 OS=Homo sapiens OX=9606 GN=CCDC6 PE=1 SV=2	6.44474e+08	5.50996e+08	0.854953	0	28
P0DP25	Calmodulin-3 OS=Homo sapiens OX=9606 GN=CALM3 PE=1 SV=1	2.96779e+09	3.02005e+09	1.01761	0	10
Q13393	Phospholipase D1 OS=Homo sapiens OX=9606 GN=PLD1 PE=1 SV=1	3.7936e+08	2.84887e+08	0.750967	0	6
O75396	Vesicle-trafficking protein SEC22b OS=Homo sapiens OX=9606 GN=SEC22B PE=1 SV=4	7.7004e+08	7.73974e+08	1.00511	0	12
Q6P4A8	Phospholipase B-like 1 OS=Homo sapiens OX=9606 GN=PLBD1 PE=1 SV=2	7.42596e+07	8.06528e+07	1.08609	0	11
A0A0A0MTB8	WD repeat-containing protein 36 OS=Homo sapiens OX=9606 GN=WDR36 PE=1 SV=1	5.45812e+08	4.46835e+08	0.818662	0	19
A0A2U3TZV8	Phosphoinositide phospholipase C OS=Homo sapiens OX=9606 GN=PLCH1 PE=1 SV=1	1.60394e+08	1.55044e+08	0.966644	0.003	2
A0A087WT20	DDB1- and CUL4-associated factor 13 OS=Homo sapiens OX=9606 GN=DCAF13 PE=1 SV=1	8.68691e+07	7.61033e+07	0.876068	0	15
Q9Y2R9	28S ribosomal protein S7, mitochondrial OS=Homo sapiens OX=9606 GN=MRPS7 PE=1 SV=2	2.89422e+08	3.00724e+08	1.03905	0	13
Q96EY7	Pentatricopeptide repeat domain-containing protein 3, mitochondrial OS=Homo sapiens OX=9606 GN=PTCD3 PE=1 SV=3	4.54417e+08	4.58449e+08	1.00887	0	18
Q13404	Ubiquitin-conjugating enzyme E2 variant 1 OS=Homo sapiens OX=9606 GN=UBE2V1 PE=1 SV=2	1.56887e+09	1.61454e+09	1.02911	0	5
Q8NEJ9	Neuroguidin OS=Homo sapiens OX=9606 GN=NGDN PE=1 SV=1	1.2842e+08	1.53969e+08	1.19895	0	7
Q9BV81	ER membrane protein complex subunit 6 OS=Homo sapiens OX=9606 GN=EMC6 PE=1 SV=1	6.0463e+07	4.70629e+07	0.778375	0	2
Q99653	Calcineurin B homologous protein 1 OS=Homo sapiens OX=9606 GN=CHP1 PE=1 SV=3	1.42463e+08	1.67471e+08	1.17554	0	8
Q4KMQ1	Taperin OS=Homo sapiens OX=9606 GN=TPRN PE=1 SV=2	5.61494e+07	7.03236e+07	1.25244	0	8
Q15365	Poly(rC)-binding protein 1 OS=Homo sapiens OX=9606 GN=PCBP1 PE=1 SV=2	5.46868e+09	5.30688e+09	0.970413	0	11
P61221	ATP-binding cassette sub-family E member 1 OS=Homo sapiens OX=9606 GN=ABCE1 PE=1 SV=1	2.34752e+09	2.15116e+09	0.916354	0	25
E9PHY8	Maestro heat-like repeat-containing protein family member 1 OS=Homo sapiens OX=9606 GN=MROH1 PE=1 SV=1	3.18824e+08	3.15035e+08	0.988115	0	12
A0A087WZ13	Ribonucleoprotein PTB-binding 1 OS=Homo sapiens OX=9606 GN=RAVER1 PE=1 SV=1	3.27486e+08	4.52671e+08	1.38226	0	20
Q13557	Calcium/calmodulin-dependent protein kinase type II subunit delta OS=Homo sapiens OX=9606 GN=CAMK2D PE=1 SV=3	2.67652e+08	3.13219e+08	1.17025	0	12
Q96ER9	Mitochondrial potassium channel OS=Homo sapiens OX=9606 GN=CCDC51 PE=1 SV=2	2.05048e+08	2.10758e+08	1.02785	0	10
Q13011	Delta(3,5)-Delta(2,4)-dienoyl-CoA isomerase, mitochondrial OS=Homo sapiens OX=9606 GN=ECH1 PE=1 SV=2	1.51612e+09	1.59984e+09	1.05522	0	17
Q92793	CREB-binding protein OS=Homo sapiens OX=9606 GN=CREBBP PE=1 SV=3	3.69501e+07	4.01262e+07	1.08596	0	11
Q9NP61	ADP-ribosylation factor GTPase-activating protein 3 OS=Homo sapiens OX=9606 GN=ARFGAP3 PE=1 SV=1	1.27228e+08	9.38619e+07	0.737744	0	15
Q9H5Q4	Dimethyladenosine transferase 2, mitochondrial OS=Homo sapiens OX=9606 GN=TFB2M PE=1 SV=1	8.71821e+08	9.62212e+08	1.10368	0	15
Q9UJY5	ADP-ribosylation factor-binding protein GGA1 OS=Homo sapiens OX=9606 GN=GGA1 PE=1 SV=1	1.17146e+08	1.35868e+08	1.15981	0	8
Q15691	Microtubule-associated protein RP/EB family member 1 OS=Homo sapiens OX=9606 GN=MAPRE1 PE=1 SV=3	3.01169e+09	3.0393e+09	1.00917	0	21
F5H345	Porphobilinogen deaminase OS=Homo sapiens OX=9606 GN=HMBS PE=1 SV=1	6.81435e+07	9.27272e+07	1.36076	0	5
P40938	Replication factor C subunit 3 OS=Homo sapiens OX=9606 GN=RFC3 PE=1 SV=2	3.92913e+08	3.6414e+08	0.926772	0	17
P33908	Mannosyl-oligosaccharide 1,2-alpha-mannosidase IA OS=Homo sapiens OX=9606 GN=MAN1A1 PE=1 SV=3	1.25339e+07	1.72623e+07	1.37725	0	4
Q7L1V2	Vacuolar fusion protein MON1 homolog B OS=Homo sapiens OX=9606 GN=MON1B PE=1 SV=1	3.50933e+07	5.61988e+07	1.60141	0.001	2
Q56VL3	OCIA domain-containing protein 2 OS=Homo sapiens OX=9606 GN=OCIAD2 PE=1 SV=1	3.42023e+08	3.13919e+08	0.917831	0	11
A0A2R8Y811	40S ribosomal protein S14 (Fragment) OS=Homo sapiens OX=9606 GN=RPS14 PE=1 SV=1	3.39881e+09	3.18173e+09	0.936133	0	12
Q9HC52	Chromobox protein homolog 8 OS=Homo sapiens OX=9606 GN=CBX8 PE=1 SV=3	8.4268e+07	8.79892e+07	1.04416	0	11
Q9NX62	Golgi-resident adenosine 3',5'-bisphosphate 3'-phosphatase OS=Homo sapiens OX=9606 GN=IMPAD1 PE=1 SV=1	5.30007e+08	5.18453e+08	0.978201	0	8
P07814	Bifunctional glutamate/proline--tRNA ligase OS=Homo sapiens OX=9606 GN=EPRS1 PE=1 SV=5	4.89044e+09	4.6555e+09	0.951958	0	82
C9IZG4	Protein CutA OS=Homo sapiens OX=9606 GN=CUTA PE=1 SV=1	2.16882e+08	1.82661e+08	0.842216	0	3
Q643R3	Lysophospholipid acyltransferase LPCAT4 OS=Homo sapiens OX=9606 GN=LPCAT4 PE=1 SV=1	4.64432e+07	4.8638e+07	1.04726	0	3
P61018	Ras-related protein Rab-4B OS=Homo sapiens OX=9606 GN=RAB4B PE=1 SV=1	3.7492e+07	4.37696e+07	1.16744	0	5
Q05513	Protein kinase C zeta type OS=Homo sapiens OX=9606 GN=PRKCZ PE=1 SV=4	1.30934e+07	1.33701e+07	1.02113	0	3
F8W0Q9	Periphilin-1 OS=Homo sapiens OX=9606 GN=PPHLN1 PE=1 SV=1	1.69964e+08	1.76518e+08	1.03857	0	10
Q16762	Thiosulfate sulfurtransferase OS=Homo sapiens OX=9606 GN=TST PE=1 SV=4	3.03153e+08	2.93906e+08	0.969497	0	14
Q8TB36	Ganglioside-induced differentiation-associated protein 1 OS=Homo sapiens OX=9606 GN=GDAP1 PE=1 SV=3	2.78745e+07	2.96364e+07	1.06321	0	6
Q9Y289	Sodium-dependent multivitamin transporter OS=Homo sapiens OX=9606 GN=SLC5A6 PE=2 SV=2	4.28957e+07	3.88552e+07	0.905806	0	2
Q15170-2	Isoform 2 of Transcription elongation factor A protein-like 1 OS=Homo sapiens OX=9606 GN=TCEAL1	2.14549e+07	1.37864e+07	0.642577	0	5
P56377	AP-1 complex subunit sigma-2 OS=Homo sapiens OX=9606 GN=AP1S2 PE=1 SV=1	3.64942e+07	2.92153e+07	0.800547	0	3
A0A0C4DGH3	Numb-like protein OS=Homo sapiens OX=9606 GN=NUMBL PE=1 SV=1	1.07009e+08	1.30946e+08	1.22369	0	5
P55210	Caspase-7 OS=Homo sapiens OX=9606 GN=CASP7 PE=1 SV=1	1.2622e+08	1.02449e+08	0.811673	0	10
P41091	Eukaryotic translation initiation factor 2 subunit 3 OS=Homo sapiens OX=9606 GN=EIF2S3 PE=1 SV=3	2.88174e+09	3.13909e+09	1.0893	0	28
Q9NSU2-1	Isoform 1 of Three-prime repair exonuclease 1 OS=Homo sapiens OX=9606 GN=TREX1	3.96686e+07	3.30621e+07	0.833458	0	5
Q5BJF2	Sigma intracellular receptor 2 OS=Homo sapiens OX=9606 GN=TMEM97 PE=1 SV=1	9.61541e+07	8.74864e+07	0.909856	0	3
Q8NBI5	Solute carrier family 43 member 3 OS=Homo sapiens OX=9606 GN=SLC43A3 PE=1 SV=2	2.73183e+07	2.43374e+07	0.890883	0	4
P11717	Cation-independent mannose-6-phosphate receptor OS=Homo sapiens OX=9606 GN=IGF2R PE=1 SV=3	1.85954e+09	2.33306e+09	1.25464	0	76
P56277	Cx9C motif-containing protein 4 OS=Homo sapiens OX=9606 GN=CMC4 PE=1 SV=1	2.93636e+07	8.44696e+06	0.287668	0	3
Q9P021	Cysteine-rich PDZ-binding protein OS=Homo sapiens OX=9606 GN=CRIPT PE=1 SV=1	1.49585e+07	1.37089e+07	0.916462	0	4
Q96CS3	FAS-associated factor 2 OS=Homo sapiens OX=9606 GN=FAF2 PE=1 SV=2	5.11699e+08	5.66697e+08	1.10748	0	18
Q8WUX2	Glutathione-specific gamma-glutamylcyclotransferase 2 OS=Homo sapiens OX=9606 GN=CHAC2 PE=1 SV=1	7.71036e+07	2.31006e+07	0.299605	0	5
Q4KMP7	TBC1 domain family member 10B OS=Homo sapiens OX=9606 GN=TBC1D10B PE=1 SV=3	9.33951e+07	1.26268e+08	1.35198	0	8
Q9NWR8	Calcium uniporter regulatory subunit MCUb, mitochondrial OS=Homo sapiens OX=9606 GN=MCUB PE=1 SV=2	7.81637e+06	1.12464e+07	1.43882	0	2
Q9NUQ3	Gamma-taxilin OS=Homo sapiens OX=9606 GN=TXLNG PE=1 SV=2	3.57232e+08	3.89903e+08	1.09146	0	21
A0A0G2JN29	Nodal modulator 1 OS=Homo sapiens OX=9606 GN=NOMO1 PE=1 SV=1	7.73617e+08	8.19968e+08	1.05991	0	2
Q9Y5J7	Mitochondrial import inner membrane translocase subunit Tim9 OS=Homo sapiens OX=9606 GN=TIMM9 PE=1 SV=1	3.85321e+08	3.6336e+08	0.943007	0	8
O00193	Small acidic protein OS=Homo sapiens OX=9606 GN=SMAP PE=1 SV=1	2.33216e+08	1.59557e+08	0.68416	0	7
Q96Q45	Transmembrane protein 237 OS=Homo sapiens OX=9606 GN=TMEM237 PE=1 SV=2	2.07908e+07	1.72175e+07	0.828131	0	5
Q9H8Y8	Golgi reassembly-stacking protein 2 OS=Homo sapiens OX=9606 GN=GORASP2 PE=1 SV=3	7.39305e+08	8.27601e+08	1.11943	0	8
Q9Y3L5	Ras-related protein Rap-2c OS=Homo sapiens OX=9606 GN=RAP2C PE=1 SV=1	2.62562e+07	6.13445e+06	0.233638	0	2
O15120	1-acyl-sn-glycerol-3-phosphate acyltransferase beta OS=Homo sapiens OX=9606 GN=AGPAT2 PE=1 SV=1	3.01135e+07	2.93105e+07	0.973336	0	4
P02545	Prelamin-A/C OS=Homo sapiens OX=9606 GN=LMNA PE=1 SV=1	1.96802e+10	2.27627e+10	1.15663	0	5
Q6UWP2	Dehydrogenase/reductase SDR family member 11 OS=Homo sapiens OX=9606 GN=DHRS11 PE=1 SV=1	6.1186e+07	8.82974e+07	1.4431	0	12
Q96GS4	BLOC-1-related complex subunit 6 OS=Homo sapiens OX=9606 GN=BORCS6 PE=1 SV=2	8.74349e+06	8.87233e+06	1.01474	0	6
P28065	Proteasome subunit beta type-9 OS=Homo sapiens OX=9606 GN=PSMB9 PE=1 SV=2	2.46735e+08	1.26367e+08	0.512157	0	8
Q9NWM8	Peptidyl-prolyl cis-trans isomerase FKBP14 OS=Homo sapiens OX=9606 GN=FKBP14 PE=1 SV=1	2.87729e+07	8.77881e+07	3.05107	0	5
B1ANE3	Methionine synthase (Fragment) OS=Homo sapiens OX=9606 GN=MTR PE=1 SV=1	2.91742e+07	2.01056e+07	0.689156	0	7
P67809	Y-box-binding protein 1 OS=Homo sapiens OX=9606 GN=YBX1 PE=1 SV=3	5.17135e+09	5.26114e+09	1.01736	0	20
Q8NFV4	Protein ABHD11 OS=Homo sapiens OX=9606 GN=ABHD11 PE=1 SV=1	2.25911e+08	1.67427e+08	0.74112	0	8
Q96CP2	FLYWCH family member 2 OS=Homo sapiens OX=9606 GN=FLYWCH2 PE=1 SV=1	2.02432e+08	1.7964e+08	0.887407	0	12
H0Y368	Dolichol-phosphate mannosyltransferase subunit 1 (Fragment) OS=Homo sapiens OX=9606 GN=DPM1 PE=1 SV=1	7.45338e+08	7.23787e+08	0.971086	0	8
P63173	60S ribosomal protein L38 OS=Homo sapiens OX=9606 GN=RPL38 PE=1 SV=2	2.40452e+09	2.23619e+09	0.929993	0	7
Q92604	Acyl-CoA:lysophosphatidylglycerol acyltransferase 1 OS=Homo sapiens OX=9606 GN=LPGAT1 PE=1 SV=1	4.27025e+06	4.99699e+06	1.17019	0.001	2
P22626	Heterogeneous nuclear ribonucleoproteins A2/B1 OS=Homo sapiens OX=9606 GN=HNRNPA2B1 PE=1 SV=2	6.09868e+09	7.32947e+09	1.20181	0	29
Q9NVV4	Poly(A) RNA polymerase, mitochondrial OS=Homo sapiens OX=9606 GN=MTPAP PE=1 SV=1	2.54437e+08	2.40858e+08	0.946632	0	7
O43169	Cytochrome b5 type B OS=Homo sapiens OX=9606 GN=CYB5B PE=1 SV=3	3.01708e+08	2.86133e+08	0.948377	0	6
O60547	GDP-mannose 4,6 dehydratase OS=Homo sapiens OX=9606 GN=GMDS PE=1 SV=1	5.26554e+07	4.66511e+07	0.88597	0	10
Q9BR76	Coronin-1B OS=Homo sapiens OX=9606 GN=CORO1B PE=1 SV=1	1.00833e+09	1.07386e+09	1.06499	0	24
Q8IU81	Interferon regulatory factor 2-binding protein 1 OS=Homo sapiens OX=9606 GN=IRF2BP1 PE=1 SV=1	1.57849e+08	2.01727e+08	1.27797	0	14
P62495	Eukaryotic peptide chain release factor subunit 1 OS=Homo sapiens OX=9606 GN=ETF1 PE=1 SV=3	1.38745e+09	1.35552e+09	0.976985	0	23
O14521	Succinate dehydrogenase [ubiquinone] cytochrome b small subunit, mitochondrial OS=Homo sapiens OX=9606 GN=SDHD PE=1 SV=1	2.40192e+07	2.43972e+07	1.01574	0.001	2
Q9NRR5	Ubiquilin-4 OS=Homo sapiens OX=9606 GN=UBQLN4 PE=1 SV=2	6.3402e+07	7.12869e+07	1.12436	0	8
P49756	RNA-binding protein 25 OS=Homo sapiens OX=9606 GN=RBM25 PE=1 SV=3	9.47023e+08	8.86715e+08	0.936319	0	37
Q9UBB4	Ataxin-10 OS=Homo sapiens OX=9606 GN=ATXN10 PE=1 SV=1	8.46926e+08	8.40624e+08	0.992559	0	19
Q5T3I0	G patch domain-containing protein 4 OS=Homo sapiens OX=9606 GN=GPATCH4 PE=1 SV=2	8.10554e+07	5.48672e+07	0.67691	0	10
Q9NRG1	Phosphoribosyltransferase domain-containing protein 1 OS=Homo sapiens OX=9606 GN=PRTFDC1 PE=1 SV=1	1.72341e+08	1.49865e+08	0.869583	0	6
Q9BWS9	Chitinase domain-containing protein 1 OS=Homo sapiens OX=9606 GN=CHID1 PE=1 SV=1	3.75956e+08	6.24999e+08	1.66242	0	10
Q9NPI1	Bromodomain-containing protein 7 OS=Homo sapiens OX=9606 GN=BRD7 PE=1 SV=1	1.40813e+07	1.24964e+07	0.887448	0	3
Q8IWT0	Protein archease OS=Homo sapiens OX=9606 GN=ZBTB8OS PE=1 SV=2	1.11388e+08	1.11136e+08	0.997738	0	3
P05091	Aldehyde dehydrogenase, mitochondrial OS=Homo sapiens OX=9606 GN=ALDH2 PE=1 SV=2	9.28928e+08	1.81662e+09	1.95561	0	23
P62877	E3 ubiquitin-protein ligase RBX1 OS=Homo sapiens OX=9606 GN=RBX1 PE=1 SV=1	3.56088e+07	3.67896e+07	1.03316	0	4
Q6ICB0	Desumoylating isopeptidase 1 OS=Homo sapiens OX=9606 GN=DESI1 PE=1 SV=1	6.40542e+06	7.54331e+06	1.17764	0.003	2
Q13724	Mannosyl-oligosaccharide glucosidase OS=Homo sapiens OX=9606 GN=MOGS PE=1 SV=5	5.41932e+08	5.95898e+08	1.09958	0	20
Q9Y2I8	WD repeat-containing protein 37 OS=Homo sapiens OX=9606 GN=WDR37 PE=1 SV=2	6.90554e+07	1.0872e+08	1.57438	0	8
Q9NZM3	Intersectin-2 OS=Homo sapiens OX=9606 GN=ITSN2 PE=1 SV=3	8.46818e+07	8.09985e+07	0.956504	0	7
E9PBC6	Transforming acidic coiled-coil-containing protein 2 OS=Homo sapiens OX=9606 GN=TACC2 PE=1 SV=1	1.84833e+08	1.6405e+08	0.887556	0	9
Q96RU3	Formin-binding protein 1 OS=Homo sapiens OX=9606 GN=FNBP1 PE=1 SV=2	1.76594e+08	1.47127e+08	0.833135	0	13
P07355	Annexin A2 OS=Homo sapiens OX=9606 GN=ANXA2 PE=1 SV=2	5.64552e+10	5.47604e+10	0.969979	0	48
Q9Y679	Ancient ubiquitous protein 1 OS=Homo sapiens OX=9606 GN=AUP1 PE=1 SV=2	1.1461e+08	1.01284e+08	0.883725	0	12
Q8WWY3	U4/U6 small nuclear ribonucleoprotein Prp31 OS=Homo sapiens OX=9606 GN=PRPF31 PE=1 SV=2	9.14608e+08	9.29739e+08	1.01654	0	15
P62424	60S ribosomal protein L7a OS=Homo sapiens OX=9606 GN=RPL7A PE=1 SV=2	8.45739e+09	8.2302e+09	0.973137	0	26
O94826	Mitochondrial import receptor subunit TOM70 OS=Homo sapiens OX=9606 GN=TOMM70 PE=1 SV=1	1.61738e+09	1.60921e+09	0.99495	0	26
Q9UGP8	Translocation protein SEC63 homolog OS=Homo sapiens OX=9606 GN=SEC63 PE=1 SV=2	4.47106e+08	5.04611e+08	1.12862	0	27
Q9Y320	Thioredoxin-related transmembrane protein 2 OS=Homo sapiens OX=9606 GN=TMX2 PE=1 SV=1	1.40489e+08	1.03556e+08	0.737109	0	8
Q96RS0	Trimethylguanosine synthase OS=Homo sapiens OX=9606 GN=TGS1 PE=1 SV=3	1.68805e+07	2.03962e+07	1.20827	0.003	2
P31323	cAMP-dependent protein kinase type II-beta regulatory subunit OS=Homo sapiens OX=9606 GN=PRKAR2B PE=1 SV=3	1.34965e+08	1.59823e+08	1.18418	0	3
O94906	Pre-mRNA-processing factor 6 OS=Homo sapiens OX=9606 GN=PRPF6 PE=1 SV=1	2.51311e+09	2.51404e+09	1.00037	0	47
Q9UFC0	Leucine-rich repeat and WD repeat-containing protein 1 OS=Homo sapiens OX=9606 GN=LRWD1 PE=1 SV=2	9.99357e+07	5.99269e+07	0.599654	0	9
A0A087WWW9	B-cell lymphoma/leukemia 10 OS=Homo sapiens OX=9606 GN=BCL10 PE=1 SV=2	1.39313e+08	1.12802e+08	0.809706	0	3
Q9UIV1	CCR4-NOT transcription complex subunit 7 OS=Homo sapiens OX=9606 GN=CNOT7 PE=1 SV=3	1.35749e+08	1.24909e+08	0.920147	0	8
P30530	Tyrosine-protein kinase receptor UFO OS=Homo sapiens OX=9606 GN=AXL PE=1 SV=4	6.57192e+08	6.32564e+08	0.962525	0	17
P07099	Epoxide hydrolase 1 OS=Homo sapiens OX=9606 GN=EPHX1 PE=1 SV=1	7.34325e+08	6.99404e+08	0.952446	0	26
A6NDG6	Glycerol-3-phosphate phosphatase OS=Homo sapiens OX=9606 GN=PGP PE=1 SV=1	2.3673e+08	2.13756e+08	0.902955	0	11
Q13526	Peptidyl-prolyl cis-trans isomerase NIMA-interacting 1 OS=Homo sapiens OX=9606 GN=PIN1 PE=1 SV=1	3.14366e+08	3.34428e+08	1.06382	0	13
Q2T9J0	Peroxisomal leader peptide-processing protease OS=Homo sapiens OX=9606 GN=TYSND1 PE=1 SV=3	1.67305e+07	2.60216e+07	1.55534	0	7
O14949	Cytochrome b-c1 complex subunit 8 OS=Homo sapiens OX=9606 GN=UQCRQ PE=1 SV=4	1.91326e+08	2.13125e+08	1.11394	0	6
Q96J84	Kin of IRRE-like protein 1 OS=Homo sapiens OX=9606 GN=KIRREL1 PE=1 SV=2	1.48415e+07	1.55642e+07	1.0487	0	6
Q12906-7	Isoform 7 of Interleukin enhancer-binding factor 3 OS=Homo sapiens OX=9606 GN=ILF3	3.39873e+09	3.8168e+09	1.12301	0	37
O00203	AP-3 complex subunit beta-1 OS=Homo sapiens OX=9606 GN=AP3B1 PE=1 SV=3	1.2189e+09	1.21639e+09	0.997942	0	36
Q9H0W8	Protein SMG9 OS=Homo sapiens OX=9606 GN=SMG9 PE=1 SV=1	1.07995e+08	9.43562e+07	0.873706	0	9
Q9NXR1-1	Isoform 2 of Nuclear distribution protein nudE homolog 1 OS=Homo sapiens OX=9606 GN=NDE1	1.29551e+08	1.16273e+08	0.897507	0	4
Q9Y4E8	Ubiquitin carboxyl-terminal hydrolase 15 OS=Homo sapiens OX=9606 GN=USP15 PE=1 SV=3	6.98503e+08	6.92659e+08	0.991633	0	28
P28838-2	Isoform 2 of Cytosol aminopeptidase OS=Homo sapiens OX=9606 GN=LAP3	1.92528e+09	1.70036e+09	0.883174	0	20
Q96C01	Protein FAM136A OS=Homo sapiens OX=9606 GN=FAM136A PE=1 SV=1	1.94866e+08	1.99858e+08	1.02562	0	6
Q8NB46	Serine/threonine-protein phosphatase 6 regulatory ankyrin repeat subunit C OS=Homo sapiens OX=9606 GN=ANKRD52 PE=1 SV=3	9.2711e+06	1.61508e+07	1.74206	0	3
Q9Y276	Mitochondrial chaperone BCS1 OS=Homo sapiens OX=9606 GN=BCS1L PE=1 SV=1	1.40232e+08	1.33145e+08	0.949465	0	6
Q6ZN55	Zinc finger protein 574 OS=Homo sapiens OX=9606 GN=ZNF574 PE=1 SV=2	1.84305e+07	1.50628e+07	0.817273	0	2
P31749	RAC-alpha serine/threonine-protein kinase OS=Homo sapiens OX=9606 GN=AKT1 PE=1 SV=2	3.29292e+08	4.12832e+08	1.2537	0	14
P85037	Forkhead box protein K1 OS=Homo sapiens OX=9606 GN=FOXK1 PE=1 SV=1	3.67909e+08	4.79046e+08	1.30208	0	14
Q9NWA0	Mediator of RNA polymerase II transcription subunit 9 OS=Homo sapiens OX=9606 GN=MED9 PE=1 SV=1	1.63876e+07	1.71208e+07	1.04475	0	3
Q9Y4X0	AMME syndrome candidate gene 1 protein OS=Homo sapiens OX=9606 GN=AMMECR1 PE=1 SV=1	3.50039e+06	3.04386e+06	0.869578	0.002	2
Q68D10	Protein SPT2 homolog OS=Homo sapiens OX=9606 GN=SPTY2D1 PE=1 SV=3	1.96607e+07	2.10932e+07	1.07286	0	5
P49773	Histidine triad nucleotide-binding protein 1 OS=Homo sapiens OX=9606 GN=HINT1 PE=1 SV=2	1.30719e+09	1.09622e+09	0.838608	0	10
Q12789	General transcription factor 3C polypeptide 1 OS=Homo sapiens OX=9606 GN=GTF3C1 PE=1 SV=4	4.5986e+08	4.0194e+08	0.874049	0	18
P45973	Chromobox protein homolog 5 OS=Homo sapiens OX=9606 GN=CBX5 PE=1 SV=1	1.22983e+08	1.12296e+08	0.9131	0	8
Q96DB5	Regulator of microtubule dynamics protein 1 OS=Homo sapiens OX=9606 GN=RMDN1 PE=1 SV=1	1.59495e+08	1.69534e+08	1.06295	0	12
Q6PKG0	La-related protein 1 OS=Homo sapiens OX=9606 GN=LARP1 PE=1 SV=2	1.56132e+09	1.455e+09	0.931903	0	42
Q12874	Splicing factor 3A subunit 3 OS=Homo sapiens OX=9606 GN=SF3A3 PE=1 SV=1	1.13472e+09	1.24228e+09	1.09479	0	20
Q9Y3A5	Ribosome maturation protein SBDS OS=Homo sapiens OX=9606 GN=SBDS PE=1 SV=4	2.36955e+09	2.77785e+09	1.17231	0	20
O60216	Double-strand-break repair protein rad21 homolog OS=Homo sapiens OX=9606 GN=RAD21 PE=1 SV=2	4.88361e+08	5.283e+08	1.08178	0	17
Q8N0Z6	Tetratricopeptide repeat protein 5 OS=Homo sapiens OX=9606 GN=TTC5 PE=1 SV=2	2.15525e+08	2.35875e+08	1.09442	0	9
P49748	Very long-chain specific acyl-CoA dehydrogenase, mitochondrial OS=Homo sapiens OX=9606 GN=ACADVL PE=1 SV=1	2.6881e+09	2.68447e+09	0.998651	0	32
Q9UL12	Sarcosine dehydrogenase, mitochondrial OS=Homo sapiens OX=9606 GN=SARDH PE=1 SV=1	3.0758e+07	3.11636e+07	1.01319	0	6
Q10713	Mitochondrial-processing peptidase subunit alpha OS=Homo sapiens OX=9606 GN=PMPCA PE=1 SV=2	1.87256e+09	1.91654e+09	1.02349	0	18
Q8WVX9	Fatty acyl-CoA reductase 1 OS=Homo sapiens OX=9606 GN=FAR1 PE=1 SV=1	2.0733e+08	3.18288e+08	1.53517	0	12
Q6ZUT6	Coiled-coil domain-containing protein 9B OS=Homo sapiens OX=9606 GN=CCDC9B PE=1 SV=1	8.15287e+07	7.92276e+07	0.971775	0	9
Q9UBK8-1	Isoform A of Methionine synthase reductase OS=Homo sapiens OX=9606 GN=MTRR	1.47325e+08	1.83335e+08	1.24442	0	13
E9PLK3	Aminopeptidase OS=Homo sapiens OX=9606 GN=NPEPPS PE=1 SV=1	5.65488e+09	4.6488e+09	0.822088	0	8
Q9Y4D1	Disheveled-associated activator of morphogenesis 1 OS=Homo sapiens OX=9606 GN=DAAM1 PE=1 SV=2	4.01134e+07	4.93328e+07	1.22983	0	5
Q16854	Deoxyguanosine kinase, mitochondrial OS=Homo sapiens OX=9606 GN=DGUOK PE=1 SV=2	2.12593e+07	2.41755e+07	1.13717	0	3
K7ERI7	60S ribosomal protein L22 OS=Homo sapiens OX=9606 GN=RPL22 PE=1 SV=1	2.1521e+09	2.34404e+09	1.08919	0	9
P60900	Proteasome subunit alpha type-6 OS=Homo sapiens OX=9606 GN=PSMA6 PE=1 SV=1	3.39686e+09	3.24829e+09	0.956263	0	15
Q16222	UDP-N-acetylhexosamine pyrophosphorylase OS=Homo sapiens OX=9606 GN=UAP1 PE=1 SV=3	1.0717e+09	1.20046e+09	1.12015	0	19
Q7L2J0	7SK snRNA methylphosphate capping enzyme OS=Homo sapiens OX=9606 GN=MEPCE PE=1 SV=1	3.4246e+08	2.98503e+08	0.871644	0	18
Q8N5M9	Protein jagunal homolog 1 OS=Homo sapiens OX=9606 GN=JAGN1 PE=1 SV=1	3.00814e+07	4.65815e+07	1.54852	0	3
Q8IV50	LysM and putative peptidoglycan-binding domain-containing protein 2 OS=Homo sapiens OX=9606 GN=LYSMD2 PE=1 SV=1	2.15723e+07	9.61688e+06	0.445798	0.001	2
Q9BYN8	28S ribosomal protein S26, mitochondrial OS=Homo sapiens OX=9606 GN=MRPS26 PE=1 SV=1	2.07301e+08	2.11419e+08	1.01987	0	14
Q15628	Tumor necrosis factor receptor type 1-associated DEATH domain protein OS=Homo sapiens OX=9606 GN=TRADD PE=1 SV=2	9.28453e+07	8.07987e+07	0.870251	0	5
Q8NCG7	Sn1-specific diacylglycerol lipase beta OS=Homo sapiens OX=9606 GN=DAGLB PE=1 SV=2	1.60653e+08	2.30342e+08	1.43379	0	11
Q9BRS2	Serine/threonine-protein kinase RIO1 OS=Homo sapiens OX=9606 GN=RIOK1 PE=1 SV=2	4.62483e+08	5.05818e+08	1.0937	0	9
O14662-2	Isoform A of Syntaxin-16 OS=Homo sapiens OX=9606 GN=STX16	5.84552e+07	6.45972e+07	1.10507	0	5
O75828	Carbonyl reductase [NADPH] 3 OS=Homo sapiens OX=9606 GN=CBR3 PE=1 SV=3	6.08344e+08	7.47777e+08	1.2292	0	15
Q9BVK6	Transmembrane emp24 domain-containing protein 9 OS=Homo sapiens OX=9606 GN=TMED9 PE=1 SV=2	3.82181e+08	3.79309e+08	0.992488	0	12
Q8IX12	Cell division cycle and apoptosis regulator protein 1 OS=Homo sapiens OX=9606 GN=CCAR1 PE=1 SV=2	4.28728e+08	5.23673e+08	1.22146	0	27
Q9Y6V7	Probable ATP-dependent RNA helicase DDX49 OS=Homo sapiens OX=9606 GN=DDX49 PE=1 SV=1	5.6707e+07	7.62006e+07	1.34376	0	6
Q9H9A6	Leucine-rich repeat-containing protein 40 OS=Homo sapiens OX=9606 GN=LRRC40 PE=1 SV=1	1.28228e+09	1.31485e+09	1.0254	0	25
P27986	Phosphatidylinositol 3-kinase regulatory subunit alpha OS=Homo sapiens OX=9606 GN=PIK3R1 PE=1 SV=2	2.81531e+07	2.64137e+07	0.938219	0	3
Q9ULC3	Ras-related protein Rab-23 OS=Homo sapiens OX=9606 GN=RAB23 PE=1 SV=1	7.2421e+07	6.76636e+07	0.934309	0	8
Q9BUL9	Ribonuclease P protein subunit p25 OS=Homo sapiens OX=9606 GN=RPP25 PE=1 SV=1	1.62486e+07	1.08286e+07	0.666434	0	3
Q13472	DNA topoisomerase 3-alpha OS=Homo sapiens OX=9606 GN=TOP3A PE=1 SV=1	2.32068e+07	2.05921e+07	0.887332	0	8
Q12846	Syntaxin-4 OS=Homo sapiens OX=9606 GN=STX4 PE=1 SV=2	8.94998e+07	8.88015e+07	0.992197	0	11
Q14157-1	Isoform 2 of Ubiquitin-associated protein 2-like OS=Homo sapiens OX=9606 GN=UBAP2L	7.74618e+08	9.0249e+08	1.16508	0	2
Q8IZ21	Phosphatase and actin regulator 4 OS=Homo sapiens OX=9606 GN=PHACTR4 PE=1 SV=1	2.49886e+07	3.46562e+07	1.38688	0	5
P15153	Ras-related C3 botulinum toxin substrate 2 OS=Homo sapiens OX=9606 GN=RAC2 PE=1 SV=1	3.99857e+08	2.7247e+08	0.681418	0	4
O43464	Serine protease HTRA2, mitochondrial OS=Homo sapiens OX=9606 GN=HTRA2 PE=1 SV=2	2.86331e+07	4.04062e+07	1.41117	0	6
P51649	Succinate-semialdehyde dehydrogenase, mitochondrial OS=Homo sapiens OX=9606 GN=ALDH5A1 PE=1 SV=2	5.50118e+07	5.29578e+07	0.962663	0	11
Q5J8M3	ER membrane protein complex subunit 4 OS=Homo sapiens OX=9606 GN=EMC4 PE=1 SV=2	1.39731e+08	1.07904e+08	0.772228	0	7
Q9Y4P1	Cysteine protease ATG4B OS=Homo sapiens OX=9606 GN=ATG4B PE=1 SV=2	6.12715e+07	5.45343e+07	0.890044	0	9
P48449	Lanosterol synthase OS=Homo sapiens OX=9606 GN=LSS PE=1 SV=1	3.7457e+08	5.11286e+08	1.36499	0	24
Q96ME1	F-box/LRR-repeat protein 18 OS=Homo sapiens OX=9606 GN=FBXL18 PE=1 SV=2	6.28764e+08	5.89045e+08	0.93683	0	17
K7EKW3	Transmembrane and ubiquitin-like domain-containing protein 2 (Fragment) OS=Homo sapiens OX=9606 GN=TMUB2 PE=1 SV=1	4.59668e+07	4.36188e+07	0.948918	0	2
A0A1B0GVD5	Cathepsin D OS=Homo sapiens OX=9606 GN=CTSD PE=1 SV=1	6.03743e+08	5.59087e+08	0.926035	0	11
C9JYA1	Nucleoporin NUP42 (Fragment) OS=Homo sapiens OX=9606 GN=NUP42 PE=1 SV=1	1.33164e+07	1.20599e+07	0.905648	0.002	2
O95786	Antiviral innate immune response receptor RIG-I OS=Homo sapiens OX=9606 GN=DDX58 PE=1 SV=2	1.45762e+08	8.85527e+07	0.607517	0	15
Q5XPI4	E3 ubiquitin-protein ligase RNF123 OS=Homo sapiens OX=9606 GN=RNF123 PE=1 SV=1	4.63114e+07	4.91865e+07	1.06208	0.001	4
Q9H6S3	Epidermal growth factor receptor kinase substrate 8-like protein 2 OS=Homo sapiens OX=9606 GN=EPS8L2 PE=1 SV=2	4.84768e+08	4.48158e+08	0.92448	0	26
H3BSS5	BTB/POZ domain-containing protein KCTD5 OS=Homo sapiens OX=9606 GN=KCTD5 PE=1 SV=1	3.87059e+07	4.93834e+07	1.27586	0	3
Q15843	NEDD8 OS=Homo sapiens OX=9606 GN=NEDD8 PE=1 SV=1	4.48087e+06	6.75286e+06	1.50704	0	2
A0A087X1Z3	Proteasome activator complex subunit 2 OS=Homo sapiens OX=9606 GN=PSME2 PE=1 SV=1	2.07598e+09	1.89375e+09	0.91222	0	18
Q96AD5	Patatin-like phospholipase domain-containing protein 2 OS=Homo sapiens OX=9606 GN=PNPLA2 PE=1 SV=1	7.51191e+07	6.90815e+07	0.919626	0	5
P63279	SUMO-conjugating enzyme UBC9 OS=Homo sapiens OX=9606 GN=UBE2I PE=1 SV=1	4.62346e+08	4.87976e+08	1.05543	0	7
Q9HBD1	Roquin-2 OS=Homo sapiens OX=9606 GN=RC3H2 PE=1 SV=2	2.34813e+08	4.62498e+08	1.96964	0	7
O60841	Eukaryotic translation initiation factor 5B OS=Homo sapiens OX=9606 GN=EIF5B PE=1 SV=4	1.59681e+09	1.46942e+09	0.92022	0	42
B4DLR8	NAD(P)H dehydrogenase [quinone] 1 OS=Homo sapiens OX=9606 GN=NQO1 PE=1 SV=1	5.84045e+09	4.65472e+09	0.796978	0	3
Q8TB61	Adenosine 3'-phospho 5'-phosphosulfate transporter 1 OS=Homo sapiens OX=9606 GN=SLC35B2 PE=1 SV=1	3.5561e+08	3.51074e+08	0.987244	0	12
Q8WXA9-2	Isoform 2 of Splicing regulatory glutamine/lysine-rich protein 1 OS=Homo sapiens OX=9606 GN=SREK1	1.55096e+08	1.65144e+08	1.06479	0	11
Q99805	Transmembrane 9 superfamily member 2 OS=Homo sapiens OX=9606 GN=TM9SF2 PE=1 SV=1	2.56799e+08	2.44894e+08	0.95364	0	11
P22695	Cytochrome b-c1 complex subunit 2, mitochondrial OS=Homo sapiens OX=9606 GN=UQCRC2 PE=1 SV=3	1.39905e+09	1.64222e+09	1.17381	0	18
P61981	14-3-3 protein gamma OS=Homo sapiens OX=9606 GN=YWHAG PE=1 SV=2	3.14796e+09	3.73169e+09	1.18543	0	15
Q16643	Drebrin OS=Homo sapiens OX=9606 GN=DBN1 PE=1 SV=4	7.46561e+08	6.66227e+08	0.892394	0	21
Q9BXB5	Oxysterol-binding protein-related protein 10 OS=Homo sapiens OX=9606 GN=OSBPL10 PE=1 SV=2	1.71223e+08	1.80802e+08	1.05594	0	8
F5GXX5	Dolichyl-diphosphooligosaccharide--protein glycosyltransferase subunit DAD1 OS=Homo sapiens OX=9606 GN=DAD1 PE=1 SV=1	3.84809e+08	4.06889e+08	1.05738	0	4
O00479	High mobility group nucleosome-binding domain-containing protein 4 OS=Homo sapiens OX=9606 GN=HMGN4 PE=1 SV=3	5.45529e+07	6.79653e+07	1.24586	0	2
O75683	Surfeit locus protein 6 OS=Homo sapiens OX=9606 GN=SURF6 PE=1 SV=3	1.35654e+08	1.3407e+08	0.988328	0	9
Q9H993	Damage-control phosphatase ARMT1 OS=Homo sapiens OX=9606 GN=ARMT1 PE=1 SV=1	2.06046e+08	2.1644e+08	1.05045	0	9
Q15004	PCNA-associated factor OS=Homo sapiens OX=9606 GN=PCLAF PE=1 SV=1	3.23728e+07	1.93052e+07	0.596341	0	4
Q6YP21	Kynurenine--oxoglutarate transaminase 3 OS=Homo sapiens OX=9606 GN=KYAT3 PE=1 SV=1	5.22891e+08	5.75794e+08	1.10117	0	14
A0A0U1RRM6	Protein enabled homolog OS=Homo sapiens OX=9606 GN=ENAH PE=1 SV=1	6.73433e+08	7.77268e+08	1.15419	0	2
G3V583	Protein FAM177A1 (Fragment) OS=Homo sapiens OX=9606 GN=FAM177A1 PE=1 SV=1	5.07445e+07	5.3215e+07	1.04868	0	4
H0YI10	Ceramide synthase 5 (Fragment) OS=Homo sapiens OX=9606 GN=CERS5 PE=1 SV=2	9.46966e+06	2.17965e+07	2.30172	0.005	2
A0A3B3IT54	UPF0488 protein C8orf33 OS=Homo sapiens OX=9606 GN=C8orf33 PE=1 SV=1	1.5466e+08	1.43986e+08	0.93099	0	7
Q13322	Growth factor receptor-bound protein 10 OS=Homo sapiens OX=9606 GN=GRB10 PE=1 SV=2	1.67442e+07	2.84735e+07	1.7005	0	3
Q9BRD0	BUD13 homolog OS=Homo sapiens OX=9606 GN=BUD13 PE=1 SV=1	1.51199e+07	1.35509e+07	0.896228	0.001	3
Q8N8R3	Mitochondrial basic amino acids transporter OS=Homo sapiens OX=9606 GN=SLC25A29 PE=1 SV=2	1.37712e+08	1.45981e+08	1.06005	0	4
P84095	Rho-related GTP-binding protein RhoG OS=Homo sapiens OX=9606 GN=RHOG PE=1 SV=1	6.76267e+08	7.16087e+08	1.05888	0	11
Q6EEV6	Small ubiquitin-related modifier 4 OS=Homo sapiens OX=9606 GN=SUMO4 PE=1 SV=2	2.6343e+08	3.17509e+08	1.20529	0	2
Q96RL7	Vacuolar protein sorting-associated protein 13A OS=Homo sapiens OX=9606 GN=VPS13A PE=1 SV=2	1.023e+08	1.03613e+08	1.01284	0	13
O43251-8	Isoform 8 of RNA binding protein fox-1 homolog 2 OS=Homo sapiens OX=9606 GN=RBFOX2	1.16584e+08	1.16075e+08	0.99564	0	7
A0A0B4J1R7	BORCS7-ASMT readthrough (NMD candidate) OS=Homo sapiens OX=9606 GN=BORCS7-ASMT PE=4 SV=1	1.01486e+07	1.26387e+07	1.24536	0	3
Q6ZS17	Rho family-interacting cell polarization regulator 1 OS=Homo sapiens OX=9606 GN=RIPOR1 PE=1 SV=1	4.36262e+08	3.60008e+08	0.825212	0	25
Q9NUQ2	1-acyl-sn-glycerol-3-phosphate acyltransferase epsilon OS=Homo sapiens OX=9606 GN=AGPAT5 PE=1 SV=3	7.27471e+07	9.03348e+07	1.24177	0	8
P11021	Endoplasmic reticulum chaperone BiP OS=Homo sapiens OX=9606 GN=HSPA5 PE=1 SV=2	2.76412e+10	3.23894e+10	1.17178	0	63
O00400	Acetyl-coenzyme A transporter 1 OS=Homo sapiens OX=9606 GN=SLC33A1 PE=1 SV=1	2.74773e+07	2.08733e+07	0.759655	0	7
O95229	ZW10 interactor OS=Homo sapiens OX=9606 GN=ZWINT PE=1 SV=2	7.2857e+07	5.54232e+07	0.760712	0	5
Q99733	Nucleosome assembly protein 1-like 4 OS=Homo sapiens OX=9606 GN=NAP1L4 PE=1 SV=1	2.78021e+09	2.51736e+09	0.905458	0	13
Q9Y3E7	Charged multivesicular body protein 3 OS=Homo sapiens OX=9606 GN=CHMP3 PE=1 SV=3	2.64106e+08	2.43591e+08	0.922323	0	4
Q9BV79	Enoyl-[acyl-carrier-protein] reductase, mitochondrial OS=Homo sapiens OX=9606 GN=MECR PE=1 SV=2	1.2274e+08	1.33533e+08	1.08793	0	3
Q16706	Alpha-mannosidase 2 OS=Homo sapiens OX=9606 GN=MAN2A1 PE=1 SV=2	1.04465e+09	1.09871e+09	1.05176	0	30
P62072	Mitochondrial import inner membrane translocase subunit Tim10 OS=Homo sapiens OX=9606 GN=TIMM10 PE=1 SV=1	3.23833e+08	2.63373e+08	0.813299	0	6
P53367-2	Isoform A of Arfaptin-1 OS=Homo sapiens OX=9606 GN=ARFIP1	7.21255e+08	6.37858e+08	0.884372	0	2
B8ZZ87	Mitotic-spindle organizing protein 2B OS=Homo sapiens OX=9606 GN=MZT2B PE=1 SV=1	1.90648e+08	2.30957e+08	1.21143	0	3
Q9P013	Spliceosome-associated protein CWC15 homolog OS=Homo sapiens OX=9606 GN=CWC15 PE=1 SV=2	1.77389e+08	1.78557e+08	1.00659	0	7
A0A0U1RRE5	Negative regulator of P-body association OS=Homo sapiens OX=9606 GN=NBDY PE=1 SV=1	3.13568e+07	2.71716e+07	0.86653	0	2
Q15477	Helicase SKI2W OS=Homo sapiens OX=9606 GN=SKIV2L PE=1 SV=3	9.40852e+08	8.98012e+08	0.954467	0	30
Q32MQ0	Zinc finger protein 750 OS=Homo sapiens OX=9606 GN=ZNF750 PE=1 SV=1	1.46852e+07	2.58495e+07	1.76023	0.007	2
P61587	Rho-related GTP-binding protein RhoE OS=Homo sapiens OX=9606 GN=RND3 PE=1 SV=1	9.59872e+07	9.54085e+07	0.993972	0	7
Q6P4Q7	Metal transporter CNNM4 OS=Homo sapiens OX=9606 GN=CNNM4 PE=1 SV=3	8.68372e+07	8.0145e+07	0.922933	0	6
Q70J99	Protein unc-13 homolog D OS=Homo sapiens OX=9606 GN=UNC13D PE=1 SV=1	6.14781e+08	7.81618e+08	1.27138	0	16
Q13573	SNW domain-containing protein 1 OS=Homo sapiens OX=9606 GN=SNW1 PE=1 SV=1	5.01776e+08	4.25631e+08	0.848249	0	16
A0A2Y9D025	NADH dehydrogenase [ubiquinone] 1 alpha subcomplex subunit 6 OS=Homo sapiens OX=9606 GN=NDUFA6 PE=1 SV=1	2.37816e+08	2.5165e+08	1.05817	0	6
P48059-3	Isoform 3 of LIM and senescent cell antigen-like-containing domain protein 1 OS=Homo sapiens OX=9606 GN=LIMS1	5.00419e+08	4.77972e+08	0.955143	0	19
A0A0R4J2G3	Arylacetamide deacetylase-like 1 OS=Homo sapiens OX=9606 GN=NCEH1 PE=1 SV=1	1.81974e+09	1.39462e+09	0.766384	0	16
P62266	40S ribosomal protein S23 OS=Homo sapiens OX=9606 GN=RPS23 PE=1 SV=3	1.93599e+09	1.9071e+09	0.98508	0	12
Q9Y2Q9	28S ribosomal protein S28, mitochondrial OS=Homo sapiens OX=9606 GN=MRPS28 PE=1 SV=1	3.61411e+08	4.03907e+08	1.11758	0	7
Q9UNQ2	Probable dimethyladenosine transferase OS=Homo sapiens OX=9606 GN=DIMT1 PE=1 SV=1	4.88075e+08	4.53272e+08	0.928694	0	16
Q96JM2	Zinc finger protein 462 OS=Homo sapiens OX=9606 GN=ZNF462 PE=1 SV=3	1.03227e+07	1.00112e+07	0.969824	0.001	2
K4DI92	RWD domain containing 4A OS=Homo sapiens OX=9606 GN=RWDD4 PE=1 SV=1	1.36321e+07	1.24546e+07	0.91362	0	4
Q9NQY0	Bridging integrator 3 OS=Homo sapiens OX=9606 GN=BIN3 PE=1 SV=1	1.37617e+07	1.50385e+07	1.09278	0	4
O95273	Cyclin-D1-binding protein 1 OS=Homo sapiens OX=9606 GN=CCNDBP1 PE=1 SV=2	7.73097e+08	9.61085e+08	1.24316	0	6
Q92945	Far upstream element-binding protein 2 OS=Homo sapiens OX=9606 GN=KHSRP PE=1 SV=4	4.96122e+09	5.63952e+09	1.13672	0	39
O00264	Membrane-associated progesterone receptor component 1 OS=Homo sapiens OX=9606 GN=PGRMC1 PE=1 SV=3	5.23384e+08	5.5778e+08	1.06572	0	14
Q53F19	Nuclear cap-binding protein subunit 3 OS=Homo sapiens OX=9606 GN=NCBP3 PE=1 SV=2	1.15373e+08	1.54994e+08	1.34342	0	8
Q9UHD1	Cysteine and histidine-rich domain-containing protein 1 OS=Homo sapiens OX=9606 GN=CHORDC1 PE=1 SV=2	1.15387e+09	1.38647e+09	1.20158	0	24
Q6UN15	Pre-mRNA 3'-end-processing factor FIP1 OS=Homo sapiens OX=9606 GN=FIP1L1 PE=1 SV=1	1.88985e+08	2.28937e+08	1.21141	0	9
O95639	Cleavage and polyadenylation specificity factor subunit 4 OS=Homo sapiens OX=9606 GN=CPSF4 PE=1 SV=1	5.12145e+07	6.99818e+07	1.36644	0	6
O95674	Phosphatidate cytidylyltransferase 2 OS=Homo sapiens OX=9606 GN=CDS2 PE=1 SV=1	1.94542e+07	1.55015e+07	0.796822	0	5
P53611	Geranylgeranyl transferase type-2 subunit beta OS=Homo sapiens OX=9606 GN=RABGGTB PE=1 SV=2	5.49591e+08	5.0166e+08	0.912786	0	9
Q9NV88	Integrator complex subunit 9 OS=Homo sapiens OX=9606 GN=INTS9 PE=1 SV=2	1.55398e+07	1.54096e+07	0.991621	0	4
Q14151	Scaffold attachment factor B2 OS=Homo sapiens OX=9606 GN=SAFB2 PE=1 SV=1	9.56316e+08	9.45568e+08	0.988761	0	22
A0A067XG54	Phospholipid-transporting ATPase OS=Homo sapiens OX=9606 GN=ATP11C PE=1 SV=1	8.15182e+07	5.2924e+07	0.649229	0	6
Q9Y265	RuvB-like 1 OS=Homo sapiens OX=9606 GN=RUVBL1 PE=1 SV=1	5.8035e+09	6.20062e+09	1.06843	0	31
P57740	Nuclear pore complex protein Nup107 OS=Homo sapiens OX=9606 GN=NUP107 PE=1 SV=1	5.69722e+08	5.61124e+08	0.984908	0	27
Q9H3M7	Thioredoxin-interacting protein OS=Homo sapiens OX=9606 GN=TXNIP PE=1 SV=1	7.38709e+07	9.5689e+07	1.29535	0	13
O75431	Metaxin-2 OS=Homo sapiens OX=9606 GN=MTX2 PE=1 SV=1	1.18026e+08	1.38396e+08	1.17259	0	8
P62913	60S ribosomal protein L11 OS=Homo sapiens OX=9606 GN=RPL11 PE=1 SV=2	4.08999e+09	3.54219e+09	0.866064	0	2
K7EKE6	Lon protease homolog, mitochondrial OS=Homo sapiens OX=9606 GN=LONP1 PE=1 SV=1	1.92848e+09	2.49337e+09	1.29292	0	36
Q13596	Sorting nexin-1 OS=Homo sapiens OX=9606 GN=SNX1 PE=1 SV=3	6.40716e+08	5.755e+08	0.898213	0	26
Q9UBS8	E3 ubiquitin-protein ligase RNF14 OS=Homo sapiens OX=9606 GN=RNF14 PE=1 SV=1	6.44067e+07	4.67227e+07	0.725432	0	7
P14923	Junction plakoglobin OS=Homo sapiens OX=9606 GN=JUP PE=1 SV=3	2.05914e+08	2.22095e+08	1.07858	0	29
Q16880	2-hydroxyacylsphingosine 1-beta-galactosyltransferase OS=Homo sapiens OX=9606 GN=UGT8 PE=2 SV=2	5.39083e+07	4.76719e+07	0.884314	0	5
P26639	Threonine--tRNA ligase 1, cytoplasmic OS=Homo sapiens OX=9606 GN=TARS1 PE=1 SV=3	5.11033e+09	5.40239e+09	1.05715	0	41
O43663	Protein regulator of cytokinesis 1 OS=Homo sapiens OX=9606 GN=PRC1 PE=1 SV=2	2.05644e+08	1.13087e+08	0.549915	0	12
Q9H9S5	Fukutin-related protein OS=Homo sapiens OX=9606 GN=FKRP PE=1 SV=1	3.18539e+06	1.78517e+06	0.560423	0.001	2
O43823	A-kinase anchor protein 8 OS=Homo sapiens OX=9606 GN=AKAP8 PE=1 SV=1	1.88677e+08	1.33732e+08	0.708784	0	17
O14880	Microsomal glutathione S-transferase 3 OS=Homo sapiens OX=9606 GN=MGST3 PE=1 SV=1	1.08265e+08	1.1072e+08	1.02268	0	6
Q9NRK6	ATP-binding cassette sub-family B member 10, mitochondrial OS=Homo sapiens OX=9606 GN=ABCB10 PE=1 SV=2	9.03703e+07	9.82158e+07	1.08682	0	8
Q86WR7	Proline and serine-rich protein 2 OS=Homo sapiens OX=9606 GN=PROSER2 PE=1 SV=2	3.20204e+08	2.79304e+08	0.872267	0	12
P48681	Nestin OS=Homo sapiens OX=9606 GN=NES PE=1 SV=2	6.66468e+08	1.13047e+09	1.6962	0	48
Q8NFQ8	Torsin-1A-interacting protein 2 OS=Homo sapiens OX=9606 GN=TOR1AIP2 PE=1 SV=1	2.3079e+08	2.38696e+08	1.03426	0	15
P42356	Phosphatidylinositol 4-kinase alpha OS=Homo sapiens OX=9606 GN=PI4KA PE=1 SV=4	6.14948e+08	6.34772e+08	1.03224	0	39
E5RK69	Annexin OS=Homo sapiens OX=9606 GN=ANXA6 PE=1 SV=1	3.42885e+08	3.33147e+08	0.971599	0	5
Q8WWH5	Probable tRNA pseudouridine synthase 1 OS=Homo sapiens OX=9606 GN=TRUB1 PE=1 SV=1	3.64312e+08	3.88938e+08	1.0676	0	12
Q5T447	E3 ubiquitin-protein ligase HECTD3 OS=Homo sapiens OX=9606 GN=HECTD3 PE=1 SV=1	4.47631e+07	3.641e+07	0.813393	0	14
O14893	Gem-associated protein 2 OS=Homo sapiens OX=9606 GN=GEMIN2 PE=1 SV=1	3.91835e+07	3.23795e+07	0.826356	0	2
Q9NZL4	Hsp70-binding protein 1 OS=Homo sapiens OX=9606 GN=HSPBP1 PE=1 SV=2	8.50522e+08	9.49902e+08	1.11685	0	10
Q8TAP9	M-phase-specific PLK1-interacting protein OS=Homo sapiens OX=9606 GN=MPLKIP PE=1 SV=1	1.46865e+07	1.53501e+07	1.04518	0	2
Q92504	Zinc transporter SLC39A7 OS=Homo sapiens OX=9606 GN=SLC39A7 PE=1 SV=2	7.21402e+07	8.56783e+07	1.18766	0	2
Q8NBS9	Thioredoxin domain-containing protein 5 OS=Homo sapiens OX=9606 GN=TXNDC5 PE=1 SV=2	9.80054e+08	1.21282e+09	1.2375	0	22
Q96S52	GPI transamidase component PIG-S OS=Homo sapiens OX=9606 GN=PIGS PE=1 SV=3	1.8131e+08	1.88542e+08	1.03989	0	8
Q9Y3Q3	Transmembrane emp24 domain-containing protein 3 OS=Homo sapiens OX=9606 GN=TMED3 PE=1 SV=1	8.85889e+06	1.42402e+07	1.60745	0	2
P42167	Lamina-associated polypeptide 2, isoforms beta/gamma OS=Homo sapiens OX=9606 GN=TMPO PE=1 SV=2	9.82854e+08	8.61078e+08	0.8761	0	11
P04406	Glyceraldehyde-3-phosphate dehydrogenase OS=Homo sapiens OX=9606 GN=GAPDH PE=1 SV=3	7.72415e+10	7.61041e+10	0.985275	0	5
O43752	Syntaxin-6 OS=Homo sapiens OX=9606 GN=STX6 PE=1 SV=1	1.9604e+08	2.17371e+08	1.10881	0	3
P35080	Profilin-2 OS=Homo sapiens OX=9606 GN=PFN2 PE=1 SV=3	6.39097e+07	6.10659e+07	0.955504	0	2
Q9NZ08	Endoplasmic reticulum aminopeptidase 1 OS=Homo sapiens OX=9606 GN=ERAP1 PE=1 SV=3	7.79192e+08	4.67751e+08	0.600303	0	26
O00273	DNA fragmentation factor subunit alpha OS=Homo sapiens OX=9606 GN=DFFA PE=1 SV=1	6.5284e+08	7.32888e+08	1.12261	0	14
O00425	Insulin-like growth factor 2 mRNA-binding protein 3 OS=Homo sapiens OX=9606 GN=IGF2BP3 PE=1 SV=2	2.60766e+09	3.32951e+09	1.27682	0	24
Q9UBT7	Alpha-catulin OS=Homo sapiens OX=9606 GN=CTNNAL1 PE=1 SV=2	3.01664e+08	2.68742e+08	0.890865	0	8
P80723	Brain acid soluble protein 1 OS=Homo sapiens OX=9606 GN=BASP1 PE=1 SV=2	1.56601e+09	1.29854e+09	0.829205	0	25
P48444	Coatomer subunit delta OS=Homo sapiens OX=9606 GN=ARCN1 PE=1 SV=1	2.20479e+09	2.16458e+09	0.981764	0	34
A0A0B4J1S8	Phosphatidylinositol 4-kinase beta OS=Homo sapiens OX=9606 GN=PI4KB PE=1 SV=1	3.50878e+07	3.47625e+07	0.990731	0	6
P00519	Tyrosine-protein kinase ABL1 OS=Homo sapiens OX=9606 GN=ABL1 PE=1 SV=4	2.51153e+07	1.91284e+07	0.761623	0	2
O15027	Protein transport protein Sec16A OS=Homo sapiens OX=9606 GN=SEC16A PE=1 SV=4	4.21389e+08	4.59666e+08	1.09083	0	33
Q15025	TNFAIP3-interacting protein 1 OS=Homo sapiens OX=9606 GN=TNIP1 PE=1 SV=2	1.26892e+08	1.02443e+08	0.807325	0	12
O75503	Ceroid-lipofuscinosis neuronal protein 5 OS=Homo sapiens OX=9606 GN=CLN5 PE=1 SV=2	2.96122e+07	3.06718e+07	1.03578	0	6
P52594	Arf-GAP domain and FG repeat-containing protein 1 OS=Homo sapiens OX=9606 GN=AGFG1 PE=1 SV=2	2.33641e+08	2.38493e+08	1.02077	0	9
Q8IVL6	Prolyl 3-hydroxylase 3 OS=Homo sapiens OX=9606 GN=P3H3 PE=1 SV=1	5.18516e+07	5.047e+07	0.973356	0	13
Q9H7B4	Histone-lysine N-methyltransferase SMYD3 OS=Homo sapiens OX=9606 GN=SMYD3 PE=1 SV=4	8.7823e+07	1.46471e+08	1.66779	0	3
O43310	CBP80/20-dependent translation initiation factor OS=Homo sapiens OX=9606 GN=CTIF PE=1 SV=1	6.22572e+07	7.12348e+07	1.1442	0.002	3
Q96PM5	RING finger and CHY zinc finger domain-containing protein 1 OS=Homo sapiens OX=9606 GN=RCHY1 PE=1 SV=1	2.16625e+07	1.4281e+07	0.659248	0	3
Q86UU1-2	Isoform 2 of Pleckstrin homology-like domain family B member 1 OS=Homo sapiens OX=9606 GN=PHLDB1	3.1809e+08	3.70961e+08	1.16622	0	16
Q8TAP6	Centrosomal protein of 76 kDa OS=Homo sapiens OX=9606 GN=CEP76 PE=1 SV=1	1.33935e+07	8.57004e+06	0.639865	0	4
Q969G5	Caveolae-associated protein 3 OS=Homo sapiens OX=9606 GN=CAVIN3 PE=1 SV=3	1.12386e+09	8.87266e+08	0.789484	0	6
Q9Y6E0-2	Isoform A of Serine/threonine-protein kinase 24 OS=Homo sapiens OX=9606 GN=STK24	1.10944e+09	1.01359e+09	0.913608	0	11
Q8WWI5	Choline transporter-like protein 1 OS=Homo sapiens OX=9606 GN=SLC44A1 PE=1 SV=1	4.93953e+07	2.99376e+07	0.606082	0	5
Q5SY16	Polynucleotide 5'-hydroxyl-kinase NOL9 OS=Homo sapiens OX=9606 GN=NOL9 PE=1 SV=1	2.90907e+08	3.2672e+08	1.12311	0	9
O14967	Calmegin OS=Homo sapiens OX=9606 GN=CLGN PE=1 SV=1	3.79607e+07	4.2396e+07	1.11684	0	6
P35573	Glycogen debranching enzyme OS=Homo sapiens OX=9606 GN=AGL PE=1 SV=3	5.40309e+08	4.68753e+08	0.867565	0	40
A0A1B0GUL7	Protein kinase domain-containing protein OS=Homo sapiens OX=9606 PE=1 SV=1	1.04698e+08	1.22266e+08	1.1678	0	3
Q9UNK0	Syntaxin-8 OS=Homo sapiens OX=9606 GN=STX8 PE=1 SV=2	9.39329e+07	9.84875e+07	1.04849	0	6
A0A1W2PS05	Phosphatidylinositol 3-kinase catalytic subunit type 3 OS=Homo sapiens OX=9606 GN=PIK3C3 PE=1 SV=1	1.07226e+08	1.08621e+08	1.01301	0	18
Q2TAL8	Glutamine-rich protein 1 OS=Homo sapiens OX=9606 GN=QRICH1 PE=1 SV=1	5.14687e+07	9.33134e+07	1.81301	0	7
Q9NZZ3	Charged multivesicular body protein 5 OS=Homo sapiens OX=9606 GN=CHMP5 PE=1 SV=1	1.91696e+08	1.68308e+08	0.877993	0	4
Q86YT6	E3 ubiquitin-protein ligase MIB1 OS=Homo sapiens OX=9606 GN=MIB1 PE=1 SV=1	2.5367e+07	1.74695e+07	0.68867	0	3
Q13823	Nucleolar GTP-binding protein 2 OS=Homo sapiens OX=9606 GN=GNL2 PE=1 SV=1	3.32965e+08	3.41758e+08	1.02641	0	21
Q9BTA9	WW domain-containing adapter protein with coiled-coil OS=Homo sapiens OX=9606 GN=WAC PE=1 SV=3	1.26502e+08	1.33187e+08	1.05284	0	10
Q8IWV7	E3 ubiquitin-protein ligase UBR1 OS=Homo sapiens OX=9606 GN=UBR1 PE=1 SV=1	4.96706e+08	4.60329e+08	0.926764	0	23
Q5UIP0	Telomere-associated protein RIF1 OS=Homo sapiens OX=9606 GN=RIF1 PE=1 SV=2	4.75907e+08	4.36581e+08	0.917365	0	36
Q9NYK5	39S ribosomal protein L39, mitochondrial OS=Homo sapiens OX=9606 GN=MRPL39 PE=1 SV=3	3.55751e+08	3.13566e+08	0.88142	0	16
Q01518	Adenylyl cyclase-associated protein 1 OS=Homo sapiens OX=9606 GN=CAP1 PE=1 SV=5	5.76026e+09	5.07045e+09	0.880247	0	36
P23246	Splicing factor, proline- and glutamine-rich OS=Homo sapiens OX=9606 GN=SFPQ PE=1 SV=2	6.19903e+09	7.18686e+09	1.15935	0	54
E9PMB9	Malic enzyme (Fragment) OS=Homo sapiens OX=9606 GN=ME3 PE=1 SV=8	2.42532e+07	1.60323e+07	0.661038	0	4
Q86WB0	Nuclear-interacting partner of ALK OS=Homo sapiens OX=9606 GN=ZC3HC1 PE=1 SV=1	1.30511e+08	1.17016e+08	0.896596	0	13
Q96I99	Succinate--CoA ligase [GDP-forming] subunit beta, mitochondrial OS=Homo sapiens OX=9606 GN=SUCLG2 PE=1 SV=2	8.17062e+08	9.16107e+08	1.12122	0	21
Q9NVM4	Protein arginine N-methyltransferase 7 OS=Homo sapiens OX=9606 GN=PRMT7 PE=1 SV=1	2.13241e+08	2.69402e+08	1.26337	0	7
Q9NY27	Serine/threonine-protein phosphatase 4 regulatory subunit 2 OS=Homo sapiens OX=9606 GN=PPP4R2 PE=1 SV=3	4.87637e+08	5.74327e+08	1.17778	0	19
Q5QJ74	Tubulin-specific chaperone cofactor E-like protein OS=Homo sapiens OX=9606 GN=TBCEL PE=1 SV=2	3.50297e+07	4.59804e+07	1.31261	0	5
Q9P2E5	Chondroitin sulfate glucuronyltransferase OS=Homo sapiens OX=9606 GN=CHPF2 PE=2 SV=2	1.58514e+07	1.79433e+07	1.13197	0.001	3
P13073	Cytochrome c oxidase subunit 4 isoform 1, mitochondrial OS=Homo sapiens OX=9606 GN=COX4I1 PE=1 SV=1	1.53697e+09	1.50338e+09	0.978143	0	15
P31040	Succinate dehydrogenase [ubiquinone] flavoprotein subunit, mitochondrial OS=Homo sapiens OX=9606 GN=SDHA PE=1 SV=2	2.41339e+09	3.0878e+09	1.27944	0	28
O43776	Asparagine--tRNA ligase, cytoplasmic OS=Homo sapiens OX=9606 GN=NARS1 PE=1 SV=1	1.54437e+09	1.60257e+09	1.03768	0	30
Q02127	Dihydroorotate dehydrogenase (quinone), mitochondrial OS=Homo sapiens OX=9606 GN=DHODH PE=1 SV=3	7.79353e+07	9.37021e+07	1.20231	0	6
P60484	Phosphatidylinositol 3,4,5-trisphosphate 3-phosphatase and dual-specificity protein phosphatase PTEN OS=Homo sapiens OX=9606 GN=PTEN PE=1 SV=1	8.63309e+07	9.25102e+07	1.07158	0	5
O14772	Fucose-1-phosphate guanylyltransferase OS=Homo sapiens OX=9606 GN=FPGT PE=1 SV=3	2.01681e+08	1.3783e+08	0.683405	0	5
Q92896	Golgi apparatus protein 1 OS=Homo sapiens OX=9606 GN=GLG1 PE=1 SV=2	1.18196e+09	9.8597e+08	0.83418	0	35
P52815	39S ribosomal protein L12, mitochondrial OS=Homo sapiens OX=9606 GN=MRPL12 PE=1 SV=2	9.28008e+08	1.01303e+09	1.09162	0	8
P49674	Casein kinase I isoform epsilon OS=Homo sapiens OX=9606 GN=CSNK1E PE=1 SV=1	1.41559e+08	1.145e+08	0.808852	0	4
O75410	Transforming acidic coiled-coil-containing protein 1 OS=Homo sapiens OX=9606 GN=TACC1 PE=1 SV=2	2.8423e+08	2.0919e+08	0.735987	0	9
O00244	Copper transport protein ATOX1 OS=Homo sapiens OX=9606 GN=ATOX1 PE=1 SV=1	2.36201e+09	1.82785e+09	0.773852	0	7
P09417	Dihydropteridine reductase OS=Homo sapiens OX=9606 GN=QDPR PE=1 SV=2	2.35649e+08	2.94355e+08	1.24912	0	9
P23396	40S ribosomal protein S3 OS=Homo sapiens OX=9606 GN=RPS3 PE=1 SV=2	6.34493e+09	6.74085e+09	1.0624	0	23
P28070	Proteasome subunit beta type-4 OS=Homo sapiens OX=9606 GN=PSMB4 PE=1 SV=4	1.34792e+09	1.34923e+09	1.00097	0	6
O94992	Protein HEXIM1 OS=Homo sapiens OX=9606 GN=HEXIM1 PE=1 SV=1	1.67686e+09	1.63845e+09	0.977096	0	19
P25325-2	Isoform 2 of 3-mercaptopyruvate sulfurtransferase OS=Homo sapiens OX=9606 GN=MPST	1.22323e+08	1.9084e+08	1.56013	0	10
Q05D32	CTD small phosphatase-like protein 2 OS=Homo sapiens OX=9606 GN=CTDSPL2 PE=1 SV=2	7.49986e+07	8.28922e+07	1.10525	0	8
P07919	Cytochrome b-c1 complex subunit 6, mitochondrial OS=Homo sapiens OX=9606 GN=UQCRH PE=1 SV=2	1.48706e+08	1.60219e+08	1.07743	0	4
P18846	Cyclic AMP-dependent transcription factor ATF-1 OS=Homo sapiens OX=9606 GN=ATF1 PE=1 SV=2	1.66313e+08	1.6604e+08	0.998361	0	4
E9PEJ4	Acetyltransferase component of pyruvate dehydrogenase complex OS=Homo sapiens OX=9606 GN=DLAT PE=1 SV=1	6.37614e+08	6.57148e+08	1.03064	0	8
B8ZZQ6	Prothymosin alpha OS=Homo sapiens OX=9606 GN=PTMA PE=1 SV=1	2.37018e+09	2.53521e+09	1.06963	0	8
Q13188	Serine/threonine-protein kinase 3 OS=Homo sapiens OX=9606 GN=STK3 PE=1 SV=2	5.53084e+08	5.78684e+08	1.04629	0	15
P84157	Matrix-remodeling-associated protein 7 OS=Homo sapiens OX=9606 GN=MXRA7 PE=1 SV=1	1.23997e+07	9.37736e+06	0.756257	0	2
Q9BRA2	Thioredoxin domain-containing protein 17 OS=Homo sapiens OX=9606 GN=TXNDC17 PE=1 SV=1	6.96166e+08	6.95983e+08	0.999738	0	7
P17858	ATP-dependent 6-phosphofructokinase, liver type OS=Homo sapiens OX=9606 GN=PFKL PE=1 SV=6	6.22559e+08	5.61433e+08	0.901815	0	23
Q14353	Guanidinoacetate N-methyltransferase OS=Homo sapiens OX=9606 GN=GAMT PE=1 SV=1	1.34612e+08	1.34966e+08	1.00263	0	3
P56270-2	Isoform 2 of Myc-associated zinc finger protein OS=Homo sapiens OX=9606 GN=MAZ	3.92322e+07	3.33877e+07	0.851028	0	4
Q8NFH5	Nucleoporin NUP35 OS=Homo sapiens OX=9606 GN=NUP35 PE=1 SV=1	3.02439e+08	3.23652e+08	1.07014	0	8
Q9HAS0	Protein Njmu-R1 OS=Homo sapiens OX=9606 GN=C17orf75 PE=1 SV=2	8.68604e+07	1.27759e+08	1.47086	0	8
A0A3B3ITH3	Protein IMPACT OS=Homo sapiens OX=9606 GN=IMPACT PE=1 SV=1	1.44145e+07	1.12395e+07	0.779734	0	3
Q14139	Ubiquitin conjugation factor E4 A OS=Homo sapiens OX=9606 GN=UBE4A PE=1 SV=2	2.71694e+08	2.73164e+08	1.00541	0	30
Q709C8	Vacuolar protein sorting-associated protein 13C OS=Homo sapiens OX=9606 GN=VPS13C PE=1 SV=1	3.65919e+08	4.29108e+08	1.17269	0	35
A0A087WXK8	Chromosome 20 open reading frame 129 OS=Homo sapiens OX=9606 GN=FAM83D PE=1 SV=1	9.89674e+07	6.94782e+07	0.702031	0	5
Q16739	Ceramide glucosyltransferase OS=Homo sapiens OX=9606 GN=UGCG PE=1 SV=1	2.93546e+07	4.24326e+07	1.44552	0	4
P78356	Phosphatidylinositol 5-phosphate 4-kinase type-2 beta OS=Homo sapiens OX=9606 GN=PIP4K2B PE=1 SV=1	7.3875e+07	8.36337e+07	1.1321	0	6
Q15643	Thyroid receptor-interacting protein 11 OS=Homo sapiens OX=9606 GN=TRIP11 PE=1 SV=3	6.29298e+08	8.34389e+08	1.3259	0	60
A0A0C4DG89	Probable ATP-dependent RNA helicase DDX46 OS=Homo sapiens OX=9606 GN=DDX46 PE=1 SV=1	1.95091e+09	2.25993e+09	1.1584	0	55
Q9H0F6	Sharpin OS=Homo sapiens OX=9606 GN=SHARPIN PE=1 SV=1	2.02202e+07	1.81773e+07	0.898965	0	2
Q9Y2I1	Nischarin OS=Homo sapiens OX=9606 GN=NISCH PE=1 SV=3	3.99593e+07	5.31573e+07	1.33029	0	4
Q9NQ84	G-protein coupled receptor family C group 5 member C OS=Homo sapiens OX=9606 GN=GPRC5C PE=1 SV=2	2.58277e+07	1.56218e+07	0.604845	0	5
P19784	Casein kinase II subunit alpha' OS=Homo sapiens OX=9606 GN=CSNK2A2 PE=1 SV=1	4.61503e+08	4.3548e+08	0.943612	0	16
P55735	Protein SEC13 homolog OS=Homo sapiens OX=9606 GN=SEC13 PE=1 SV=3	8.94468e+08	1.02464e+09	1.14553	0	19
Q07021	Complement component 1 Q subcomponent-binding protein, mitochondrial OS=Homo sapiens OX=9606 GN=C1QBP PE=1 SV=1	1.0169e+09	1.16944e+09	1.15	0	5
Q9H477	Ribokinase OS=Homo sapiens OX=9606 GN=RBKS PE=1 SV=1	5.18375e+07	4.55654e+07	0.879004	0	6
M0R0N4	AP complex subunit sigma OS=Homo sapiens OX=9606 GN=AP2S1 PE=1 SV=1	4.27603e+08	4.57844e+08	1.07072	0	5
Q15678	Tyrosine-protein phosphatase non-receptor type 14 OS=Homo sapiens OX=9606 GN=PTPN14 PE=1 SV=2	1.04247e+09	1.01968e+09	0.978139	0	18
Q9Y6I9	Testis-expressed protein 264 OS=Homo sapiens OX=9606 GN=TEX264 PE=1 SV=1	1.21202e+08	7.72481e+07	0.637349	0	8
Q9Y5X1	Sorting nexin-9 OS=Homo sapiens OX=9606 GN=SNX9 PE=1 SV=1	1.71485e+08	1.3432e+08	0.783276	0	14
Q9UNG2	Tumor necrosis factor ligand superfamily member 18 OS=Homo sapiens OX=9606 GN=TNFSF18 PE=1 SV=2	1.03739e+07	3.52187e+07	3.39493	0	2
Q9Y2Z0	Protein SGT1 homolog OS=Homo sapiens OX=9606 GN=SUGT1 PE=1 SV=3	1.14522e+09	1.19986e+09	1.0477	0	24
Q8IW45	ATP-dependent (S)-NAD(P)H-hydrate dehydratase OS=Homo sapiens OX=9606 GN=NAXD PE=1 SV=1	2.36505e+07	3.15186e+07	1.33268	0	3
Q00325-2	Isoform B of Phosphate carrier protein, mitochondrial OS=Homo sapiens OX=9606 GN=SLC25A3	2.84738e+09	2.92236e+09	1.02633	0	17
P04150	Glucocorticoid receptor OS=Homo sapiens OX=9606 GN=NR3C1 PE=1 SV=1	3.80366e+08	3.31188e+08	0.870709	0	26
A0A087WY55	Chromosome 6 open reading frame 55, isoform CRA_b OS=Homo sapiens OX=9606 GN=VTA1 PE=1 SV=1	6.47126e+08	7.15349e+08	1.10542	0	12
Q8N5M1	ATP synthase mitochondrial F1 complex assembly factor 2 OS=Homo sapiens OX=9606 GN=ATPAF2 PE=1 SV=1	2.55855e+07	3.50769e+07	1.37097	0	5
O95218	Zinc finger Ran-binding domain-containing protein 2 OS=Homo sapiens OX=9606 GN=ZRANB2 PE=1 SV=2	4.14224e+08	3.50763e+08	0.846795	0	12
Q9P0K7	Ankycorbin OS=Homo sapiens OX=9606 GN=RAI14 PE=1 SV=2	3.21538e+08	4.83783e+08	1.50459	0	27
O95487	Protein transport protein Sec24B OS=Homo sapiens OX=9606 GN=SEC24B PE=1 SV=2	2.94361e+08	2.77167e+08	0.941589	0	15
Q15418	Ribosomal protein S6 kinase alpha-1 OS=Homo sapiens OX=9606 GN=RPS6KA1 PE=1 SV=2	6.37182e+08	6.39241e+08	1.00323	0	21
Q5VWC4	26S proteasome non-ATPase regulatory subunit 4 OS=Homo sapiens OX=9606 GN=PSMD4 PE=1 SV=1			#DIV/0!	0	2
P08243	Asparagine synthetase [glutamine-hydrolyzing] OS=Homo sapiens OX=9606 GN=ASNS PE=1 SV=4	1.00148e+09	1.68766e+09	1.68516	0	32
Q9BSU1	UPF0183 protein C16orf70 OS=Homo sapiens OX=9606 GN=C16orf70 PE=1 SV=1	2.22013e+07	2.11574e+07	0.952982	0	5
Q9NS00	Glycoprotein-N-acetylgalactosamine 3-beta-galactosyltransferase 1 OS=Homo sapiens OX=9606 GN=C1GALT1 PE=1 SV=1	2.65948e+07	3.90904e+07	1.46985	0	2
O15355	Protein phosphatase 1G OS=Homo sapiens OX=9606 GN=PPM1G PE=1 SV=1	1.17353e+09	1.12313e+09	0.957049	0	23
Q14141	Septin-6 OS=Homo sapiens OX=9606 GN=SEPTIN6 PE=1 SV=4	1.17647e+08	1.6781e+08	1.42639	0	8
Q13162	Peroxiredoxin-4 OS=Homo sapiens OX=9606 GN=PRDX4 PE=1 SV=1	6.7132e+08	6.46043e+08	0.962347	0	10
Q5VV42	Threonylcarbamoyladenosine tRNA methylthiotransferase OS=Homo sapiens OX=9606 GN=CDKAL1 PE=1 SV=1	2.71524e+08	3.15979e+08	1.16373	0	7
P49427	Ubiquitin-conjugating enzyme E2 R1 OS=Homo sapiens OX=9606 GN=CDC34 PE=1 SV=2	4.01074e+07	3.5355e+07	0.881508	0	3
A0A494C050	NF-kappa-B-activating protein (Fragment) OS=Homo sapiens OX=9606 GN=NKAP PE=1 SV=1	5.54283e+07	4.28172e+07	0.772478	0	7
Q01664	Transcription factor AP-4 OS=Homo sapiens OX=9606 GN=TFAP4 PE=1 SV=2	3.42395e+06	4.92059e+06	1.43711	0	3
Q13501	Sequestosome-1 OS=Homo sapiens OX=9606 GN=SQSTM1 PE=1 SV=1	8.6525e+09	5.63717e+09	0.651508	0	5
Q8NI77	Kinesin-like protein KIF18A OS=Homo sapiens OX=9606 GN=KIF18A PE=1 SV=2	1.0341e+07	5.91817e+06	0.572299	0	2
C9JJ19	28S ribosomal protein S34, mitochondrial OS=Homo sapiens OX=9606 GN=MRPS34 PE=1 SV=2	3.80641e+08	3.87038e+08	1.01681	0	12
Q567V2	Mpv17-like protein 2 OS=Homo sapiens OX=9606 GN=MPV17L2 PE=1 SV=2	4.71557e+06	2.36046e+06	0.500567	0	2
Q8WWC4	m-AAA protease-interacting protein 1, mitochondrial OS=Homo sapiens OX=9606 GN=MAIP1 PE=1 SV=1	1.24713e+08	1.18633e+08	0.951243	0	6
Q9NPA0	ER membrane protein complex subunit 7 OS=Homo sapiens OX=9606 GN=EMC7 PE=1 SV=1	2.75496e+08	2.36005e+08	0.856654	0	5
Q8NB16	Mixed lineage kinase domain-like protein OS=Homo sapiens OX=9606 GN=MLKL PE=1 SV=1	1.07762e+08	8.43253e+07	0.782513	0	17
Q9UJA5	tRNA (adenine(58)-N(1))-methyltransferase non-catalytic subunit TRM6 OS=Homo sapiens OX=9606 GN=TRMT6 PE=1 SV=1	3.14664e+08	3.077e+08	0.977866	0	15
Q6VN20	Ran-binding protein 10 OS=Homo sapiens OX=9606 GN=RANBP10 PE=1 SV=1	2.76647e+07	3.05118e+07	1.10292	0	7
Q14534	Squalene monooxygenase OS=Homo sapiens OX=9606 GN=SQLE PE=1 SV=3	1.60543e+08	1.6117e+08	1.0039	0	11
O60331	Phosphatidylinositol 4-phosphate 5-kinase type-1 gamma OS=Homo sapiens OX=9606 GN=PIP5K1C PE=1 SV=2	1.58326e+06	3.32627e+06	2.1009	0	3
H3BPU4	Gamma-tubulin complex component (Fragment) OS=Homo sapiens OX=9606 GN=TUBGCP4 PE=1 SV=1	2.46544e+07	3.94326e+07	1.59941	0	5
Q96T88	E3 ubiquitin-protein ligase UHRF1 OS=Homo sapiens OX=9606 GN=UHRF1 PE=1 SV=1	4.30592e+08	4.26471e+08	0.99043	0	20
P07741	Adenine phosphoribosyltransferase OS=Homo sapiens OX=9606 GN=APRT PE=1 SV=2	9.94417e+08	1.01731e+09	1.02303	0	7
Q6N069	N-alpha-acetyltransferase 16, NatA auxiliary subunit OS=Homo sapiens OX=9606 GN=NAA16 PE=1 SV=2	1.1899e+07	9.06077e+06	0.761471	0	3
Q9H2V7	Protein spinster homolog 1 OS=Homo sapiens OX=9606 GN=SPNS1 PE=1 SV=1	3.24363e+07	3.32917e+07	1.02637	0	2
P24752	Acetyl-CoA acetyltransferase, mitochondrial OS=Homo sapiens OX=9606 GN=ACAT1 PE=1 SV=1	1.19111e+09	1.43391e+09	1.20384	0	23
P53396	ATP-citrate synthase OS=Homo sapiens OX=9606 GN=ACLY PE=1 SV=3	5.80064e+09	5.14843e+09	0.887563	0	2
Q08AE8	Protein spire homolog 1 OS=Homo sapiens OX=9606 GN=SPIRE1 PE=1 SV=3	2.12733e+07	2.00828e+07	0.944036	0	2
Q9P015	39S ribosomal protein L15, mitochondrial OS=Homo sapiens OX=9606 GN=MRPL15 PE=1 SV=1	5.32247e+08	5.31117e+08	0.997878	0	14
Q13643	Four and a half LIM domains protein 3 OS=Homo sapiens OX=9606 GN=FHL3 PE=1 SV=4	4.24558e+07	4.04679e+07	0.953178	0	5
Q13409	Cytoplasmic dynein 1 intermediate chain 2 OS=Homo sapiens OX=9606 GN=DYNC1I2 PE=1 SV=3	9.99213e+08	9.31807e+08	0.932541	0	21
Q9NPH2	Inositol-3-phosphate synthase 1 OS=Homo sapiens OX=9606 GN=ISYNA1 PE=1 SV=1	1.29156e+08	1.81869e+08	1.40814	0	12
O43402	ER membrane protein complex subunit 8 OS=Homo sapiens OX=9606 GN=EMC8 PE=1 SV=1	1.56364e+08	1.41689e+08	0.906145	0	8
Q68CZ2	Tensin-3 OS=Homo sapiens OX=9606 GN=TNS3 PE=1 SV=2	6.69205e+08	6.77187e+08	1.01193	0	31
P53007	Tricarboxylate transport protein, mitochondrial OS=Homo sapiens OX=9606 GN=SLC25A1 PE=1 SV=2	7.72826e+08	1.02358e+09	1.32446	0	20
Q9NQW6	Anillin OS=Homo sapiens OX=9606 GN=ANLN PE=1 SV=2	1.65609e+09	1.34015e+09	0.809228	0	52
Q9BTY2	Plasma alpha-L-fucosidase OS=Homo sapiens OX=9606 GN=FUCA2 PE=1 SV=2	3.28542e+07	3.73273e+07	1.13615	0	12
Q9P032	NADH dehydrogenase [ubiquinone] 1 alpha subcomplex assembly factor 4 OS=Homo sapiens OX=9606 GN=NDUFAF4 PE=1 SV=1	1.78337e+08	1.92729e+08	1.0807	0	7
P15151	Poliovirus receptor OS=Homo sapiens OX=9606 GN=PVR PE=1 SV=2	1.46507e+08	1.884e+08	1.28594	0	5
Q8WUA4	General transcription factor 3C polypeptide 2 OS=Homo sapiens OX=9606 GN=GTF3C2 PE=1 SV=2	1.56066e+08	1.68713e+08	1.08103	0	8
Q9P000	COMM domain-containing protein 9 OS=Homo sapiens OX=9606 GN=COMMD9 PE=1 SV=2	1.15807e+08	1.11149e+08	0.959775	0	7
A5PLN9	Trafficking protein particle complex subunit 13 OS=Homo sapiens OX=9606 GN=TRAPPC13 PE=1 SV=2	1.97831e+07	1.70675e+07	0.862732	0	3
P35232	Prohibitin OS=Homo sapiens OX=9606 GN=PHB PE=1 SV=1	2.87564e+09	3.17324e+09	1.10349	0	16
A6NGJ0	Dynein light chain Tctex-type 3 OS=Homo sapiens OX=9606 GN=DYNLT3 PE=1 SV=1	2.1718e+07	1.17024e+07	0.538831	0	3
O75489	NADH dehydrogenase [ubiquinone] iron-sulfur protein 3, mitochondrial OS=Homo sapiens OX=9606 GN=NDUFS3 PE=1 SV=1	5.86077e+08	5.88578e+08	1.00427	0	13
O95205	Muscleblind-like 2 (Drosophila), isoform CRA_b OS=Homo sapiens OX=9606 GN=MBNL2 PE=1 SV=1	6.78098e+07	7.57803e+07	1.11754	0	4
R4GMQ1	Lysine-specific histone demethylase OS=Homo sapiens OX=9606 GN=KDM1A PE=1 SV=2	7.58728e+08	7.80865e+08	1.02918	0	20
C9J6A7	Ribulose-phosphate 3-epimerase (Fragment) OS=Homo sapiens OX=9606 GN=RPE PE=1 SV=1	2.8306e+08	2.63587e+08	0.931204	0	4
Q5JR08	Rho-related GTP-binding protein RhoC (Fragment) OS=Homo sapiens OX=9606 GN=RHOC PE=1 SV=8	9.13069e+08	8.53429e+08	0.934682	0	6
Q9UBX3	Mitochondrial dicarboxylate carrier OS=Homo sapiens OX=9606 GN=SLC25A10 PE=1 SV=2	2.61338e+08	3.08686e+08	1.18118	0	12
Q9NRY4	Rho GTPase-activating protein 35 OS=Homo sapiens OX=9606 GN=ARHGAP35 PE=1 SV=3	8.81623e+08	7.69793e+08	0.873154	0	40
Q9UBF2	Coatomer subunit gamma-2 OS=Homo sapiens OX=9606 GN=COPG2 PE=1 SV=1	4.32962e+08	5.15255e+08	1.19007	0	19
Q96F86	Enhancer of mRNA-decapping protein 3 OS=Homo sapiens OX=9606 GN=EDC3 PE=1 SV=1	3.42218e+08	2.96814e+08	0.867322	0	13
O95235	Kinesin-like protein KIF20A OS=Homo sapiens OX=9606 GN=KIF20A PE=1 SV=1	1.05643e+09	1.23739e+09	1.1713	0	12
Q53H54	tRNA wybutosine-synthesizing protein 2 homolog OS=Homo sapiens OX=9606 GN=TRMT12 PE=1 SV=1	6.39458e+07	8.08783e+07	1.26479	0	5
B7ZC38	Endophilin-B2 OS=Homo sapiens OX=9606 GN=SH3GLB2 PE=1 SV=1	2.24154e+08	2.454e+08	1.09478	0	11
Q9Y5L4	Mitochondrial import inner membrane translocase subunit Tim13 OS=Homo sapiens OX=9606 GN=TIMM13 PE=1 SV=1	1.8877e+08	2.35363e+08	1.24682	0	4
Q8NBN7	Retinol dehydrogenase 13 OS=Homo sapiens OX=9606 GN=RDH13 PE=1 SV=2	2.52165e+08	2.53347e+08	1.00469	0	12
O00151	PDZ and LIM domain protein 1 OS=Homo sapiens OX=9606 GN=PDLIM1 PE=1 SV=4	3.85037e+09	3.85941e+09	1.00235	0	19
K7ERC8	3-ketodihydrosphingosine reductase OS=Homo sapiens OX=9606 GN=KDSR PE=1 SV=2	2.50335e+08	2.44629e+08	0.977204	0	4
Q9UNL4	Inhibitor of growth protein 4 OS=Homo sapiens OX=9606 GN=ING4 PE=1 SV=1	1.30619e+07	2.34037e+07	1.79175	0	4
A0A494C1V1	Neurobeachin-like protein 2 OS=Homo sapiens OX=9606 GN=NBEAL2 PE=1 SV=1	9.41524e+07	9.54382e+07	1.01366	0	13
Q96EH3	Mitochondrial assembly of ribosomal large subunit protein 1 OS=Homo sapiens OX=9606 GN=MALSU1 PE=1 SV=1	1.00898e+08	1.133e+08	1.12291	0	4
P23470	Receptor-type tyrosine-protein phosphatase gamma OS=Homo sapiens OX=9606 GN=PTPRG PE=1 SV=4	1.11347e+07	1.18074e+07	1.06042	0	3
P30101	Protein disulfide-isomerase A3 OS=Homo sapiens OX=9606 GN=PDIA3 PE=1 SV=4	1.17892e+10	1.26496e+10	1.07297	0	40
O60927	E3 ubiquitin-protein ligase PPP1R11 OS=Homo sapiens OX=9606 GN=PPP1R11 PE=1 SV=1	8.29528e+07	5.15984e+07	0.622021	0	7
Q9UL25	Ras-related protein Rab-21 OS=Homo sapiens OX=9606 GN=RAB21 PE=1 SV=3	4.76668e+08	4.13314e+08	0.867089	0	14
P05198	Eukaryotic translation initiation factor 2 subunit 1 OS=Homo sapiens OX=9606 GN=EIF2S1 PE=1 SV=3	3.7496e+09	3.41376e+09	0.910432	0	32
Q8N5G0	Small integral membrane protein 20 OS=Homo sapiens OX=9606 GN=SMIM20 PE=1 SV=3	3.968e+07	3.6969e+07	0.931677	0	2
Q8IWB7	WD repeat and FYVE domain-containing protein 1 OS=Homo sapiens OX=9606 GN=WDFY1 PE=1 SV=1	1.96962e+08	1.70258e+08	0.864422	0	8
O14777	Kinetochore protein NDC80 homolog OS=Homo sapiens OX=9606 GN=NDC80 PE=1 SV=1	4.36539e+08	4.08147e+08	0.934962	0	26
Q96L58	Beta-1,3-galactosyltransferase 6 OS=Homo sapiens OX=9606 GN=B3GALT6 PE=1 SV=2	6.74801e+06	7.89833e+06	1.17047	0	3
P07737	Profilin-1 OS=Homo sapiens OX=9606 GN=PFN1 PE=1 SV=2	1.61799e+10	1.43949e+10	0.889678	0	18
Q9BVV7	Mitochondrial import inner membrane translocase subunit Tim21 OS=Homo sapiens OX=9606 GN=TIMM21 PE=1 SV=1	3.65435e+07	3.31315e+07	0.906632	0	3
P35637	RNA-binding protein FUS OS=Homo sapiens OX=9606 GN=FUS PE=1 SV=1	1.38708e+09	1.60222e+09	1.15511	0	13
Q9H6U8	Alpha-1,2-mannosyltransferase ALG9 OS=Homo sapiens OX=9606 GN=ALG9 PE=1 SV=2	1.7786e+07	1.94169e+07	1.0917	0	2
Q9HB71	Calcyclin-binding protein OS=Homo sapiens OX=9606 GN=CACYBP PE=1 SV=2	3.5345e+09	3.43887e+09	0.972944	0	30
Q8N3P4	Vacuolar protein sorting-associated protein 8 homolog OS=Homo sapiens OX=9606 GN=VPS8 PE=1 SV=3	9.11678e+07	9.34311e+07	1.02482	0	7
O75531	Barrier-to-autointegration factor OS=Homo sapiens OX=9606 GN=BANF1 PE=1 SV=1	4.22913e+08	5.49505e+08	1.29933	0	5
Q8TB96	T-cell immunomodulatory protein OS=Homo sapiens OX=9606 GN=ITFG1 PE=1 SV=1	2.71717e+07	2.67803e+07	0.985593	0	2
Q5JTD0	Tight junction-associated protein 1 OS=Homo sapiens OX=9606 GN=TJAP1 PE=1 SV=1	4.15937e+07	4.7523e+07	1.14255	0	8
P42696	RNA-binding protein 34 OS=Homo sapiens OX=9606 GN=RBM34 PE=1 SV=2	1.62005e+08	1.68659e+08	1.04107	0	9
Q96G25	Mediator of RNA polymerase II transcription subunit 8 OS=Homo sapiens OX=9606 GN=MED8 PE=1 SV=2	1.50404e+06	3.99674e+06	2.65733	0	2
Q13155	Aminoacyl tRNA synthase complex-interacting multifunctional protein 2 OS=Homo sapiens OX=9606 GN=AIMP2 PE=1 SV=2	1.3856e+09	1.47724e+09	1.06613	0	10
Q15714-2	Isoform 2 of TSC22 domain family protein 1 OS=Homo sapiens OX=9606 GN=TSC22D1	1.6385e+08	1.01897e+08	0.621889	0	2
Q8N4Q1	Mitochondrial intermembrane space import and assembly protein 40 OS=Homo sapiens OX=9606 GN=CHCHD4 PE=1 SV=1	4.2333e+07	2.44712e+07	0.578063	0	4
E1P5H9	Solute carrier organic anion transporter family member OS=Homo sapiens OX=9606 GN=SLCO4A1 PE=1 SV=1	3.35825e+07	3.61963e+07	1.07783	0	6
P62805	Histone H4 OS=Homo sapiens OX=9606 GN=H4C1 PE=1 SV=2	1.61675e+09	1.46689e+09	0.907303	0	13
Q9NUD5	Zinc finger CCHC domain-containing protein 3 OS=Homo sapiens OX=9606 GN=ZCCHC3 PE=1 SV=2	7.98629e+06	1.34117e+07	1.67934	0	4
Q6NTF9	Rhomboid domain-containing protein 2 OS=Homo sapiens OX=9606 GN=RHBDD2 PE=2 SV=2	9.96308e+06	1.20812e+07	1.21259	0	3
P31942	Heterogeneous nuclear ribonucleoprotein H3 OS=Homo sapiens OX=9606 GN=HNRNPH3 PE=1 SV=2	1.5645e+08	1.40768e+08	0.899764	0	12
Q9UHG3	Prenylcysteine oxidase 1 OS=Homo sapiens OX=9606 GN=PCYOX1 PE=1 SV=3	5.81675e+08	6.21582e+08	1.06861	0	18
Q6P1A2	Lysophospholipid acyltransferase 5 OS=Homo sapiens OX=9606 GN=LPCAT3 PE=1 SV=1	1.58267e+08	1.86105e+08	1.17589	0	5
Q9H9A5	CCR4-NOT transcription complex subunit 10 OS=Homo sapiens OX=9606 GN=CNOT10 PE=1 SV=1	3.22503e+08	2.98692e+08	0.926169	0	15
Q00059	Transcription factor A, mitochondrial OS=Homo sapiens OX=9606 GN=TFAM PE=1 SV=1	1.23339e+09	1.22275e+09	0.99137	0	21
Q9BRF8	Serine/threonine-protein phosphatase CPPED1 OS=Homo sapiens OX=9606 GN=CPPED1 PE=1 SV=3	2.83516e+08	2.66793e+08	0.941018	0	5
P51153	Ras-related protein Rab-13 OS=Homo sapiens OX=9606 GN=RAB13 PE=1 SV=1	4.24756e+08	3.42167e+08	0.805562	0	8
O95067	G2/mitotic-specific cyclin-B2 OS=Homo sapiens OX=9606 GN=CCNB2 PE=1 SV=1	1.46816e+07	1.06293e+07	0.723984	0	3
O14802	DNA-directed RNA polymerase III subunit RPC1 OS=Homo sapiens OX=9606 GN=POLR3A PE=1 SV=2	5.9018e+07	6.43481e+07	1.09031	0	14
Q9NRP2	COX assembly mitochondrial protein 2 homolog OS=Homo sapiens OX=9606 GN=CMC2 PE=1 SV=1	1.72242e+08	1.15508e+08	0.670613	0	5
Q9BUL8	Programmed cell death protein 10 OS=Homo sapiens OX=9606 GN=PDCD10 PE=1 SV=1	4.55638e+08	3.83885e+08	0.842521	0	13
Q96LD4	E3 ubiquitin-protein ligase TRIM47 OS=Homo sapiens OX=9606 GN=TRIM47 PE=1 SV=2	3.82412e+08	4.09162e+08	1.06995	0	17
Q03252	Lamin-B2 OS=Homo sapiens OX=9606 GN=LMNB2 PE=1 SV=4	3.2432e+09	3.8256e+09	1.17958	0	50
Q6PJ69	Tripartite motif-containing protein 65 OS=Homo sapiens OX=9606 GN=TRIM65 PE=1 SV=3	4.05924e+07	5.36812e+07	1.32244	0	3
Q9H0E2	Toll-interacting protein OS=Homo sapiens OX=9606 GN=TOLLIP PE=1 SV=1	1.06881e+08	1.09262e+08	1.02228	0	7
O94905	Erlin-2 OS=Homo sapiens OX=9606 GN=ERLIN2 PE=1 SV=1	7.10774e+08	7.1034e+08	0.999389	0	14
Q96CT7	Coiled-coil domain-containing protein 124 OS=Homo sapiens OX=9606 GN=CCDC124 PE=1 SV=1	7.59763e+08	7.50681e+08	0.988046	0	15
U3KPX3	Casein kinase I isoform alpha OS=Homo sapiens OX=9606 GN=CSNK1A1 PE=1 SV=2	3.12734e+08	3.15886e+08	1.01008	0	11
Q9H488	GDP-fucose protein O-fucosyltransferase 1 OS=Homo sapiens OX=9606 GN=POFUT1 PE=1 SV=1	7.22118e+08	6.54419e+08	0.90625	0	11
P84090	Enhancer of rudimentary homolog OS=Homo sapiens OX=9606 GN=ERH PE=1 SV=1	2.54135e+09	2.81948e+09	1.10944	0	9
P57737-3	Isoform 3 of Coronin-7 OS=Homo sapiens OX=9606 GN=CORO7	3.08782e+08	3.47347e+08	1.1249	0	16
Q8TF42	Ubiquitin-associated and SH3 domain-containing protein B OS=Homo sapiens OX=9606 GN=UBASH3B PE=1 SV=2	1.6267e+08	1.90644e+08	1.17197	0	6
Q9UPT9	Ubiquitin carboxyl-terminal hydrolase 22 OS=Homo sapiens OX=9606 GN=USP22 PE=1 SV=2	1.28574e+08	1.27088e+08	0.98844	0	5
P46736-3	Isoform 3 of Lys-63-specific deubiquitinase BRCC36 OS=Homo sapiens OX=9606 GN=BRCC3	2.42144e+08	1.51477e+08	0.625563	0	11
Q13242	Serine/arginine-rich splicing factor 9 OS=Homo sapiens OX=9606 GN=SRSF9 PE=1 SV=1	3.99852e+08	4.34965e+08	1.08782	0	16
P56962	Syntaxin-17 OS=Homo sapiens OX=9606 GN=STX17 PE=1 SV=2	2.87065e+07	3.52359e+07	1.22745	0	5
Q7Z4H3	HD domain-containing protein 2 OS=Homo sapiens OX=9606 GN=HDDC2 PE=1 SV=1	2.141e+07	3.22996e+07	1.50862	0	4
P24534	Elongation factor 1-beta OS=Homo sapiens OX=9606 GN=EEF1B2 PE=1 SV=3	3.79925e+09	3.44749e+09	0.907413	0	12
Q9HCG8	Pre-mRNA-splicing factor CWC22 homolog OS=Homo sapiens OX=9606 GN=CWC22 PE=1 SV=3	1.90334e+08	1.83324e+08	0.963169	0	15
A0A3B3ISF9	Endothelin-converting enzyme 1 OS=Homo sapiens OX=9606 GN=ECE1 PE=1 SV=1	9.9166e+08	9.65776e+08	0.973898	0	25
P41236	Protein phosphatase inhibitor 2 OS=Homo sapiens OX=9606 GN=PPP1R2 PE=1 SV=2	4.10052e+08	4.04665e+08	0.986861	0	11
Q9P0I2	ER membrane protein complex subunit 3 OS=Homo sapiens OX=9606 GN=EMC3 PE=1 SV=3	1.06721e+08	9.39778e+07	0.88059	0	6
P40261	Nicotinamide N-methyltransferase OS=Homo sapiens OX=9606 GN=NNMT PE=1 SV=1	3.1899e+08	4.22451e+08	1.32434	0	8
P13716	Delta-aminolevulinic acid dehydratase OS=Homo sapiens OX=9606 GN=ALAD PE=1 SV=1	4.09105e+07	4.69851e+07	1.14848	0	8
Q96KA5	Cleft lip and palate transmembrane protein 1-like protein OS=Homo sapiens OX=9606 GN=CLPTM1L PE=1 SV=1	4.71505e+07	6.03033e+07	1.27895	0	7
P49914	5-formyltetrahydrofolate cyclo-ligase OS=Homo sapiens OX=9606 GN=MTHFS PE=1 SV=2	5.67619e+07	5.19076e+07	0.914481	0	9
Q96T60	Bifunctional polynucleotide phosphatase/kinase OS=Homo sapiens OX=9606 GN=PNKP PE=1 SV=1	1.13211e+08	1.26627e+08	1.1185	0	12
Q12933	TNF receptor-associated factor 2 OS=Homo sapiens OX=9606 GN=TRAF2 PE=1 SV=2	1.95765e+08	1.65784e+08	0.846853	0	14
Q9UPY3	Endoribonuclease Dicer OS=Homo sapiens OX=9606 GN=DICER1 PE=1 SV=3	5.04163e+07	6.48099e+07	1.28549	0	10
Q9NZM5	Ribosome biogenesis protein NOP53 OS=Homo sapiens OX=9606 GN=NOP53 PE=1 SV=2	1.09257e+08	9.45951e+07	0.865802	0	11
Q9P258	Protein RCC2 OS=Homo sapiens OX=9606 GN=RCC2 PE=1 SV=2	1.97173e+09	2.04641e+09	1.03787	0	26
Q96DG6	Carboxymethylenebutenolidase homolog OS=Homo sapiens OX=9606 GN=CMBL PE=1 SV=1	5.67215e+07	5.54357e+07	0.977331	0	13
P27694	Replication protein A 70 kDa DNA-binding subunit OS=Homo sapiens OX=9606 GN=RPA1 PE=1 SV=2	2.0078e+09	2.02111e+09	1.00663	0	28
O75817	Ribonuclease P protein subunit p20 OS=Homo sapiens OX=9606 GN=POP7 PE=1 SV=2	6.73984e+07	4.45229e+07	0.660592	0	7
P16615	Sarcoplasmic/endoplasmic reticulum calcium ATPase 2 OS=Homo sapiens OX=9606 GN=ATP2A2 PE=1 SV=1	3.23178e+09	3.42935e+09	1.06113	0	34
Q96K58	Zinc finger protein 668 OS=Homo sapiens OX=9606 GN=ZNF668 PE=1 SV=3	5.01038e+06	3.85182e+06	0.768768	0.001	2
P41214	Eukaryotic translation initiation factor 2D OS=Homo sapiens OX=9606 GN=EIF2D PE=1 SV=3	7.3073e+07	6.69876e+07	0.916722	0	11
P06730	Eukaryotic translation initiation factor 4E OS=Homo sapiens OX=9606 GN=EIF4E PE=1 SV=2	8.43193e+08	8.35729e+08	0.991148	0	14
Q99598	Translin-associated protein X OS=Homo sapiens OX=9606 GN=TSNAX PE=1 SV=1	4.4991e+08	4.51427e+08	1.00337	0	11
Q9UHK0	Nuclear fragile X mental retardation-interacting protein 1 OS=Homo sapiens OX=9606 GN=NUFIP1 PE=1 SV=2	1.21387e+07	1.25097e+07	1.03056	0.002	2
Q9Y2V7	Conserved oligomeric Golgi complex subunit 6 OS=Homo sapiens OX=9606 GN=COG6 PE=1 SV=2	9.00908e+08	9.68551e+08	1.07508	0	8
P54136	Arginine--tRNA ligase, cytoplasmic OS=Homo sapiens OX=9606 GN=RARS1 PE=1 SV=2	3.67876e+09	3.36054e+09	0.9135	0	54
Q63HQ0	AP-1 complex-associated regulatory protein OS=Homo sapiens OX=9606 GN=AP1AR PE=1 SV=1	2.01448e+07	3.43572e+07	1.70551	0.001	3
Q9NYJ8	TGF-beta-activated kinase 1 and MAP3K7-binding protein 2 OS=Homo sapiens OX=9606 GN=TAB2 PE=1 SV=1	8.9971e+07	6.30489e+07	0.700769	0	8
Q14978	Nucleolar and coiled-body phosphoprotein 1 OS=Homo sapiens OX=9606 GN=NOLC1 PE=1 SV=2	8.52197e+08	7.57752e+08	0.889175	0	27
Q9BTL3	RNA guanine-N7 methyltransferase activating subunit OS=Homo sapiens OX=9606 GN=RAMAC PE=1 SV=1	1.14667e+08	1.44044e+08	1.2562	0	6
Q9UH62	Armadillo repeat-containing X-linked protein 3 OS=Homo sapiens OX=9606 GN=ARMCX3 PE=1 SV=1	1.21015e+08	1.43862e+08	1.1888	0	11
Q01804	OTU domain-containing protein 4 OS=Homo sapiens OX=9606 GN=OTUD4 PE=1 SV=4	1.11383e+08	1.19307e+08	1.07114	0	8
Q13619	Cullin-4A OS=Homo sapiens OX=9606 GN=CUL4A PE=1 SV=3	9.12175e+07	9.82349e+07	1.07693	0	17
Q07666	KH domain-containing, RNA-binding, signal transduction-associated protein 1 OS=Homo sapiens OX=9606 GN=KHDRBS1 PE=1 SV=1	1.96227e+09	2.15478e+09	1.09811	0	12
Q9UIA9	Exportin-7 OS=Homo sapiens OX=9606 GN=XPO7 PE=1 SV=3	3.91299e+08	4.1694e+08	1.06553	0	27
Q14166	Tubulin--tyrosine ligase-like protein 12 OS=Homo sapiens OX=9606 GN=TTLL12 PE=1 SV=2	1.80207e+08	2.00663e+08	1.11351	0	23
Q6NVY1	3-hydroxyisobutyryl-CoA hydrolase, mitochondrial OS=Homo sapiens OX=9606 GN=HIBCH PE=1 SV=2	2.30577e+08	2.86084e+08	1.24073	0	13
P54619	5'-AMP-activated protein kinase subunit gamma-1 OS=Homo sapiens OX=9606 GN=PRKAG1 PE=1 SV=1	7.46893e+08	7.02493e+08	0.940553	0	13
O94851	[F-actin]-monooxygenase MICAL2 OS=Homo sapiens OX=9606 GN=MICAL2 PE=1 SV=1	1.34344e+08	1.22101e+08	0.908873	0	9
Q14696	LRP chaperone MESD OS=Homo sapiens OX=9606 GN=MESD PE=1 SV=2	1.2318e+08	1.21359e+08	0.985212	0	9
C9JXA7	Ragulator complex protein LAMTOR4 OS=Homo sapiens OX=9606 GN=LAMTOR4 PE=1 SV=1	7.71165e+07	8.80543e+07	1.14183	0.001	3
J3KTL2	Serine/arginine-rich-splicing factor 1 OS=Homo sapiens OX=9606 GN=SRSF1 PE=1 SV=1	1.92039e+09	1.91077e+09	0.99499	0	20
P60510	Serine/threonine-protein phosphatase 4 catalytic subunit OS=Homo sapiens OX=9606 GN=PPP4C PE=1 SV=1	2.19661e+08	2.22567e+08	1.01323	0	11
P14678	Small nuclear ribonucleoprotein-associated proteins B and B' OS=Homo sapiens OX=9606 GN=SNRPB PE=1 SV=2	8.68479e+08	9.27634e+08	1.06811	0	9
Q9H0X9	Oxysterol-binding protein-related protein 5 OS=Homo sapiens OX=9606 GN=OSBPL5 PE=1 SV=1	6.40153e+06	6.79239e+06	1.06106	0	2
P62888	60S ribosomal protein L30 OS=Homo sapiens OX=9606 GN=RPL30 PE=1 SV=2	1.87186e+09	1.66195e+09	0.887857	0	9
Q9Y6A5	Transforming acidic coiled-coil-containing protein 3 OS=Homo sapiens OX=9606 GN=TACC3 PE=1 SV=1	1.69722e+08	1.57587e+08	0.928498	0	20
Q14746	Conserved oligomeric Golgi complex subunit 2 OS=Homo sapiens OX=9606 GN=COG2 PE=1 SV=1	3.44173e+08	2.97647e+08	0.86482	0	10
Q8NBJ5	Procollagen galactosyltransferase 1 OS=Homo sapiens OX=9606 GN=COLGALT1 PE=1 SV=1	1.71718e+09	1.56022e+09	0.908591	0	25
Q96NE9	FERM domain-containing protein 6 OS=Homo sapiens OX=9606 GN=FRMD6 PE=1 SV=1	1.7332e+07	1.5669e+07	0.904054	0	4
O00499	Myc box-dependent-interacting protein 1 OS=Homo sapiens OX=9606 GN=BIN1 PE=1 SV=1	2.90411e+08	3.22126e+08	1.10921	0	12
Q969H6	Ribonuclease P/MRP protein subunit POP5 OS=Homo sapiens OX=9606 GN=POP5 PE=1 SV=1	1.28883e+08	1.6555e+08	1.2845	0	2
Q9BTE6	Alanyl-tRNA editing protein Aarsd1 OS=Homo sapiens OX=9606 GN=AARSD1 PE=1 SV=2	4.18074e+08	4.02293e+08	0.962253	0	15
P27361	Mitogen-activated protein kinase 3 OS=Homo sapiens OX=9606 GN=MAPK3 PE=1 SV=4	7.69134e+08	7.92349e+08	1.03018	0	13
Q99661	Kinesin-like protein KIF2C OS=Homo sapiens OX=9606 GN=KIF2C PE=1 SV=2	4.3658e+08	2.54333e+08	0.582559	0	26
Q9Y305-4	Isoform 4 of Acyl-coenzyme A thioesterase 9, mitochondrial OS=Homo sapiens OX=9606 GN=ACOT9	6.65967e+08	6.77883e+08	1.01789	0	2
Q9NQZ2	Something about silencing protein 10 OS=Homo sapiens OX=9606 GN=UTP3 PE=1 SV=1	8.67923e+07	1.02443e+08	1.18033	0	12
Q9H3K2	Growth hormone-inducible transmembrane protein OS=Homo sapiens OX=9606 GN=GHITM PE=1 SV=2	5.47383e+07	5.99924e+07	1.09598	0	7
Q5T1M5	FK506-binding protein 15 OS=Homo sapiens OX=9606 GN=FKBP15 PE=1 SV=2	2.72476e+08	2.05833e+08	0.755419	0	22
Q86YV9	Hermansky-Pudlak syndrome 6 protein OS=Homo sapiens OX=9606 GN=HPS6 PE=1 SV=1	4.42283e+07	3.73004e+07	0.843361	0	8
P37108	Signal recognition particle 14 kDa protein OS=Homo sapiens OX=9606 GN=SRP14 PE=1 SV=2	1.0854e+09	1.03836e+09	0.956658	0	12
Q96BY7	Autophagy-related protein 2 homolog B OS=Homo sapiens OX=9606 GN=ATG2B PE=1 SV=5	4.63753e+07	4.61205e+07	0.994505	0	6
Q8NBA8	DTW domain-containing protein 2 OS=Homo sapiens OX=9606 GN=DTWD2 PE=1 SV=1	1.44744e+07	1.51327e+07	1.04548	0	6
F5H5A3	Mitogen-activated protein kinase kinase kinase kinase 3 OS=Homo sapiens OX=9606 GN=MAP4K3 PE=1 SV=1	4.02093e+07	4.21455e+07	1.04815	0	6
Q5W0Z9	Palmitoyltransferase ZDHHC20 OS=Homo sapiens OX=9606 GN=ZDHHC20 PE=1 SV=1	3.10257e+07	2.99951e+07	0.966781	0.001	2
Q9BV38	WD repeat-containing protein 18 OS=Homo sapiens OX=9606 GN=WDR18 PE=1 SV=2	2.44323e+08	2.91047e+08	1.19124	0	11
P04818	Thymidylate synthase OS=Homo sapiens OX=9606 GN=TYMS PE=1 SV=3	3.46974e+08	3.26304e+08	0.940427	0	13
Q9NVH0	Exonuclease 3'-5' domain-containing protein 2 OS=Homo sapiens OX=9606 GN=EXD2 PE=1 SV=2	3.30924e+07	2.97657e+07	0.899473	0	9
A0A2Q2TH77	Golgin subfamily A member 2 OS=Homo sapiens OX=9606 GN=GOLGA2 PE=1 SV=1	2.6793e+08	3.03652e+08	1.13333	0	32
Q7L1T6	Cytochrome b5 reductase 4 OS=Homo sapiens OX=9606 GN=CYB5R4 PE=1 SV=1	2.48526e+07	3.79645e+07	1.52758	0	5
O43633	Charged multivesicular body protein 2a OS=Homo sapiens OX=9606 GN=CHMP2A PE=1 SV=1	3.12446e+08	3.33371e+08	1.06697	0	14
P12235	ADP/ATP translocase 1 OS=Homo sapiens OX=9606 GN=SLC25A4 PE=1 SV=4	8.80482e+07	9.38328e+07	1.0657	0	3
Q9UER7	Death domain-associated protein 6 OS=Homo sapiens OX=9606 GN=DAXX PE=1 SV=2	7.58413e+07	7.46686e+07	0.984538	0	4
P49247	Ribose-5-phosphate isomerase OS=Homo sapiens OX=9606 GN=RPIA PE=1 SV=3	4.18801e+08	5.36368e+08	1.28072	0	10
Q9BVA0	Katanin p80 WD40 repeat-containing subunit B1 OS=Homo sapiens OX=9606 GN=KATNB1 PE=1 SV=1	5.79969e+07	5.07259e+07	0.874632	0	9
G5EA36	Cell division cycle 27, isoform CRA_c OS=Homo sapiens OX=9606 GN=CDC27 PE=1 SV=1	3.73581e+08	2.85107e+08	0.763173	0	21
O75909	Cyclin-K OS=Homo sapiens OX=9606 GN=CCNK PE=1 SV=2	7.03595e+07	1.14017e+08	1.62049	0	7
Q5SRD1	Putative mitochondrial import inner membrane translocase subunit Tim23B OS=Homo sapiens OX=9606 GN=TIMM23B PE=5 SV=2	1.44374e+08	1.18821e+08	0.823008	0	6
P12429	Annexin A3 OS=Homo sapiens OX=9606 GN=ANXA3 PE=1 SV=3	2.05451e+09	1.94605e+09	0.947206	0	28
Q12841	Follistatin-related protein 1 OS=Homo sapiens OX=9606 GN=FSTL1 PE=1 SV=1	1.13592e+08	2.17947e+08	1.91869	0	12
Q6NUK1	Calcium-binding mitochondrial carrier protein SCaMC-1 OS=Homo sapiens OX=9606 GN=SLC25A24 PE=1 SV=2	1.13228e+09	1.18234e+09	1.04421	0	25
Q9NRS6	Sorting nexin-15 OS=Homo sapiens OX=9606 GN=SNX15 PE=1 SV=1	5.27509e+08	5.51721e+08	1.0459	0	5
Q68CQ4	Digestive organ expansion factor homolog OS=Homo sapiens OX=9606 GN=DIEXF PE=1 SV=2	6.9399e+08	8.77014e+08	1.26373	0	19
Q8TEM1	Nuclear pore membrane glycoprotein 210 OS=Homo sapiens OX=9606 GN=NUP210 PE=1 SV=3	3.79818e+09	4.05182e+09	1.06678	0	39
Q9Y241	HIG1 domain family member 1A, mitochondrial OS=Homo sapiens OX=9606 GN=HIGD1A PE=1 SV=1	7.7885e+07	9.03708e+07	1.16031	0	3
O14530	Thioredoxin domain-containing protein 9 OS=Homo sapiens OX=9606 GN=TXNDC9 PE=1 SV=2	7.64051e+07	7.00086e+07	0.916282	0	11
P23610	40-kDa huntingtin-associated protein OS=Homo sapiens OX=9606 GN=F8A1 PE=1 SV=2	1.80358e+07	1.4388e+07	0.797746	0	2
Q9Y316	Protein MEMO1 OS=Homo sapiens OX=9606 GN=MEMO1 PE=1 SV=1	2.25481e+08	1.8987e+08	0.842067	0	11
Q9BU61	NADH dehydrogenase [ubiquinone] 1 alpha subcomplex assembly factor 3 OS=Homo sapiens OX=9606 GN=NDUFAF3 PE=1 SV=1	5.01063e+07	6.20723e+07	1.23881	0	4
Q6IA69	Glutamine-dependent NAD(+) synthetase OS=Homo sapiens OX=9606 GN=NADSYN1 PE=1 SV=3	1.16754e+08	1.03675e+08	0.887975	0	11
Q13427	Peptidyl-prolyl cis-trans isomerase G OS=Homo sapiens OX=9606 GN=PPIG PE=1 SV=2	3.38604e+08	3.60486e+08	1.06463	0	9
Q15018	BRISC complex subunit Abraxas 2 OS=Homo sapiens OX=9606 GN=ABRAXAS2 PE=1 SV=2	2.47836e+08	2.66079e+08	1.07361	0	10
Q9BZH6	WD repeat-containing protein 11 OS=Homo sapiens OX=9606 GN=WDR11 PE=1 SV=1	5.40336e+08	5.23072e+08	0.96805	0	21
Q96B97	SH3 domain-containing kinase-binding protein 1 OS=Homo sapiens OX=9606 GN=SH3KBP1 PE=1 SV=2	4.79326e+08	3.66209e+08	0.764009	0	25
Q9UL40	Zinc finger protein 346 OS=Homo sapiens OX=9606 GN=ZNF346 PE=1 SV=1	5.19788e+07	4.46485e+07	0.858975	0	8
O94776	Metastasis-associated protein MTA2 OS=Homo sapiens OX=9606 GN=MTA2 PE=1 SV=1	9.05358e+08	9.61804e+08	1.06235	0	29
Q14644	Ras GTPase-activating protein 3 OS=Homo sapiens OX=9606 GN=RASA3 PE=1 SV=3	1.7937e+07	1.87685e+07	1.04635	0	3
Q8IVS2	Malonyl-CoA-acyl carrier protein transacylase, mitochondrial OS=Homo sapiens OX=9606 GN=MCAT PE=1 SV=2	8.89329e+07	1.15074e+08	1.29394	0	10
Q6IAA8	Ragulator complex protein LAMTOR1 OS=Homo sapiens OX=9606 GN=LAMTOR1 PE=1 SV=2	1.36894e+09	1.51501e+09	1.10671	0	6
P53609	Geranylgeranyl transferase type-1 subunit beta OS=Homo sapiens OX=9606 GN=PGGT1B PE=1 SV=2	9.02385e+07	9.8184e+07	1.08805	0	9
J3KTA4	Probable ATP-dependent RNA helicase DDX5 OS=Homo sapiens OX=9606 GN=DDX5 PE=1 SV=1	6.26265e+09	8.12913e+09	1.29803	0	32
O95881	Thioredoxin domain-containing protein 12 OS=Homo sapiens OX=9606 GN=TXNDC12 PE=1 SV=1	5.11636e+08	5.45354e+08	1.0659	0	8
Q9UHQ9	NADH-cytochrome b5 reductase 1 OS=Homo sapiens OX=9606 GN=CYB5R1 PE=1 SV=1	5.41811e+08	6.36401e+08	1.17458	0	10
O75915	PRA1 family protein 3 OS=Homo sapiens OX=9606 GN=ARL6IP5 PE=1 SV=1	5.57669e+08	5.089e+08	0.912549	0	4
Q9Y5Z4	Heme-binding protein 2 OS=Homo sapiens OX=9606 GN=HEBP2 PE=1 SV=1	2.82257e+08	2.56474e+08	0.908654	0	5
I3L0X5	Sperm-associated antigen 7 OS=Homo sapiens OX=9606 GN=SPAG7 PE=1 SV=1	5.22807e+07	4.77613e+07	0.913555	0	6
P32456	Guanylate-binding protein 2 OS=Homo sapiens OX=9606 GN=GBP2 PE=1 SV=3	3.8137e+07	2.97262e+07	0.779457	0	6
Q60FE5	Filamin-A OS=Homo sapiens OX=9606 GN=FLNA PE=1 SV=1	1.29115e+09	8.22654e+08	0.63715	0	2
Q8N392	Rho GTPase-activating protein 18 OS=Homo sapiens OX=9606 GN=ARHGAP18 PE=1 SV=3	2.63568e+08	2.88353e+08	1.09404	0	17
Q14118	Dystroglycan OS=Homo sapiens OX=9606 GN=DAG1 PE=1 SV=2	1.63421e+08	1.93266e+08	1.18263	0	5
O00303	Eukaryotic translation initiation factor 3 subunit F OS=Homo sapiens OX=9606 GN=EIF3F PE=1 SV=1	1.26295e+09	1.31633e+09	1.04227	0	12
Q8WUP2	Filamin-binding LIM protein 1 OS=Homo sapiens OX=9606 GN=FBLIM1 PE=1 SV=2	1.14595e+08	1.94511e+08	1.69737	0	13
Q9Y676	28S ribosomal protein S18b, mitochondrial OS=Homo sapiens OX=9606 GN=MRPS18B PE=1 SV=1	3.07655e+08	3.00516e+08	0.976796	0	13
Q9H0U9	Testis-specific Y-encoded-like protein 1 OS=Homo sapiens OX=9606 GN=TSPYL1 PE=1 SV=3	2.5611e+07	1.14261e+07	0.446141	0	3
Q15031	Probable leucine--tRNA ligase, mitochondrial OS=Homo sapiens OX=9606 GN=LARS2 PE=1 SV=2	2.43894e+08	2.88666e+08	1.18357	0	20
Q15382	GTP-binding protein Rheb OS=Homo sapiens OX=9606 GN=RHEB PE=1 SV=1	6.30579e+08	5.62062e+08	0.891342	0	12
Q9BRS8	La-related protein 6 OS=Homo sapiens OX=9606 GN=LARP6 PE=1 SV=1	9.81984e+06	1.37226e+07	1.39743	0	4
Q9NVH1	DnaJ homolog subfamily C member 11 OS=Homo sapiens OX=9606 GN=DNAJC11 PE=1 SV=2	5.42715e+08	6.11869e+08	1.12742	0	23
Q96EK9	Protein KTI12 homolog OS=Homo sapiens OX=9606 GN=KTI12 PE=1 SV=1	2.40505e+07	2.73984e+07	1.1392	0	6
Q9NVU7	Protein SDA1 homolog OS=Homo sapiens OX=9606 GN=SDAD1 PE=1 SV=3	2.30665e+08	2.2779e+08	0.987536	0	18
Q13601	KRR1 small subunit processome component homolog OS=Homo sapiens OX=9606 GN=KRR1 PE=1 SV=4	3.65262e+08	3.7903e+08	1.03769	0	17
P52907	F-actin-capping protein subunit alpha-1 OS=Homo sapiens OX=9606 GN=CAPZA1 PE=1 SV=3	1.73891e+09	1.78774e+09	1.02808	0	14
Q8NEU8	DCC-interacting protein 13-beta OS=Homo sapiens OX=9606 GN=APPL2 PE=1 SV=3	7.77608e+07	7.31258e+07	0.940395	0	10
P62942	Peptidyl-prolyl cis-trans isomerase FKBP1A OS=Homo sapiens OX=9606 GN=FKBP1A PE=1 SV=2	1.14016e+09	1.13974e+09	0.999632	0	7
P61088	Ubiquitin-conjugating enzyme E2 N OS=Homo sapiens OX=9606 GN=UBE2N PE=1 SV=1	1.63489e+09	1.63155e+09	0.997961	0	10
P54105	Methylosome subunit pICln OS=Homo sapiens OX=9606 GN=CLNS1A PE=1 SV=1	6.96648e+08	5.4655e+08	0.784542	0	7
O95833	Chloride intracellular channel protein 3 OS=Homo sapiens OX=9606 GN=CLIC3 PE=1 SV=2	3.67646e+07	4.50507e+07	1.22538	0	8
Q96KC8	DnaJ homolog subfamily C member 1 OS=Homo sapiens OX=9606 GN=DNAJC1 PE=1 SV=1	8.14395e+07	9.45678e+07	1.1612	0	13
P31350	Ribonucleoside-diphosphate reductase subunit M2 OS=Homo sapiens OX=9606 GN=RRM2 PE=1 SV=1	1.58659e+08	1.02035e+08	0.643109	0	11
J3KQL8	Apolipoprotein L2 OS=Homo sapiens OX=9606 GN=APOL2 PE=1 SV=2	1.61564e+08	1.43275e+08	0.886802	0	9
A6ND36	Protein FAM83G OS=Homo sapiens OX=9606 GN=FAM83G PE=1 SV=2	1.34191e+07	1.84105e+07	1.37197	0	4
O14907	Tax1-binding protein 3 OS=Homo sapiens OX=9606 GN=TAX1BP3 PE=1 SV=2	1.35794e+08	1.35586e+08	0.998466	0	5
Q9UJY4	ADP-ribosylation factor-binding protein GGA2 OS=Homo sapiens OX=9606 GN=GGA2 PE=1 SV=3	7.67454e+07	9.4952e+07	1.23723	0	8
Q13287	N-myc-interactor OS=Homo sapiens OX=9606 GN=NMI PE=1 SV=2	2.55172e+08	1.63369e+08	0.640233	0	19
Q03135	Caveolin-1 OS=Homo sapiens OX=9606 GN=CAV1 PE=1 SV=4	6.26676e+08	5.676e+08	0.905732	0	6
A0A0U1RQK7	Eukaryotic translation initiation factor 4 gamma 3 OS=Homo sapiens OX=9606 GN=EIF4G3 PE=1 SV=1	3.33695e+08	4.81542e+08	1.44306	0	21
Q9NZ01	Very-long-chain enoyl-CoA reductase OS=Homo sapiens OX=9606 GN=TECR PE=1 SV=1	4.36301e+08	4.09644e+08	0.938901	0	17
Q7Z406-6	Isoform 6 of Myosin-14 OS=Homo sapiens OX=9606 GN=MYH14	1.48926e+09	1.58581e+09	1.06483	0	121
Q9UNE7	E3 ubiquitin-protein ligase CHIP OS=Homo sapiens OX=9606 GN=STUB1 PE=1 SV=2	1.58218e+08	1.76163e+08	1.11342	0	18
Q86TM6	E3 ubiquitin-protein ligase synoviolin OS=Homo sapiens OX=9606 GN=SYVN1 PE=1 SV=2	1.47851e+08	1.53273e+08	1.03667	0	6
Q13435	Splicing factor 3B subunit 2 OS=Homo sapiens OX=9606 GN=SF3B2 PE=1 SV=2	1.54497e+09	1.65626e+09	1.07203	0	29
O75439	Mitochondrial-processing peptidase subunit beta OS=Homo sapiens OX=9606 GN=PMPCB PE=1 SV=2	7.537e+08	7.91071e+08	1.04958	0	16
A0A1B0GW05	Probable C-mannosyltransferase DPY19L1 OS=Homo sapiens OX=9606 GN=DPY19L1 PE=1 SV=1	8.44783e+07	6.69403e+07	0.792397	0	5
Q32Q12	Nucleoside diphosphate kinase OS=Homo sapiens OX=9606 GN=NME1-NME2 PE=1 SV=1	1.18361e+10	1.09251e+10	0.923032	0	4
P19525	Interferon-induced, double-stranded RNA-activated protein kinase OS=Homo sapiens OX=9606 GN=EIF2AK2 PE=1 SV=2	2.4444e+08	2.53618e+08	1.03755	0	20
Q6P9B9	Integrator complex subunit 5 OS=Homo sapiens OX=9606 GN=INTS5 PE=1 SV=1	4.78128e+07	4.21622e+07	0.881817	0	6
P62244	40S ribosomal protein S15a OS=Homo sapiens OX=9606 GN=RPS15A PE=1 SV=2	2.26955e+09	2.39463e+09	1.05511	0	6
P05455	Lupus La protein OS=Homo sapiens OX=9606 GN=SSB PE=1 SV=2	2.79285e+09	2.90968e+09	1.04183	0	27
Q8IYI6	Exocyst complex component 8 OS=Homo sapiens OX=9606 GN=EXOC8 PE=1 SV=2	1.18301e+08	1.16409e+08	0.98401	0	12
Q15233	Non-POU domain-containing octamer-binding protein OS=Homo sapiens OX=9606 GN=NONO PE=1 SV=4	6.51514e+09	7.08108e+09	1.08687	0	42
O15258	Protein RER1 OS=Homo sapiens OX=9606 GN=RER1 PE=1 SV=1	5.72911e+07	5.53475e+07	0.966075	0	4
P08648	Integrin alpha-5 OS=Homo sapiens OX=9606 GN=ITGA5 PE=1 SV=2	1.98282e+08	2.86145e+08	1.44312	0	13
Q9Y2I7	1-phosphatidylinositol 3-phosphate 5-kinase OS=Homo sapiens OX=9606 GN=PIKFYVE PE=1 SV=3	3.96624e+07	4.12348e+07	1.03964	0	6
Q8NFJ5	Retinoic acid-induced protein 3 OS=Homo sapiens OX=9606 GN=GPRC5A PE=1 SV=2	2.8494e+08	3.28249e+08	1.15199	0	9
Q96JB5	CDK5 regulatory subunit-associated protein 3 OS=Homo sapiens OX=9606 GN=CDK5RAP3 PE=1 SV=2	1.44647e+08	1.25461e+08	0.867357	0	12
P08758	Annexin A5 OS=Homo sapiens OX=9606 GN=ANXA5 PE=1 SV=2	1.16046e+10	8.52489e+09	0.734616	0	29
Q01780	Exosome component 10 OS=Homo sapiens OX=9606 GN=EXOSC10 PE=1 SV=2	7.81656e+08	8.85736e+08	1.13315	0	34
Q9H0U4	Ras-related protein Rab-1B OS=Homo sapiens OX=9606 GN=RAB1B PE=1 SV=1	1.5333e+09	1.36366e+09	0.889364	0	5
Q8TCC3	39S ribosomal protein L30, mitochondrial OS=Homo sapiens OX=9606 GN=MRPL30 PE=1 SV=1	9.79855e+07	1.10867e+08	1.13146	0	6
Q08211	ATP-dependent RNA helicase A OS=Homo sapiens OX=9606 GN=DHX9 PE=1 SV=4	3.78673e+09	4.03293e+09	1.06501	0	49
Q14CX7	N-alpha-acetyltransferase 25, NatB auxiliary subunit OS=Homo sapiens OX=9606 GN=NAA25 PE=1 SV=1	4.49105e+08	5.38344e+08	1.1987	0	23
Q92905	COP9 signalosome complex subunit 5 OS=Homo sapiens OX=9606 GN=COPS5 PE=1 SV=4	3.95327e+08	3.91652e+08	0.990703	0	10
Q4V328	GRIP1-associated protein 1 OS=Homo sapiens OX=9606 GN=GRIPAP1 PE=1 SV=2	3.5929e+08	4.22526e+08	1.176	0	36
Q7L1Q6	Basic leucine zipper and W2 domain-containing protein 1 OS=Homo sapiens OX=9606 GN=BZW1 PE=1 SV=1	1.28203e+09	1.32737e+09	1.03536	0	18
P61244	Protein max OS=Homo sapiens OX=9606 GN=MAX PE=1 SV=1	1.0807e+08	9.94617e+07	0.920347	0	6
Q5JTJ3-3	Isoform 3 of Cytochrome c oxidase assembly factor 6 homolog OS=Homo sapiens OX=9606 GN=COA6	8.28279e+07	8.56392e+07	1.03394	0	6
Q92797	Symplekin OS=Homo sapiens OX=9606 GN=SYMPK PE=1 SV=2	4.09146e+08	4.47968e+08	1.09488	0	30
Q9Y3B7	39S ribosomal protein L11, mitochondrial OS=Homo sapiens OX=9606 GN=MRPL11 PE=1 SV=1	2.13528e+08	2.32653e+08	1.08957	0	10
Q9BW85	Splicing factor YJU2 OS=Homo sapiens OX=9606 GN=YJU2 PE=1 SV=1	7.9776e+07	7.14114e+07	0.895149	0	4
O00442	RNA 3'-terminal phosphate cyclase OS=Homo sapiens OX=9606 GN=RTCA PE=1 SV=1	1.19475e+08	1.08071e+08	0.904553	0	5
P40937	Replication factor C subunit 5 OS=Homo sapiens OX=9606 GN=RFC5 PE=1 SV=1	6.34764e+08	4.83056e+08	0.761002	0	17
Q9UNY4	Transcription termination factor 2 OS=Homo sapiens OX=9606 GN=TTF2 PE=1 SV=2	1.91086e+07	1.34996e+07	0.706471	0	6
Q9NRX1	RNA-binding protein PNO1 OS=Homo sapiens OX=9606 GN=PNO1 PE=1 SV=1	2.34213e+08	1.48978e+08	0.636081	0	8
Q9BPX3	Condensin complex subunit 3 OS=Homo sapiens OX=9606 GN=NCAPG PE=1 SV=1	8.34334e+08	7.70307e+08	0.92326	0	25
Q9BVL4	Protein adenylyltransferase SelO, mitochondrial OS=Homo sapiens OX=9606 GN=SELENOO PE=1 SV=3	1.60658e+08	2.37486e+08	1.47821	0	10
P04424	Argininosuccinate lyase OS=Homo sapiens OX=9606 GN=ASL PE=1 SV=4	7.86966e+07	9.74502e+07	1.2383	0	11
P27707	Deoxycytidine kinase OS=Homo sapiens OX=9606 GN=DCK PE=1 SV=1	2.53259e+08	2.40539e+08	0.949771	0	12
Q96JG6	Syndetin OS=Homo sapiens OX=9606 GN=VPS50 PE=1 SV=3	6.8967e+07	7.43812e+07	1.0785	0	13
O95295	SNARE-associated protein Snapin OS=Homo sapiens OX=9606 GN=SNAPIN PE=1 SV=1	1.34886e+08	9.06704e+07	0.672199	0	5
Q9Y294	Histone chaperone ASF1A OS=Homo sapiens OX=9606 GN=ASF1A PE=1 SV=1	2.1166e+08	2.08368e+08	0.984449	0	3
L0R8F8	MIEF1 upstream open reading frame protein OS=Homo sapiens OX=9606 GN=MIEF1 PE=1 SV=1	1.22191e+07	1.17792e+07	0.963996	0	4
Q8TDQ7	Glucosamine-6-phosphate isomerase 2 OS=Homo sapiens OX=9606 GN=GNPDA2 PE=1 SV=1	2.99491e+07	2.76825e+07	0.924318	0	3
Q7Z6B0	Coiled-coil domain-containing protein 91 OS=Homo sapiens OX=9606 GN=CCDC91 PE=1 SV=2	3.6846e+08	3.28946e+08	0.892758	0	4
Q7Z5G4	Golgin subfamily A member 7 OS=Homo sapiens OX=9606 GN=GOLGA7 PE=1 SV=2	7.97093e+07	6.32866e+07	0.793968	0	5
P05787	Keratin, type II cytoskeletal 8 OS=Homo sapiens OX=9606 GN=KRT8 PE=1 SV=7	1.02818e+10	2.56174e+10	2.49153	0	46
Q9BT09	Protein canopy homolog 3 OS=Homo sapiens OX=9606 GN=CNPY3 PE=1 SV=1	1.80614e+08	2.13254e+08	1.18072	0	14
P52209	6-phosphogluconate dehydrogenase, decarboxylating OS=Homo sapiens OX=9606 GN=PGD PE=1 SV=3	5.74725e+09	4.67055e+09	0.812658	0	23
P60602	Reactive oxygen species modulator 1 OS=Homo sapiens OX=9606 GN=ROMO1 PE=1 SV=1	3.86797e+08	4.51394e+08	1.16701	0	2
Q9Y3C8	Ubiquitin-fold modifier-conjugating enzyme 1 OS=Homo sapiens OX=9606 GN=UFC1 PE=1 SV=3	8.14593e+07	7.76185e+07	0.95285	0	5
P13995	Bifunctional methylenetetrahydrofolate dehydrogenase/cyclohydrolase, mitochondrial OS=Homo sapiens OX=9606 GN=MTHFD2 PE=1 SV=2	4.3038e+08	4.67518e+08	1.08629	0	14
O60870	DNA/RNA-binding protein KIN17 OS=Homo sapiens OX=9606 GN=KIN PE=1 SV=2	2.90326e+07	2.85163e+07	0.982217	0	7
P55795	Heterogeneous nuclear ribonucleoprotein H2 OS=Homo sapiens OX=9606 GN=HNRNPH2 PE=1 SV=1	1.41194e+08	2.47155e+08	1.75047	0	9
P63167	Dynein light chain 1, cytoplasmic OS=Homo sapiens OX=9606 GN=DYNLL1 PE=1 SV=1	1.19063e+09	1.12012e+09	0.94078	0	5
Q8N999	Uncharacterized protein C12orf29 OS=Homo sapiens OX=9606 GN=C12orf29 PE=1 SV=2	9.31905e+07	8.09226e+07	0.868356	0	6
Q6NUK4	Receptor expression-enhancing protein 3 OS=Homo sapiens OX=9606 GN=REEP3 PE=1 SV=1	4.14325e+07	4.79372e+07	1.157	0	6
P11940	Polyadenylate-binding protein 1 OS=Homo sapiens OX=9606 GN=PABPC1 PE=1 SV=2	5.55334e+09	5.31557e+09	0.957184	0	6
Q00536	Cyclin-dependent kinase 16 OS=Homo sapiens OX=9606 GN=CDK16 PE=1 SV=1	2.80445e+08	2.46617e+08	0.879378	0	3
Q96EI5	Transcription elongation factor A protein-like 4 OS=Homo sapiens OX=9606 GN=TCEAL4 PE=1 SV=2	5.08443e+07	4.99251e+07	0.981921	0	6
P18858	DNA ligase 1 OS=Homo sapiens OX=9606 GN=LIG1 PE=1 SV=1	3.29584e+08	2.40548e+08	0.729855	0	28
Q8WVF5	BTB/POZ domain-containing protein KCTD4 OS=Homo sapiens OX=9606 GN=KCTD4 PE=1 SV=2	4.29464e+07	5.73703e+07	1.33586	0	5
P50416	Carnitine O-palmitoyltransferase 1, liver isoform OS=Homo sapiens OX=9606 GN=CPT1A PE=1 SV=2	3.56283e+08	3.32002e+08	0.93185	0	30
O00767	Acyl-CoA desaturase OS=Homo sapiens OX=9606 GN=SCD PE=1 SV=2	2.12022e+08	2.45022e+08	1.15564	0	5
Q66K74	Microtubule-associated protein 1S OS=Homo sapiens OX=9606 GN=MAP1S PE=1 SV=2	1.81645e+08	1.67881e+08	0.924228	0	13
O00186	Syntaxin-binding protein 3 OS=Homo sapiens OX=9606 GN=STXBP3 PE=1 SV=2	3.00067e+08	2.84553e+08	0.948297	0	23
A0A590UK44	E3 ubiquitin-protein ligase OS=Homo sapiens OX=9606 GN=ITCH PE=1 SV=1	5.29167e+08	5.65091e+08	1.06789	0	20
Q9Y3D9	28S ribosomal protein S23, mitochondrial OS=Homo sapiens OX=9606 GN=MRPS23 PE=1 SV=2	1.94893e+08	1.97069e+08	1.01117	0	12
Q9H6K4	Optic atrophy 3 protein OS=Homo sapiens OX=9606 GN=OPA3 PE=1 SV=1	7.66005e+07	7.16418e+07	0.935266	0.007	2
Q5HYI8	Rab-like protein 3 OS=Homo sapiens OX=9606 GN=RABL3 PE=1 SV=1	7.65198e+07	6.42154e+07	0.8392	0	5
O43149	Zinc finger ZZ-type and EF-hand domain-containing protein 1 OS=Homo sapiens OX=9606 GN=ZZEF1 PE=1 SV=6	1.67652e+08	1.80491e+08	1.07658	0	12
P50579	Methionine aminopeptidase 2 OS=Homo sapiens OX=9606 GN=METAP2 PE=1 SV=1	5.12212e+08	5.06609e+08	0.989061	0	3
O75152	Zinc finger CCCH domain-containing protein 11A OS=Homo sapiens OX=9606 GN=ZC3H11A PE=1 SV=3	1.29998e+08	1.14149e+08	0.878083	0	16
O15013	Rho guanine nucleotide exchange factor 10 OS=Homo sapiens OX=9606 GN=ARHGEF10 PE=1 SV=4	2.06715e+08	2.35769e+08	1.14055	0	22
P63244	Receptor of activated protein C kinase 1 OS=Homo sapiens OX=9606 GN=RACK1 PE=1 SV=3	4.82129e+09	4.79701e+09	0.994963	0	18
Q9NX74	tRNA-dihydrouridine(20) synthase [NAD(P)+]-like OS=Homo sapiens OX=9606 GN=DUS2 PE=1 SV=1	5.52357e+07	5.51885e+07	0.999146	0	7
Q8NHG7	Small VCP/p97-interacting protein OS=Homo sapiens OX=9606 GN=SVIP PE=1 SV=1	1.82986e+07	1.92784e+07	1.05354	0.001	2
Q8IUF8	Ribosomal oxygenase 2 OS=Homo sapiens OX=9606 GN=RIOX2 PE=1 SV=1	2.69261e+07	2.42493e+07	0.900587	0	5
Q8TEY7	Ubiquitin carboxyl-terminal hydrolase 33 OS=Homo sapiens OX=9606 GN=USP33 PE=1 SV=2	2.79879e+07	2.78682e+07	0.995723	0	4
Q6DD88	Atlastin-3 OS=Homo sapiens OX=9606 GN=ATL3 PE=1 SV=1	7.18907e+08	5.81339e+08	0.808643	0	19
Q9Y2G3	Probable phospholipid-transporting ATPase IF OS=Homo sapiens OX=9606 GN=ATP11B PE=1 SV=2	8.29159e+07	7.24898e+07	0.874257	0	7
Q9GZT9	Egl nine homolog 1 OS=Homo sapiens OX=9606 GN=EGLN1 PE=1 SV=1	1.24148e+08	1.01866e+08	0.820523	0	11
Q96J01	THO complex subunit 3 OS=Homo sapiens OX=9606 GN=THOC3 PE=1 SV=1	1.70894e+08	1.74212e+08	1.01941	0	4
P38432	Coilin OS=Homo sapiens OX=9606 GN=COIL PE=1 SV=1	2.99316e+07	4.01841e+07	1.34253	0	7
P35219	Carbonic anhydrase-related protein OS=Homo sapiens OX=9606 GN=CA8 PE=1 SV=3			#DIV/0!	0.002	2
Q9BYW2	Histone-lysine N-methyltransferase SETD2 OS=Homo sapiens OX=9606 GN=SETD2 PE=1 SV=3	3.16221e+07	5.03064e+07	1.59086	0	4
Q9Y376	Calcium-binding protein 39 OS=Homo sapiens OX=9606 GN=CAB39 PE=1 SV=1	1.05721e+09	1.295e+09	1.22492	0	18
P41134	DNA-binding protein inhibitor ID-1 OS=Homo sapiens OX=9606 GN=ID1 PE=1 SV=3	2.75132e+08	2.41649e+08	0.878303	0.001	2
Q96JY6	PDZ and LIM domain protein 2 OS=Homo sapiens OX=9606 GN=PDLIM2 PE=1 SV=1	5.36339e+07	5.99593e+07	1.11794	0	11
Q13177	Serine/threonine-protein kinase PAK 2 OS=Homo sapiens OX=9606 GN=PAK2 PE=1 SV=3	6.47486e+09	6.23454e+09	0.962884	0	26
P82933	28S ribosomal protein S9, mitochondrial OS=Homo sapiens OX=9606 GN=MRPS9 PE=1 SV=2	2.28243e+08	2.27321e+08	0.995962	0	11
Q00765	Receptor expression-enhancing protein 5 OS=Homo sapiens OX=9606 GN=REEP5 PE=1 SV=3	1.39694e+09	1.32162e+09	0.946086	0	13
O43813	Glutathione S-transferase LANCL1 OS=Homo sapiens OX=9606 GN=LANCL1 PE=1 SV=1	3.37043e+08	3.32664e+08	0.987009	0	11
Q8TB03	Uncharacterized protein CXorf38 OS=Homo sapiens OX=9606 GN=CXorf38 PE=1 SV=1	6.50613e+07	7.35732e+07	1.13083	0	7
Q15428	Splicing factor 3A subunit 2 OS=Homo sapiens OX=9606 GN=SF3A2 PE=1 SV=2	5.03417e+08	5.41845e+08	1.07633	0	14
Q15126	Phosphomevalonate kinase OS=Homo sapiens OX=9606 GN=PMVK PE=1 SV=3	1.27482e+08	1.03571e+08	0.812433	0	12
Q5JVS0	Intracellular hyaluronan-binding protein 4 OS=Homo sapiens OX=9606 GN=HABP4 PE=1 SV=1			#DIV/0!	0.002	2
Q86SZ2	Trafficking protein particle complex subunit 6B OS=Homo sapiens OX=9606 GN=TRAPPC6B PE=1 SV=1	7.08294e+07	4.74073e+07	0.669317	0	7
D3DQV9	Eukaryotic translation initiation factor 4 gamma 2 (Fragment) OS=Homo sapiens OX=9606 GN=EIF4G2 PE=1 SV=1	1.70952e+09	1.57496e+09	0.921292	0	43
P49750	YLP motif-containing protein 1 OS=Homo sapiens OX=9606 GN=YLPM1 PE=1 SV=4	9.54842e+08	8.14469e+08	0.852989	0	43
P07384	Calpain-1 catalytic subunit OS=Homo sapiens OX=9606 GN=CAPN1 PE=1 SV=1	8.7696e+08	8.53235e+08	0.972947	0	33
Q9H0D6	5'-3' exoribonuclease 2 OS=Homo sapiens OX=9606 GN=XRN2 PE=1 SV=1	1.25841e+09	1.34354e+09	1.06764	0	32
O60232	Protein ZNRD2 OS=Homo sapiens OX=9606 GN=ZNRD2 PE=1 SV=1	7.20735e+08	6.66477e+08	0.924718	0	10
Q14997	Proteasome activator complex subunit 4 OS=Homo sapiens OX=9606 GN=PSME4 PE=1 SV=2	2.85895e+08	2.56575e+08	0.897447	0	17
Q5VW36	Focadhesin OS=Homo sapiens OX=9606 GN=FOCAD PE=1 SV=1	4.33936e+08	4.61526e+08	1.06358	0	5
Q9Y237	Peptidyl-prolyl cis-trans isomerase NIMA-interacting 4 OS=Homo sapiens OX=9606 GN=PIN4 PE=1 SV=1	1.20497e+08	1.13979e+08	0.945907	0	6
O14672	Disintegrin and metalloproteinase domain-containing protein 10 OS=Homo sapiens OX=9606 GN=ADAM10 PE=1 SV=1	5.62708e+08	7.94809e+08	1.41247	0	27
Q96BH1	E3 ubiquitin-protein ligase RNF25 OS=Homo sapiens OX=9606 GN=RNF25 PE=1 SV=1	5.79902e+08	5.06375e+08	0.873208	0	5
O95801	Tetratricopeptide repeat protein 4 OS=Homo sapiens OX=9606 GN=TTC4 PE=1 SV=3	1.06815e+08	9.10993e+07	0.852868	0	8
P48643	T-complex protein 1 subunit epsilon OS=Homo sapiens OX=9606 GN=CCT5 PE=1 SV=1	7.06042e+09	7.02739e+09	0.995322	0	42
Q6PID8	Kelch domain-containing protein 10 OS=Homo sapiens OX=9606 GN=KLHDC10 PE=1 SV=1	2.1655e+06	3.96742e+06	1.83211	0.002	2
A0A3B3IRW6	Glutamine and serine-rich protein 1 OS=Homo sapiens OX=9606 GN=QSER1 PE=1 SV=1	3.26514e+07	3.72194e+07	1.1399	0	6
Q9GZU8	PSME3-interacting protein OS=Homo sapiens OX=9606 GN=PSME3IP1 PE=1 SV=1	1.65274e+08	1.61309e+08	0.976006	0	13
Q86W92-2	Isoform 2 of Liprin-beta-1 OS=Homo sapiens OX=9606 GN=PPFIBP1	4.20243e+08	4.19162e+08	0.997429	0	2
O14763	Tumor necrosis factor receptor superfamily member 10B OS=Homo sapiens OX=9606 GN=TNFRSF10B PE=1 SV=2	2.21729e+07	2.70702e+07	1.22087	0	4
P15090	Fatty acid-binding protein, adipocyte OS=Homo sapiens OX=9606 GN=FABP4 PE=1 SV=3	2.62738e+07	1.85068e+07	0.704382	0	3
Q9BUB7	Transmembrane protein 70, mitochondrial OS=Homo sapiens OX=9606 GN=TMEM70 PE=1 SV=2	8.2375e+07	1.12949e+08	1.37115	0	3
Q8IUI8	Cytokine receptor-like factor 3 OS=Homo sapiens OX=9606 GN=CRLF3 PE=1 SV=2	4.18855e+07	5.48583e+07	1.30972	0	4
Q9BUT9	MAPK regulated corepressor interacting protein 2 OS=Homo sapiens OX=9606 GN=MCRIP2 PE=1 SV=2	3.06495e+07	1.58408e+07	0.516837	0	3
Q9Y5B9	FACT complex subunit SPT16 OS=Homo sapiens OX=9606 GN=SUPT16H PE=1 SV=1	6.68492e+08	7.02084e+08	1.05025	0	44
Q96IZ0	PRKC apoptosis WT1 regulator protein OS=Homo sapiens OX=9606 GN=PAWR PE=1 SV=1	2.69498e+08	2.93007e+08	1.08723	0	10
O60701	UDP-glucose 6-dehydrogenase OS=Homo sapiens OX=9606 GN=UGDH PE=1 SV=1	1.02579e+09	7.48858e+08	0.730031	0	26
O95777	U6 snRNA-associated Sm-like protein LSm8 OS=Homo sapiens OX=9606 GN=LSM8 PE=1 SV=3	2.74165e+08	2.67837e+08	0.97692	0	3
P02786	Transferrin receptor protein 1 OS=Homo sapiens OX=9606 GN=TFRC PE=1 SV=2	4.42608e+09	4.06603e+09	0.918651	0	38
Q13564	NEDD8-activating enzyme E1 regulatory subunit OS=Homo sapiens OX=9606 GN=NAE1 PE=1 SV=1	4.00309e+09	4.27748e+09	1.06854	0	27
Q8WUY8	N-acetyltransferase 14 OS=Homo sapiens OX=9606 GN=NAT14 PE=1 SV=1	7.36989e+07	9.47173e+07	1.28519	0	5
Q9Y5X3	Sorting nexin-5 OS=Homo sapiens OX=9606 GN=SNX5 PE=1 SV=1	6.97135e+08	7.7796e+08	1.11594	0	23
Q9Y3C4	EKC/KEOPS complex subunit TPRKB OS=Homo sapiens OX=9606 GN=TPRKB PE=1 SV=1	1.51494e+07	1.01138e+07	0.667602	0	2
Q14126	Desmoglein-2 OS=Homo sapiens OX=9606 GN=DSG2 PE=1 SV=2	9.66149e+07	9.89751e+07	1.02443	0	19
P62195	26S proteasome regulatory subunit 8 OS=Homo sapiens OX=9606 GN=PSMC5 PE=1 SV=1	2.00945e+09	2.19071e+09	1.0902	0	23
Q8IVL5	Prolyl 3-hydroxylase 2 OS=Homo sapiens OX=9606 GN=P3H2 PE=1 SV=1	5.16582e+08	6.10439e+08	1.18169	0	21
Q9GZL7	Ribosome biogenesis protein WDR12 OS=Homo sapiens OX=9606 GN=WDR12 PE=1 SV=2	7.41245e+08	7.86662e+08	1.06127	0	16
H0Y614	Ubiquitin-fold modifier 1 (Fragment) OS=Homo sapiens OX=9606 GN=UFM1 PE=1 SV=1	1.64316e+08	1.80592e+08	1.09906	0.001	3
O15031	Plexin-B2 OS=Homo sapiens OX=9606 GN=PLXNB2 PE=1 SV=3	7.32375e+08	8.20111e+08	1.1198	0	34
O43847	Nardilysin OS=Homo sapiens OX=9606 GN=NRDC PE=1 SV=3	3.82646e+09	3.64462e+09	0.952479	0	35
P09960	Leukotriene A-4 hydrolase OS=Homo sapiens OX=9606 GN=LTA4H PE=1 SV=2	2.11658e+09	2.19994e+09	1.03938	0	32
P12270	Nucleoprotein TPR OS=Homo sapiens OX=9606 GN=TPR PE=1 SV=3	4.27561e+09	4.37077e+09	1.02226	0	139
O95347	Structural maintenance of chromosomes protein 2 OS=Homo sapiens OX=9606 GN=SMC2 PE=1 SV=2	2.5531e+09	1.97313e+09	0.772837	0	57
Q01658	Protein Dr1 OS=Homo sapiens OX=9606 GN=DR1 PE=1 SV=1	6.8742e+07	6.71022e+07	0.976145	0	4
Q9Y2T2	AP-3 complex subunit mu-1 OS=Homo sapiens OX=9606 GN=AP3M1 PE=1 SV=1	7.31572e+08	7.58761e+08	1.03716	0	10
Q32P28	Prolyl 3-hydroxylase 1 OS=Homo sapiens OX=9606 GN=P3H1 PE=1 SV=2	5.59296e+08	5.24961e+08	0.93861	0	19
Q8TB52	F-box only protein 30 OS=Homo sapiens OX=9606 GN=FBXO30 PE=1 SV=3	2.6676e+07	2.32474e+07	0.871475	0.001	3
Q92597	Protein NDRG1 OS=Homo sapiens OX=9606 GN=NDRG1 PE=1 SV=1	1.19562e+09	2.01731e+09	1.68725	0	12
P02795	Metallothionein-2 OS=Homo sapiens OX=9606 GN=MT2A PE=1 SV=1	3.99956e+09	3.49054e+09	0.872733	0	2
Q86TB9	Protein PAT1 homolog 1 OS=Homo sapiens OX=9606 GN=PATL1 PE=1 SV=2	1.19534e+09	1.23795e+09	1.03565	0	19
P14209	CD99 antigen OS=Homo sapiens OX=9606 GN=CD99 PE=1 SV=1	4.71164e+07	7.37454e+07	1.56517	0	3
Q01469	Fatty acid-binding protein 5 OS=Homo sapiens OX=9606 GN=FABP5 PE=1 SV=3	4.00513e+09	4.19657e+09	1.0478	0	20
P42702	Leukemia inhibitory factor receptor OS=Homo sapiens OX=9606 GN=LIFR PE=1 SV=1	4.92464e+07	6.33478e+07	1.28634	0	8
O94763	Unconventional prefoldin RPB5 interactor 1 OS=Homo sapiens OX=9606 GN=URI1 PE=1 SV=3	1.35407e+08	1.16284e+08	0.858776	0	10
Q9BYC8	39S ribosomal protein L32, mitochondrial OS=Homo sapiens OX=9606 GN=MRPL32 PE=1 SV=1	6.8983e+07	9.74104e+07	1.41209	0	6
F6QDS0	HCG2043426, isoform CRA_b OS=Homo sapiens OX=9606 GN=hCG_2043426 PE=1 SV=1	3.70749e+07	4.36301e+07	1.17681	0	2
Q99504	Eyes absent homolog 3 OS=Homo sapiens OX=9606 GN=EYA3 PE=1 SV=3	8.74403e+06	1.0773e+07	1.23204	0	3
O43660	Pleiotropic regulator 1 OS=Homo sapiens OX=9606 GN=PLRG1 PE=1 SV=1	4.83161e+08	4.74943e+08	0.982991	0	23
P51798	H(+)/Cl(-) exchange transporter 7 OS=Homo sapiens OX=9606 GN=CLCN7 PE=1 SV=2	1.49767e+08	1.65201e+08	1.10305	0	4
P14618	Pyruvate kinase PKM OS=Homo sapiens OX=9606 GN=PKM PE=1 SV=4	3.00324e+09	2.62824e+09	0.875136	0	4
Q9UBB6	Neurochondrin OS=Homo sapiens OX=9606 GN=NCDN PE=1 SV=1	2.95816e+08	2.90323e+08	0.981432	0	4
O00154-4	Isoform 4 of Cytosolic acyl coenzyme A thioester hydrolase OS=Homo sapiens OX=9606 GN=ACOT7	2.32095e+09	2.26378e+09	0.975367	0	19
Q9Y2X9	Zinc finger protein 281 OS=Homo sapiens OX=9606 GN=ZNF281 PE=1 SV=1	1.19386e+07	1.25611e+07	1.05215	0	4
Q14019	Coactosin-like protein OS=Homo sapiens OX=9606 GN=COTL1 PE=1 SV=3	4.49595e+09	4.27728e+09	0.951363	0	16
P30419	Glycylpeptide N-tetradecanoyltransferase 1 OS=Homo sapiens OX=9606 GN=NMT1 PE=1 SV=2	1.3713e+09	1.49921e+09	1.09327	0	13
O95619	YEATS domain-containing protein 4 OS=Homo sapiens OX=9606 GN=YEATS4 PE=1 SV=1	4.13239e+07	3.48298e+07	0.842849	0	4
Q53FA7	Quinone oxidoreductase PIG3 OS=Homo sapiens OX=9606 GN=TP53I3 PE=1 SV=2	9.56423e+07	1.07443e+08	1.12338	0	13
Q9NRV9	Heme-binding protein 1 OS=Homo sapiens OX=9606 GN=HEBP1 PE=1 SV=1	2.56007e+08	2.14818e+08	0.839108	0	10
Q9BRU9	rRNA-processing protein UTP23 homolog OS=Homo sapiens OX=9606 GN=UTP23 PE=1 SV=2	1.0923e+08	9.21012e+07	0.843186	0	8
Q9BPW8	Protein NipSnap homolog 1 OS=Homo sapiens OX=9606 GN=NIPSNAP1 PE=1 SV=1	6.04904e+08	5.60829e+08	0.927137	0	9
A8DPD7	Protein zyg-11 homolog B OS=Homo sapiens OX=9606 GN=ZYG11B PE=1 SV=1	3.27698e+07	2.97933e+07	0.90917	0	4
Q9Y291	28S ribosomal protein S33, mitochondrial OS=Homo sapiens OX=9606 GN=MRPS33 PE=1 SV=1	9.2168e+07	4.59479e+07	0.498523	0	5
Q15006	ER membrane protein complex subunit 2 OS=Homo sapiens OX=9606 GN=EMC2 PE=1 SV=1	4.60173e+08	4.30555e+08	0.935638	0	10
O75607	Nucleoplasmin-3 OS=Homo sapiens OX=9606 GN=NPM3 PE=1 SV=3	6.23928e+07	6.71609e+07	1.07642	0	3
P46934-4	Isoform 4 of E3 ubiquitin-protein ligase NEDD4 OS=Homo sapiens OX=9606 GN=NEDD4	3.61312e+08	3.43502e+08	0.950709	0	17
Q96C19	EF-hand domain-containing protein D2 OS=Homo sapiens OX=9606 GN=EFHD2 PE=1 SV=1	2.25965e+09	1.70806e+09	0.755896	0	21
Q9NYU2	UDP-glucose:glycoprotein glucosyltransferase 1 OS=Homo sapiens OX=9606 GN=UGGT1 PE=1 SV=3	1.78778e+09	1.77341e+09	0.991962	0	38
O76024	Wolframin OS=Homo sapiens OX=9606 GN=WFS1 PE=1 SV=2	2.26938e+08	2.26029e+08	0.995994	0	14
Q9Y3B3	Transmembrane emp24 domain-containing protein 7 OS=Homo sapiens OX=9606 GN=TMED7 PE=1 SV=2	7.778e+08	8.55805e+08	1.10029	0	8
Q7Z3K3	Pogo transposable element with ZNF domain OS=Homo sapiens OX=9606 GN=POGZ PE=1 SV=2	3.09621e+08	3.31223e+08	1.06977	0	26
Q9Y3B9	RRP15-like protein OS=Homo sapiens OX=9606 GN=RRP15 PE=1 SV=2	6.17352e+07	6.62434e+07	1.07302	0	8
Q9Y666	Solute carrier family 12 member 7 OS=Homo sapiens OX=9606 GN=SLC12A7 PE=1 SV=3	8.90532e+07	1.03697e+08	1.16444	0	10
Q9BQ52	Zinc phosphodiesterase ELAC protein 2 OS=Homo sapiens OX=9606 GN=ELAC2 PE=1 SV=2	6.8302e+08	5.80704e+08	0.850201	0	25
Q13610	Periodic tryptophan protein 1 homolog OS=Homo sapiens OX=9606 GN=PWP1 PE=1 SV=1	3.90772e+08	3.78231e+08	0.967909	0	9
H0Y993	DEK oncogene (DNA binding), isoform CRA_b OS=Homo sapiens OX=9606 GN=DEK PE=1 SV=2	1.99075e+09	2.17643e+09	1.09327	0	23
Q9BQE3	Tubulin alpha-1C chain OS=Homo sapiens OX=9606 GN=TUBA1C PE=1 SV=1	4.2184e+10	3.84084e+10	0.910498	0	4
P55010	Eukaryotic translation initiation factor 5 OS=Homo sapiens OX=9606 GN=EIF5 PE=1 SV=2	1.85516e+09	1.44038e+09	0.776417	0	27
Q9HA65	TBC1 domain family member 17 OS=Homo sapiens OX=9606 GN=TBC1D17 PE=1 SV=2	1.38601e+08	1.34479e+08	0.970255	0	7
P56199	Integrin alpha-1 OS=Homo sapiens OX=9606 GN=ITGA1 PE=1 SV=2	3.99938e+07	4.5049e+07	1.1264	0	9
P53621	Coatomer subunit alpha OS=Homo sapiens OX=9606 GN=COPA PE=1 SV=2	5.18213e+09	5.0503e+09	0.974559	0	84
Q8NAF0	Zinc finger protein 579 OS=Homo sapiens OX=9606 GN=ZNF579 PE=1 SV=2	4.32956e+08	4.14859e+08	0.958203	0	17
Q96PE2	Rho guanine nucleotide exchange factor 17 OS=Homo sapiens OX=9606 GN=ARHGEF17 PE=1 SV=1	4.28094e+07	5.77228e+07	1.34837	0	8
P12268	Inosine-5'-monophosphate dehydrogenase 2 OS=Homo sapiens OX=9606 GN=IMPDH2 PE=1 SV=2	7.65571e+09	6.98896e+09	0.912907	0	36
Q9Y2B0	Protein canopy homolog 2 OS=Homo sapiens OX=9606 GN=CNPY2 PE=1 SV=1	5.30512e+08	4.84179e+08	0.912663	0	10
P29034	Protein S100-A2 OS=Homo sapiens OX=9606 GN=S100A2 PE=1 SV=3	9.02724e+06	2.51943e+07	2.79092	0	3
Q9BYB4	Guanine nucleotide-binding protein subunit beta-like protein 1 OS=Homo sapiens OX=9606 GN=GNB1L PE=1 SV=2	6.76765e+07	1.67277e+08	2.47171	0	10
Q09028	Histone-binding protein RBBP4 OS=Homo sapiens OX=9606 GN=RBBP4 PE=1 SV=3	7.25601e+08	8.07348e+08	1.11266	0	2
O15228	Dihydroxyacetone phosphate acyltransferase OS=Homo sapiens OX=9606 GN=GNPAT PE=1 SV=1	4.4395e+07	3.50154e+07	0.788723	0	8
Q9UQE7	Structural maintenance of chromosomes protein 3 OS=Homo sapiens OX=9606 GN=SMC3 PE=1 SV=2	2.96415e+09	3.18787e+09	1.07548	0	71
Q02978	Mitochondrial 2-oxoglutarate/malate carrier protein OS=Homo sapiens OX=9606 GN=SLC25A11 PE=1 SV=3	2.80225e+08	4.05883e+08	1.44842	0	11
P50552	Vasodilator-stimulated phosphoprotein OS=Homo sapiens OX=9606 GN=VASP PE=1 SV=3	1.13262e+09	1.24449e+09	1.09878	0	22
Q9H5X1	Cytosolic iron-sulfur assembly component 2A OS=Homo sapiens OX=9606 GN=CIAO2A PE=1 SV=1	4.03056e+07	6.91356e+07	1.71529	0	2
O15446	DNA-directed RNA polymerase I subunit RPA34 OS=Homo sapiens OX=9606 GN=CD3EAP PE=1 SV=1	3.25619e+08	3.44481e+08	1.05792	0	15
O95340	Bifunctional 3'-phosphoadenosine 5'-phosphosulfate synthase 2 OS=Homo sapiens OX=9606 GN=PAPSS2 PE=1 SV=2	3.35387e+08	3.80626e+08	1.13488	0	19
Q5SVZ6	Zinc finger MYM-type protein 1 OS=Homo sapiens OX=9606 GN=ZMYM1 PE=1 SV=1	2.31336e+07	1.86771e+07	0.807357	0.002	2
Q8TD16	Protein bicaudal D homolog 2 OS=Homo sapiens OX=9606 GN=BICD2 PE=1 SV=1	4.07826e+08	5.606e+08	1.37461	0	19
P31641	Sodium- and chloride-dependent taurine transporter OS=Homo sapiens OX=9606 GN=SLC6A6 PE=1 SV=2	1.01489e+07	1.10975e+07	1.09347	0.001	3
O43148	mRNA cap guanine-N7 methyltransferase OS=Homo sapiens OX=9606 GN=RNMT PE=1 SV=1	5.97351e+08	7.00403e+08	1.17252	0	28
E7EPN9	Protein PRRC2C OS=Homo sapiens OX=9606 GN=PRRC2C PE=1 SV=1	2.12039e+09	1.97834e+09	0.933006	0	71
Q13107	Ubiquitin carboxyl-terminal hydrolase 4 OS=Homo sapiens OX=9606 GN=USP4 PE=1 SV=3	6.74006e+07	6.88762e+07	1.02189	0	9
O43159	Ribosomal RNA-processing protein 8 OS=Homo sapiens OX=9606 GN=RRP8 PE=1 SV=2	5.12377e+07	6.7073e+07	1.30906	0	11
P01116-2	Isoform 2B of GTPase KRas OS=Homo sapiens OX=9606 GN=KRAS	4.34417e+08	4.27458e+08	0.98398	0	6
O75643	U5 small nuclear ribonucleoprotein 200 kDa helicase OS=Homo sapiens OX=9606 GN=SNRNP200 PE=1 SV=2	2.85365e+09	2.83889e+09	0.994829	0	86
O60669	Monocarboxylate transporter 2 OS=Homo sapiens OX=9606 GN=SLC16A7 PE=1 SV=2	1.06731e+07	3.1217e+07	2.92483	0	3
P01112	GTPase HRas OS=Homo sapiens OX=9606 GN=HRAS PE=1 SV=1	1.44295e+07	1.81243e+07	1.25607	0	2
Q53H12	Acylglycerol kinase, mitochondrial OS=Homo sapiens OX=9606 GN=AGK PE=1 SV=2	2.53907e+08	3.06029e+08	1.20528	0	17
Q9BUR5	MICOS complex subunit MIC26 OS=Homo sapiens OX=9606 GN=APOO PE=1 SV=1	5.20477e+07	5.44811e+07	1.04675	0	5
J3KP15	Serine/arginine-rich-splicing factor 2 (Fragment) OS=Homo sapiens OX=9606 GN=SRSF2 PE=1 SV=8	1.32108e+09	1.38836e+09	1.05093	0	7
P34896	Serine hydroxymethyltransferase, cytosolic OS=Homo sapiens OX=9606 GN=SHMT1 PE=1 SV=1	3.64209e+08	4.48308e+08	1.23091	0	20
Q9UK45	U6 snRNA-associated Sm-like protein LSm7 OS=Homo sapiens OX=9606 GN=LSM7 PE=1 SV=1	1.86582e+08	1.67179e+08	0.896009	0	3
O95873	Uncharacterized protein C6orf47 OS=Homo sapiens OX=9606 GN=C6orf47 PE=1 SV=2	1.79165e+07	1.66321e+07	0.928312	0.002	2
Q969R2	Oxysterol-binding protein 2 OS=Homo sapiens OX=9606 GN=OSBP2 PE=1 SV=2	4.12013e+07	4.58163e+07	1.11201	0	3
P23284	Peptidyl-prolyl cis-trans isomerase B OS=Homo sapiens OX=9606 GN=PPIB PE=1 SV=2	6.35328e+09	7.04228e+09	1.10845	0	26
Q8WTW3	Conserved oligomeric Golgi complex subunit 1 OS=Homo sapiens OX=9606 GN=COG1 PE=1 SV=1	1.02176e+08	1.12582e+08	1.10184	0	17
Q15120	[Pyruvate dehydrogenase (acetyl-transferring)] kinase isozyme 3, mitochondrial OS=Homo sapiens OX=9606 GN=PDK3 PE=1 SV=1	3.8036e+06	2.35746e+06	0.619797	0.002	2
P07951	Tropomyosin beta chain OS=Homo sapiens OX=9606 GN=TPM2 PE=1 SV=1	4.73299e+07	4.89258e+07	1.03372	0	4
P08754	Guanine nucleotide-binding protein G(i) subunit alpha OS=Homo sapiens OX=9606 GN=GNAI3 PE=1 SV=3	2.89195e+08	3.47709e+08	1.20233	0	8
Q9UNA1	Rho GTPase-activating protein 26 OS=Homo sapiens OX=9606 GN=ARHGAP26 PE=1 SV=1	6.81812e+07	8.3633e+07	1.22663	0	7
P42695	Condensin-2 complex subunit D3 OS=Homo sapiens OX=9606 GN=NCAPD3 PE=1 SV=2	7.65895e+06	5.47086e+06	0.714309	0	8
Q5T2E6	Armadillo-like helical domain-containing protein 3 OS=Homo sapiens OX=9606 GN=ARMH3 PE=1 SV=1	6.3322e+07	8.08194e+07	1.27632	0	6
Q08426	Peroxisomal bifunctional enzyme OS=Homo sapiens OX=9606 GN=EHHADH PE=1 SV=3	1.98122e+08	2.44675e+08	1.23497	0	29
Q01831	DNA repair protein complementing XP-C cells OS=Homo sapiens OX=9606 GN=XPC PE=1 SV=4	8.73003e+06	6.85791e+06	0.785554	0	6
Q9BTY7	Protein HGH1 homolog OS=Homo sapiens OX=9606 GN=HGH1 PE=1 SV=1	1.76533e+08	1.45295e+08	0.823047	0	10
Q6YHU6	Thyroid adenoma-associated protein OS=Homo sapiens OX=9606 GN=THADA PE=1 SV=1	4.07364e+07	4.87742e+07	1.19731	0	6
P53602	Diphosphomevalonate decarboxylase OS=Homo sapiens OX=9606 GN=MVD PE=1 SV=1	1.32929e+08	1.37482e+08	1.03426	0	10
Q9H7Z6	Histone acetyltransferase KAT8 OS=Homo sapiens OX=9606 GN=KAT8 PE=1 SV=2	5.77561e+07	6.74378e+07	1.16763	0	7
Q9GZP8-2	Isoform 2 of Immortalization up-regulated protein OS=Homo sapiens OX=9606 GN=IMUP	3.58203e+08	3.99898e+08	1.1164	0	3
Q9BTE3	Mini-chromosome maintenance complex-binding protein OS=Homo sapiens OX=9606 GN=MCMBP PE=1 SV=2	6.02046e+08	5.80115e+08	0.963573	0	23
O00754	Lysosomal alpha-mannosidase OS=Homo sapiens OX=9606 GN=MAN2B1 PE=1 SV=3	1.4573e+08	1.17211e+08	0.804308	0	13
Q9H967	WD repeat-containing protein 76 OS=Homo sapiens OX=9606 GN=WDR76 PE=1 SV=2	5.46434e+07	5.02455e+07	0.919518	0	12
Q9H7E2-3	Isoform 3 of Tudor domain-containing protein 3 OS=Homo sapiens OX=9606 GN=TDRD3	9.11852e+06	1.04862e+07	1.14999	0	4
Q9BWF3	RNA-binding protein 4 OS=Homo sapiens OX=9606 GN=RBM4 PE=1 SV=1	1.00221e+09	9.87492e+08	0.985311	0	5
A0A0G2JHC2	PPP1R18 OS=Homo sapiens OX=9606 GN=PPP1R18 PE=1 SV=1	2.87727e+08	3.00327e+08	1.04379	0	18
Q92552	28S ribosomal protein S27, mitochondrial OS=Homo sapiens OX=9606 GN=MRPS27 PE=1 SV=3	5.57587e+08	6.29453e+08	1.12889	0	17
A0A0G2JH50	HLA class I histocompatibility antigen, C alpha chain OS=Homo sapiens OX=9606 GN=HLA-C PE=1 SV=1	2.12247e+08	1.59166e+08	0.749912	0	2
Q96EK4	THAP domain-containing protein 11 OS=Homo sapiens OX=9606 GN=THAP11 PE=1 SV=2	1.73539e+07	1.9092e+07	1.10016	0.001	3
Q9NWZ3	Interleukin-1 receptor-associated kinase 4 OS=Homo sapiens OX=9606 GN=IRAK4 PE=1 SV=1	7.00682e+06	4.90418e+06	0.699916	0.002	2
Q8NC56	LEM domain-containing protein 2 OS=Homo sapiens OX=9606 GN=LEMD2 PE=1 SV=1	3.22541e+08	3.52201e+08	1.09196	0	14
O15042	U2 snRNP-associated SURP motif-containing protein OS=Homo sapiens OX=9606 GN=U2SURP PE=1 SV=2	1.78343e+09	1.74678e+09	0.979448	0	39
Q9Y6X9	ATPase MORC2 OS=Homo sapiens OX=9606 GN=MORC2 PE=1 SV=2	8.81841e+07	1.00631e+08	1.14115	0	13
Q9NX55	Huntingtin-interacting protein K OS=Homo sapiens OX=9606 GN=HYPK PE=1 SV=2	2.26784e+08	1.9429e+08	0.856719	0	5
Q6P1N9	Putative deoxyribonuclease TATDN1 OS=Homo sapiens OX=9606 GN=TATDN1 PE=1 SV=2	6.98548e+08	7.33442e+08	1.04995	0	20
Q15208	Serine/threonine-protein kinase 38 OS=Homo sapiens OX=9606 GN=STK38 PE=1 SV=1	1.11966e+08	1.02447e+08	0.914975	0	8
Q8WWK9	Cytoskeleton-associated protein 2 OS=Homo sapiens OX=9606 GN=CKAP2 PE=1 SV=1	6.34553e+07	4.44794e+07	0.700956	0	8
A0A0A0MS87	Protein NDRG2 OS=Homo sapiens OX=9606 GN=NDRG2 PE=1 SV=1	4.51236e+07	2.48712e+07	0.55118	0	7
P25440	Bromodomain-containing protein 2 OS=Homo sapiens OX=9606 GN=BRD2 PE=1 SV=2	1.1564e+08	1.44044e+08	1.24563	0	11
Q9BW83	Intraflagellar transport protein 27 homolog OS=Homo sapiens OX=9606 GN=IFT27 PE=1 SV=1	5.84595e+07	7.05588e+07	1.20697	0	5
Q9UEE9	Craniofacial development protein 1 OS=Homo sapiens OX=9606 GN=CFDP1 PE=1 SV=1	1.25079e+08	1.43385e+08	1.14635	0	9
Q9C0E8	Endoplasmic reticulum junction formation protein lunapark OS=Homo sapiens OX=9606 GN=LNPK PE=1 SV=2	1.43422e+08	1.46904e+08	1.02427	0	9
Q5T9L3	Protein wntless homolog OS=Homo sapiens OX=9606 GN=WLS PE=1 SV=2	6.2594e+07	8.67707e+07	1.38625	0	9
P00846	ATP synthase subunit a OS=Homo sapiens OX=9606 GN=MT-ATP6 PE=1 SV=1	4.95492e+06	5.75656e+06	1.16179	0.001	2
Q9BXP5	Serrate RNA effector molecule homolog OS=Homo sapiens OX=9606 GN=SRRT PE=1 SV=1	1.28228e+09	1.3883e+09	1.08268	0	42
Q15008	26S proteasome non-ATPase regulatory subunit 6 OS=Homo sapiens OX=9606 GN=PSMD6 PE=1 SV=1	2.20606e+09	2.60232e+09	1.17963	0	25
Q13363	C-terminal-binding protein 1 OS=Homo sapiens OX=9606 GN=CTBP1 PE=1 SV=2	6.8791e+08	8.18076e+08	1.18922	0	11
Q9UK41	Vacuolar protein sorting-associated protein 28 homolog OS=Homo sapiens OX=9606 GN=VPS28 PE=1 SV=1	9.53686e+07	1.10441e+08	1.15804	0	9
Q9UM22	Mammalian ependymin-related protein 1 OS=Homo sapiens OX=9606 GN=EPDR1 PE=1 SV=2	1.92282e+08	1.70127e+08	0.884782	0	3
Q9UKJ3	G patch domain-containing protein 8 OS=Homo sapiens OX=9606 GN=GPATCH8 PE=1 SV=2	1.8646e+08	2.00803e+08	1.07692	0	21
P29992	Guanine nucleotide-binding protein subunit alpha-11 OS=Homo sapiens OX=9606 GN=GNA11 PE=1 SV=2	3.49754e+08	4.13236e+08	1.1815	0	10
O60256	Phosphoribosyl pyrophosphate synthase-associated protein 2 OS=Homo sapiens OX=9606 GN=PRPSAP2 PE=1 SV=1	2.78999e+08	3.23811e+08	1.16062	0	11
P50135	Histamine N-methyltransferase OS=Homo sapiens OX=9606 GN=HNMT PE=1 SV=1	3.54377e+07	2.49942e+07	0.705301	0	5
O15020	Spectrin beta chain, non-erythrocytic 2 OS=Homo sapiens OX=9606 GN=SPTBN2 PE=1 SV=3	3.1014e+08	3.05329e+08	0.984486	0	39
Q9NX47	E3 ubiquitin-protein ligase MARCHF5 OS=Homo sapiens OX=9606 GN=MARCHF5 PE=1 SV=1	1.29752e+08	1.10397e+08	0.85083	0	5
Q9NVM9	Integrator complex subunit 13 OS=Homo sapiens OX=9606 GN=INTS13 PE=1 SV=2	1.75159e+08	8.13018e+07	0.46416	0	16
P63261	Actin, cytoplasmic 2 OS=Homo sapiens OX=9606 GN=ACTG1 PE=1 SV=1	1.67796e+11	1.78129e+11	1.06158	0	12
Q9BVC3	Sister chromatid cohesion protein DCC1 OS=Homo sapiens OX=9606 GN=DSCC1 PE=1 SV=2	5.1277e+07	4.58617e+07	0.894392	0	7
O43592	Exportin-T OS=Homo sapiens OX=9606 GN=XPOT PE=1 SV=2	7.07199e+08	8.81999e+08	1.24717	0	23
Q9UHD8	Septin-9 OS=Homo sapiens OX=9606 GN=SEPTIN9 PE=1 SV=2	3.86063e+09	4.84136e+09	1.25403	0	49
Q712K3	Ubiquitin-conjugating enzyme E2 R2 OS=Homo sapiens OX=9606 GN=UBE2R2 PE=1 SV=1	1.83613e+08	2.08003e+08	1.13284	0	4
P46063	ATP-dependent DNA helicase Q1 OS=Homo sapiens OX=9606 GN=RECQL PE=1 SV=3	1.78373e+09	1.35709e+09	0.760816	0	37
Q9H6R7	WD repeat and coiled-coil-containing protein OS=Homo sapiens OX=9606 GN=WDCP PE=1 SV=1	1.69279e+07	1.40506e+07	0.830027	0	5
Q8NEC7	Glutathione S-transferase C-terminal domain-containing protein OS=Homo sapiens OX=9606 GN=GSTCD PE=1 SV=2	3.73382e+07	3.19996e+07	0.85702	0	4
Q06787	Synaptic functional regulator FMR1 OS=Homo sapiens OX=9606 GN=FMR1 PE=1 SV=1	8.03771e+08	7.60024e+08	0.945573	0	2
Q6P587	Acylpyruvase FAHD1, mitochondrial OS=Homo sapiens OX=9606 GN=FAHD1 PE=1 SV=2	3.78237e+07	9.04352e+07	2.39097	0	4
Q9Y3B4	Splicing factor 3B subunit 6 OS=Homo sapiens OX=9606 GN=SF3B6 PE=1 SV=1	2.57699e+08	2.74792e+08	1.06633	0	5
P19440	Glutathione hydrolase 1 proenzyme OS=Homo sapiens OX=9606 GN=GGT1 PE=1 SV=2	2.72549e+08	2.89719e+08	1.063	0	11
P49368	T-complex protein 1 subunit gamma OS=Homo sapiens OX=9606 GN=CCT3 PE=1 SV=4	7.11902e+09	6.74829e+09	0.947925	0	2
Q9NUL3	Double-stranded RNA-binding protein Staufen homolog 2 OS=Homo sapiens OX=9606 GN=STAU2 PE=1 SV=2	1.06478e+08	8.40316e+07	0.789191	0	13
Q9UEG4	Zinc finger protein 629 OS=Homo sapiens OX=9606 GN=ZNF629 PE=1 SV=2	4.76226e+07	4.55063e+07	0.955563	0	6
Q15003	Condensin complex subunit 2 OS=Homo sapiens OX=9606 GN=NCAPH PE=1 SV=3	7.60468e+08	6.7572e+08	0.888558	0	25
P20042	Eukaryotic translation initiation factor 2 subunit 2 OS=Homo sapiens OX=9606 GN=EIF2S2 PE=1 SV=2	2.66175e+09	2.94298e+09	1.10565	0	39
Q92610	Zinc finger protein 592 OS=Homo sapiens OX=9606 GN=ZNF592 PE=1 SV=2	1.1994e+07	1.00315e+07	0.836376	0	4
R4GND3	Pleckstrin homology-like domain family A member 1 OS=Homo sapiens OX=9606 GN=PHLDA1 PE=1 SV=1	3.02033e+08	3.16401e+08	1.04757	0	7
P55039	Developmentally-regulated GTP-binding protein 2 OS=Homo sapiens OX=9606 GN=DRG2 PE=1 SV=1	6.20676e+08	6.49224e+08	1.04599	0	16
P13284	Gamma-interferon-inducible lysosomal thiol reductase OS=Homo sapiens OX=9606 GN=IFI30 PE=1 SV=3	3.91982e+07	5.95661e+07	1.51962	0	3
Q9UPQ0-10	Isoform 10 of LIM and calponin homology domains-containing protein 1 OS=Homo sapiens OX=9606 GN=LIMCH1	6.08847e+08	8.97282e+08	1.47374	0	5
Q5JVF3	PCI domain-containing protein 2 OS=Homo sapiens OX=9606 GN=PCID2 PE=1 SV=2	3.8661e+08	4.42322e+08	1.1441	0	21
O15270	Serine palmitoyltransferase 2 OS=Homo sapiens OX=9606 GN=SPTLC2 PE=1 SV=1	1.46184e+08	1.4662e+08	1.00298	0	16
Q9Y6V0	Protein piccolo OS=Homo sapiens OX=9606 GN=PCLO PE=1 SV=5	6.09987e+06	6.46703e+06	1.06019	0.01	2
P68371	Tubulin beta-4B chain OS=Homo sapiens OX=9606 GN=TUBB4B PE=1 SV=1	6.30486e+09	5.9951e+09	0.95087	0	2
P17050	Alpha-N-acetylgalactosaminidase OS=Homo sapiens OX=9606 GN=NAGA PE=1 SV=2	1.41565e+07	1.99181e+07	1.40699	0	3
O15400	Syntaxin-7 OS=Homo sapiens OX=9606 GN=STX7 PE=1 SV=4	2.13774e+08	1.99381e+08	0.932673	0	7
O75182	Paired amphipathic helix protein Sin3b OS=Homo sapiens OX=9606 GN=SIN3B PE=1 SV=2	8.96231e+06	1.17199e+07	1.30768	0	3
O95365	Zinc finger and BTB domain-containing protein 7A OS=Homo sapiens OX=9606 GN=ZBTB7A PE=1 SV=1	2.4556e+06	1.15098e+07	4.68714	0.001	2
Q9NRX2	39S ribosomal protein L17, mitochondrial OS=Homo sapiens OX=9606 GN=MRPL17 PE=1 SV=1	1.44169e+08	1.53646e+08	1.06573	0	8
Q01085-2	Isoform 2 of Nucleolysin TIAR OS=Homo sapiens OX=9606 GN=TIAL1	3.29021e+08	4.22342e+08	1.28363	0	2
Q147X3	N-alpha-acetyltransferase 30 OS=Homo sapiens OX=9606 GN=NAA30 PE=1 SV=1	2.54746e+08	2.94893e+08	1.15759	0	8
P40123	Adenylyl cyclase-associated protein 2 OS=Homo sapiens OX=9606 GN=CAP2 PE=1 SV=1	1.94834e+08	1.4956e+08	0.767628	0	10
E9PQY2	Prefoldin subunit 4 OS=Homo sapiens OX=9606 GN=PFDN4 PE=1 SV=1	6.62684e+08	6.12228e+08	0.923862	0	7
Q8N5K1	CDGSH iron-sulfur domain-containing protein 2 OS=Homo sapiens OX=9606 GN=CISD2 PE=1 SV=1	3.03554e+08	2.88576e+08	0.95066	0	9
Q9Y5J9	Mitochondrial import inner membrane translocase subunit Tim8 B OS=Homo sapiens OX=9606 GN=TIMM8B PE=1 SV=1	1.13978e+08	1.53138e+08	1.34358	0	5
Q9Y223-2	Isoform 2 of Bifunctional UDP-N-acetylglucosamine 2-epimerase/N-acetylmannosamine kinase OS=Homo sapiens OX=9606 GN=GNE	7.09973e+08	7.99402e+08	1.12596	0	32
Q8TCF1	AN1-type zinc finger protein 1 OS=Homo sapiens OX=9606 GN=ZFAND1 PE=1 SV=1	3.61013e+07	2.70582e+07	0.749507	0	3
Q8N653	Leucine-zipper-like transcriptional regulator 1 OS=Homo sapiens OX=9606 GN=LZTR1 PE=1 SV=2	2.53181e+07	2.08279e+07	0.822648	0	3
Q92615	La-related protein 4B OS=Homo sapiens OX=9606 GN=LARP4B PE=1 SV=3	3.12152e+08	3.72502e+08	1.19334	0	21
P84085	ADP-ribosylation factor 5 OS=Homo sapiens OX=9606 GN=ARF5 PE=1 SV=2	1.26207e+08	1.19108e+08	0.943747	0	4
Q5TDH0	Protein DDI1 homolog 2 OS=Homo sapiens OX=9606 GN=DDI2 PE=1 SV=1	2.01898e+08	2.46035e+08	1.21861	0	11
Q5TC84	Opioid growth factor receptor-like protein 1 OS=Homo sapiens OX=9606 GN=OGFRL1 PE=2 SV=1	1.06945e+08	1.08982e+08	1.01905	0	12
P37268	Squalene synthase OS=Homo sapiens OX=9606 GN=FDFT1 PE=1 SV=1	1.55047e+08	1.51491e+08	0.977064	0	21
Q96BP2	Coiled-coil-helix-coiled-coil-helix domain-containing protein 1 OS=Homo sapiens OX=9606 GN=CHCHD1 PE=1 SV=1	7.73524e+07	7.67057e+07	0.99164	0	6
R4GMX3	COMMD3-BMI1 readthrough OS=Homo sapiens OX=9606 GN=COMMD3-BMI1 PE=4 SV=1	1.6433e+08	1.53789e+08	0.935856	0	2
Q9NXC5	GATOR complex protein MIOS OS=Homo sapiens OX=9606 GN=MIOS PE=1 SV=2	1.49601e+08	1.66905e+08	1.11566	0	16
Q69YN4	Protein virilizer homolog OS=Homo sapiens OX=9606 GN=VIRMA PE=1 SV=2	5.18339e+07	6.59156e+07	1.27167	0	10
Q13572	Inositol-tetrakisphosphate 1-kinase OS=Homo sapiens OX=9606 GN=ITPK1 PE=1 SV=2	2.33799e+07	4.53841e+07	1.94116	0	6
Q9H5V8	CUB domain-containing protein 1 OS=Homo sapiens OX=9606 GN=CDCP1 PE=1 SV=3	6.19365e+08	4.03987e+08	0.65226	0	18
P51580	Thiopurine S-methyltransferase OS=Homo sapiens OX=9606 GN=TPMT PE=1 SV=1	1.65459e+08	1.90034e+08	1.14853	0	12
P07108	Acyl-CoA-binding protein OS=Homo sapiens OX=9606 GN=DBI PE=1 SV=2	5.314e+08	6.48559e+08	1.22047	0	9
Q32MZ4-3	Isoform 3 of Leucine-rich repeat flightless-interacting protein 1 OS=Homo sapiens OX=9606 GN=LRRFIP1	1.97632e+09	1.76158e+09	0.891342	0	2
P35568	Insulin receptor substrate 1 OS=Homo sapiens OX=9606 GN=IRS1 PE=1 SV=1	8.54355e+07	7.48669e+07	0.876298	0	11
O60313-2	Isoform 2 of Dynamin-like 120 kDa protein, mitochondrial OS=Homo sapiens OX=9606 GN=OPA1	1.92296e+09	2.06377e+09	1.07323	0	51
P68032	Actin, alpha cardiac muscle 1 OS=Homo sapiens OX=9606 GN=ACTC1 PE=1 SV=1	4.86666e+08	5.49343e+08	1.12879	0	7
Q16795	NADH dehydrogenase [ubiquinone] 1 alpha subcomplex subunit 9, mitochondrial OS=Homo sapiens OX=9606 GN=NDUFA9 PE=1 SV=2	9.54081e+08	9.67269e+08	1.01382	0	12
C9JLU1	DNA-directed RNA polymerases I, II, and III subunit RPABC3 (Fragment) OS=Homo sapiens OX=9606 GN=POLR2H PE=1 SV=8	2.23774e+08	2.63271e+08	1.1765	0	7
O15173	Membrane-associated progesterone receptor component 2 OS=Homo sapiens OX=9606 GN=PGRMC2 PE=1 SV=1	4.12472e+08	3.58579e+08	0.86934	0	6
Q9UNZ2	NSFL1 cofactor p47 OS=Homo sapiens OX=9606 GN=NSFL1C PE=1 SV=2	1.56284e+09	1.67266e+09	1.07026	0	25
Q6FI81	Anamorsin OS=Homo sapiens OX=9606 GN=CIAPIN1 PE=1 SV=2	3.67357e+08	3.74609e+08	1.01974	0	17
Q13838	Spliceosome RNA helicase DDX39B OS=Homo sapiens OX=9606 GN=DDX39B PE=1 SV=1	9.91307e+08	1.08954e+09	1.0991	0	9
P42684	Tyrosine-protein kinase ABL2 OS=Homo sapiens OX=9606 GN=ABL2 PE=1 SV=1	1.72541e+07	1.88833e+07	1.09442	0	2
Q9UH99	SUN domain-containing protein 2 OS=Homo sapiens OX=9606 GN=SUN2 PE=1 SV=3	1.56733e+09	1.23806e+09	0.789918	0	11
P50395	Rab GDP dissociation inhibitor beta OS=Homo sapiens OX=9606 GN=GDI2 PE=1 SV=2	6.98563e+09	6.56764e+09	0.940164	0	39
Q9NXF7	DDB1- and CUL4-associated factor 16 OS=Homo sapiens OX=9606 GN=DCAF16 PE=1 SV=1	1.03712e+07	7.24866e+06	0.69892	0.002	2
P50454	Serpin H1 OS=Homo sapiens OX=9606 GN=SERPINH1 PE=1 SV=2	4.10265e+09	4.54068e+09	1.10677	0	32
Q14BN4	Sarcolemmal membrane-associated protein OS=Homo sapiens OX=9606 GN=SLMAP PE=1 SV=1	1.01703e+08	1.05948e+08	1.04174	0	16
Q9NUL7	Probable ATP-dependent RNA helicase DDX28 OS=Homo sapiens OX=9606 GN=DDX28 PE=1 SV=2	2.77264e+07	3.83159e+07	1.38193	0	5
O14818	Proteasome subunit alpha type-7 OS=Homo sapiens OX=9606 GN=PSMA7 PE=1 SV=1	3.24574e+09	3.01318e+09	0.928349	0	15
P56211	cAMP-regulated phosphoprotein 19 OS=Homo sapiens OX=9606 GN=ARPP19 PE=1 SV=2	1.92689e+08	2.02859e+08	1.05278	0	5
P04114	Apolipoprotein B-100 OS=Homo sapiens OX=9606 GN=APOB PE=1 SV=2	2.2995e+08	1.83786e+08	0.799244	0	11
P50213	Isocitrate dehydrogenase [NAD] subunit alpha, mitochondrial OS=Homo sapiens OX=9606 GN=IDH3A PE=1 SV=1	7.98327e+08	8.06329e+08	1.01002	0	22
Q9NWV8	BRISC and BRCA1-A complex member 1 OS=Homo sapiens OX=9606 GN=BABAM1 PE=1 SV=1	6.34647e+07	4.98074e+07	0.784805	0	6
P51116	Fragile X mental retardation syndrome-related protein 2 OS=Homo sapiens OX=9606 GN=FXR2 PE=1 SV=2	3.50383e+08	4.02982e+08	1.15012	0	24
Q9NQR4	Omega-amidase NIT2 OS=Homo sapiens OX=9606 GN=NIT2 PE=1 SV=1	4.26308e+08	4.02593e+08	0.944371	0	16
Q9C0B7	Transport and Golgi organization protein 6 homolog OS=Homo sapiens OX=9606 GN=TANGO6 PE=1 SV=2	5.82074e+06	4.51914e+06	0.776386	0	3
P46940	Ras GTPase-activating-like protein IQGAP1 OS=Homo sapiens OX=9606 GN=IQGAP1 PE=1 SV=1	7.43917e+09	7.18991e+09	0.966493	0	83
Q9UET6	Putative tRNA (cytidine(32)/guanosine(34)-2'-O)-methyltransferase OS=Homo sapiens OX=9606 GN=FTSJ1 PE=1 SV=2	8.81261e+06	1.0461e+07	1.18705	0.001	3
Q9NPJ3	Acyl-coenzyme A thioesterase 13 OS=Homo sapiens OX=9606 GN=ACOT13 PE=1 SV=1	3.35568e+08	3.81422e+08	1.13665	0	5
P63151	Serine/threonine-protein phosphatase 2A 55 kDa regulatory subunit B alpha isoform OS=Homo sapiens OX=9606 GN=PPP2R2A PE=1 SV=1	3.38822e+08	3.9297e+08	1.15981	0	13
Q9NSI2	Protein FAM207A OS=Homo sapiens OX=9606 GN=FAM207A PE=1 SV=2	1.87069e+08	9.41362e+07	0.503217	0	9
O95429	BAG family molecular chaperone regulator 4 OS=Homo sapiens OX=9606 GN=BAG4 PE=1 SV=1	1.09682e+07	8.26376e+06	0.753432	0	4
Q49B96	Cytochrome c oxidase assembly protein COX19 OS=Homo sapiens OX=9606 GN=COX19 PE=1 SV=1	5.80226e+07	6.02375e+07	1.03817	0	4
P62857	40S ribosomal protein S28 OS=Homo sapiens OX=9606 GN=RPS28 PE=1 SV=1	1.73704e+09	1.71666e+09	0.988267	0	8
Q15717	ELAV-like protein 1 OS=Homo sapiens OX=9606 GN=ELAVL1 PE=1 SV=2	1.83677e+09	1.99837e+09	1.08798	0	20
Q8WVM0	Dimethyladenosine transferase 1, mitochondrial OS=Homo sapiens OX=9606 GN=TFB1M PE=1 SV=1	8.65318e+07	1.20158e+08	1.3886	0	7
Q9H6S0	3'-5' RNA helicase YTHDC2 OS=Homo sapiens OX=9606 GN=YTHDC2 PE=1 SV=2	2.28648e+08	2.62034e+08	1.14602	0	23
P49454	Centromere protein F OS=Homo sapiens OX=9606 GN=CENPF PE=1 SV=3	1.41802e+08	1.24939e+08	0.881077	0	23
Q2NKX8	DNA excision repair protein ERCC-6-like OS=Homo sapiens OX=9606 GN=ERCC6L PE=1 SV=1	1.04293e+09	1.28346e+09	1.23063	0	18
G3XAI9	Protein FAM133B OS=Homo sapiens OX=9606 GN=FAM133B PE=1 SV=1	3.23203e+07	3.1127e+07	0.963079	0	3
P12109	Collagen alpha-1(VI) chain OS=Homo sapiens OX=9606 GN=COL6A1 PE=1 SV=3	6.75825e+08	3.84895e+08	0.569519	0	27
P52655	Transcription initiation factor IIA subunit 1 OS=Homo sapiens OX=9606 GN=GTF2A1 PE=1 SV=1	2.59931e+07	1.91221e+07	0.73566	0.001	3
Q86UP2	Kinectin OS=Homo sapiens OX=9606 GN=KTN1 PE=1 SV=1	8.58024e+08	1.45939e+09	1.70087	0	75
Q16401	26S proteasome non-ATPase regulatory subunit 5 OS=Homo sapiens OX=9606 GN=PSMD5 PE=1 SV=3	6.32417e+08	6.45027e+08	1.01994	0	21
P46776	60S ribosomal protein L27a OS=Homo sapiens OX=9606 GN=RPL27A PE=1 SV=2	2.18272e+09	1.9927e+09	0.912944	0	11
O75884	Serine hydrolase RBBP9 OS=Homo sapiens OX=9606 GN=RBBP9 PE=1 SV=2	1.39919e+08	1.50854e+08	1.07815	0	6
Q9H490	Phosphatidylinositol glycan anchor biosynthesis class U protein OS=Homo sapiens OX=9606 GN=PIGU PE=1 SV=3	4.11871e+07	4.19898e+07	1.01949	0	3
Q9UQ13	Leucine-rich repeat protein SHOC-2 OS=Homo sapiens OX=9606 GN=SHOC2 PE=1 SV=2	1.58366e+08	1.22072e+08	0.77082	0	8
Q9BTE7	DCN1-like protein 5 OS=Homo sapiens OX=9606 GN=DCUN1D5 PE=1 SV=1	1.24603e+08	1.11338e+08	0.893541	0	8
Q6QNY1	Biogenesis of lysosome-related organelles complex 1 subunit 2 OS=Homo sapiens OX=9606 GN=BLOC1S2 PE=1 SV=1	1.53712e+08	1.45242e+08	0.944891	0	3
Q9H4A5	Golgi phosphoprotein 3-like OS=Homo sapiens OX=9606 GN=GOLPH3L PE=1 SV=1	2.70739e+07	2.23974e+07	0.827268	0	4
Q96QE5	Transcription elongation factor, mitochondrial OS=Homo sapiens OX=9606 GN=TEFM PE=1 SV=1	2.86813e+07	3.49716e+07	1.21932	0	5
Q16610	Extracellular matrix protein 1 OS=Homo sapiens OX=9606 GN=ECM1 PE=1 SV=2	3.57329e+07	9.29329e+07	2.60077	0	10
Q9BU23	Lipase maturation factor 2 OS=Homo sapiens OX=9606 GN=LMF2 PE=1 SV=2	1.25269e+08	1.49922e+08	1.1968	0	6
Q96NC0	Zinc finger matrin-type protein 2 OS=Homo sapiens OX=9606 GN=ZMAT2 PE=1 SV=1	4.09069e+07	4.14368e+07	1.01296	0	4
Q9BYC9	39S ribosomal protein L20, mitochondrial OS=Homo sapiens OX=9606 GN=MRPL20 PE=1 SV=1	1.25044e+08	1.1792e+08	0.94303	0	6
Q08380	Galectin-3-binding protein OS=Homo sapiens OX=9606 GN=LGALS3BP PE=1 SV=1	5.11638e+08	5.17247e+08	1.01096	0	13
P10586	Receptor-type tyrosine-protein phosphatase F OS=Homo sapiens OX=9606 GN=PTPRF PE=1 SV=2	1.51892e+08	1.64855e+08	1.08534	0	22
Q8NCA5	Protein FAM98A OS=Homo sapiens OX=9606 GN=FAM98A PE=1 SV=2	3.48745e+08	3.93123e+08	1.12725	0	7
O75844	CAAX prenyl protease 1 homolog OS=Homo sapiens OX=9606 GN=ZMPSTE24 PE=1 SV=2	2.07262e+08	2.31154e+08	1.11527	0	13
Q13586	Stromal interaction molecule 1 OS=Homo sapiens OX=9606 GN=STIM1 PE=1 SV=3	1.8106e+08	1.70435e+08	0.941315	0	15
P09496	Clathrin light chain A OS=Homo sapiens OX=9606 GN=CLTA PE=1 SV=1	1.02213e+09	1.44976e+09	1.41837	0	14
A0A1W2PP04	RNA-binding motif protein, X-linked 2 OS=Homo sapiens OX=9606 GN=RBMX2 PE=1 SV=1	3.28074e+07	4.47292e+07	1.36339	0	5
P13647	Keratin, type II cytoskeletal 5 OS=Homo sapiens OX=9606 GN=KRT5 PE=1 SV=3	4.76294e+07	4.34219e+07	0.911661	0	11
Q96JJ7	Protein disulfide-isomerase TMX3 OS=Homo sapiens OX=9606 GN=TMX3 PE=1 SV=2	2.06359e+08	2.20444e+08	1.06825	0	15
Q6QNY0	Biogenesis of lysosome-related organelles complex 1 subunit 3 OS=Homo sapiens OX=9606 GN=BLOC1S3 PE=1 SV=1	5.38606e+07	7.2244e+07	1.34131	0	5
P49354	Protein farnesyltransferase/geranylgeranyltransferase type-1 subunit alpha OS=Homo sapiens OX=9606 GN=FNTA PE=1 SV=1	9.06741e+07	1.06906e+08	1.17902	0	9
O00170	AH receptor-interacting protein OS=Homo sapiens OX=9606 GN=AIP PE=1 SV=2	4.92835e+08	4.39186e+08	0.891143	0	14
Q8TF74	WAS/WASL-interacting protein family member 2 OS=Homo sapiens OX=9606 GN=WIPF2 PE=1 SV=1	1.03587e+08	1.40076e+08	1.35225	0	11
Q8IWA5	Choline transporter-like protein 2 OS=Homo sapiens OX=9606 GN=SLC44A2 PE=1 SV=3	1.78312e+08	1.78129e+08	0.998974	0	8
Q86XZ4	Spermatogenesis-associated serine-rich protein 2 OS=Homo sapiens OX=9606 GN=SPATS2 PE=1 SV=1	1.09604e+08	9.77359e+07	0.891717	0	10
P08579	U2 small nuclear ribonucleoprotein B'' OS=Homo sapiens OX=9606 GN=SNRPB2 PE=1 SV=1	3.37267e+08	2.96177e+08	0.878168	0	8
Q86VI3	Ras GTPase-activating-like protein IQGAP3 OS=Homo sapiens OX=9606 GN=IQGAP3 PE=1 SV=2	3.27631e+08	2.76068e+08	0.842618	0	27
O15144	Actin-related protein 2/3 complex subunit 2 OS=Homo sapiens OX=9606 GN=ARPC2 PE=1 SV=1	2.04115e+09	1.8173e+09	0.890332	0	21
Q9BU89	Deoxyhypusine hydroxylase OS=Homo sapiens OX=9606 GN=DOHH PE=1 SV=1	8.04328e+07	1.41959e+08	1.76494	0	8
P14854	Cytochrome c oxidase subunit 6B1 OS=Homo sapiens OX=9606 GN=COX6B1 PE=1 SV=2	8.03158e+08	9.34908e+08	1.16404	0	7
P04181	Ornithine aminotransferase, mitochondrial OS=Homo sapiens OX=9606 GN=OAT PE=1 SV=1	9.71516e+08	9.7754e+08	1.0062	0	20
O15379	Histone deacetylase 3 OS=Homo sapiens OX=9606 GN=HDAC3 PE=1 SV=2	2.78224e+07	3.15482e+07	1.13391	0	5
A1KXE4	Myelin-associated neurite-outgrowth inhibitor OS=Homo sapiens OX=9606 GN=FAM168B PE=1 SV=1	7.4272e+06	2.28697e+07	3.07918	0	2
Q969Z3	Mitochondrial amidoxime reducing component 2 OS=Homo sapiens OX=9606 GN=MTARC2 PE=1 SV=1	5.23161e+07	5.95514e+07	1.1383	0	6
Q6PK04	Coiled-coil domain-containing protein 137 OS=Homo sapiens OX=9606 GN=CCDC137 PE=1 SV=1	4.70131e+07	4.24808e+07	0.903594	0	8
O15164	Transcription intermediary factor 1-alpha OS=Homo sapiens OX=9606 GN=TRIM24 PE=1 SV=3	5.12803e+07	4.6436e+07	0.905534	0	7
Q9ULI3	Protein HEG homolog 1 OS=Homo sapiens OX=9606 GN=HEG1 PE=1 SV=3	2.01519e+08	2.56189e+08	1.27129	0	8
Q99497	Protein/nucleic acid deglycase DJ-1 OS=Homo sapiens OX=9606 GN=PARK7 PE=1 SV=2	5.08098e+09	4.77717e+09	0.940205	0	19
P17900	Ganglioside GM2 activator OS=Homo sapiens OX=9606 GN=GM2A PE=1 SV=4	1.65762e+08	1.81759e+08	1.09651	0	6
Q9Y4W2	Ribosomal biogenesis protein LAS1L OS=Homo sapiens OX=9606 GN=LAS1L PE=1 SV=2	3.06535e+08	2.76948e+08	0.90348	0	17
Q14315	Filamin-C OS=Homo sapiens OX=9606 GN=FLNC PE=1 SV=3	1.8513e+09	2.76731e+09	1.49479	0	52
Q5T6F2	Ubiquitin-associated protein 2 OS=Homo sapiens OX=9606 GN=UBAP2 PE=1 SV=1	2.33633e+08	2.03011e+08	0.868934	0	15
Q8NCE2	Myotubularin-related protein 14 OS=Homo sapiens OX=9606 GN=MTMR14 PE=1 SV=2	3.25697e+07	3.00485e+07	0.922592	0	5
A0A087WYB4	Stomatin-like protein 2, mitochondrial OS=Homo sapiens OX=9606 GN=STOML2 PE=1 SV=1	5.60442e+08	6.34906e+08	1.13287	0	18
P15927	Replication protein A 32 kDa subunit OS=Homo sapiens OX=9606 GN=RPA2 PE=1 SV=1	5.20697e+08	5.08521e+08	0.976616	0	11
Q9H553	Alpha-1,3/1,6-mannosyltransferase ALG2 OS=Homo sapiens OX=9606 GN=ALG2 PE=1 SV=1	1.08284e+08	8.11871e+07	0.749761	0	7
P17275	Transcription factor jun-B OS=Homo sapiens OX=9606 GN=JUNB PE=1 SV=1	8.17231e+07	7.00284e+07	0.856898	0	8
Q96HR9-2	Isoform 2 of Receptor expression-enhancing protein 6 OS=Homo sapiens OX=9606 GN=REEP6	4.23946e+08	4.8516e+08	1.14439	0	5
Q8NHP8	Putative phospholipase B-like 2 OS=Homo sapiens OX=9606 GN=PLBD2 PE=1 SV=2	1.98417e+08	2.31417e+08	1.16631	0	11
Q15555	Microtubule-associated protein RP/EB family member 2 OS=Homo sapiens OX=9606 GN=MAPRE2 PE=1 SV=1	7.6761e+07	7.13454e+07	0.929448	0	9
P27797	Calreticulin OS=Homo sapiens OX=9606 GN=CALR PE=1 SV=1	1.0172e+10	8.76661e+09	0.861839	0	13
Q92889	DNA repair endonuclease XPF OS=Homo sapiens OX=9606 GN=ERCC4 PE=1 SV=3	2.29016e+07	2.91872e+07	1.27446	0	5
Q9H4B6	Protein salvador homolog 1 OS=Homo sapiens OX=9606 GN=SAV1 PE=1 SV=2	1.69739e+07	2.49584e+07	1.4704	0	4
Q52LW3	Rho GTPase-activating protein 29 OS=Homo sapiens OX=9606 GN=ARHGAP29 PE=1 SV=2	4.76731e+08	4.96461e+08	1.04139	0	30
Q9H0X4	Protein FAM234A OS=Homo sapiens OX=9606 GN=FAM234A PE=1 SV=1	1.67787e+08	1.53224e+08	0.913203	0	6
Q9Y4K3	TNF receptor-associated factor 6 OS=Homo sapiens OX=9606 GN=TRAF6 PE=1 SV=1	4.60929e+07	5.93836e+07	1.28835	0	4
P0C2W1	F-box/SPRY domain-containing protein 1 OS=Homo sapiens OX=9606 GN=FBXO45 PE=1 SV=1	6.82623e+06	6.69029e+06	0.980086	0.001	2
A0A087WTA5	Translation initiation factor eIF-2B subunit delta OS=Homo sapiens OX=9606 GN=EIF2B4 PE=1 SV=1	7.07294e+08	6.62475e+08	0.936634	0	18
O75935	Dynactin subunit 3 OS=Homo sapiens OX=9606 GN=DCTN3 PE=1 SV=1	2.82498e+08	2.66991e+08	0.945106	0	7
P47224	Guanine nucleotide exchange factor MSS4 OS=Homo sapiens OX=9606 GN=RABIF PE=1 SV=2	1.86351e+07	9.88103e+06	0.530236	0	3
Q9UIQ6	Leucyl-cystinyl aminopeptidase OS=Homo sapiens OX=9606 GN=LNPEP PE=1 SV=3	4.51158e+08	4.68355e+08	1.03812	0	21
Q9P1Z2	Calcium-binding and coiled-coil domain-containing protein 1 OS=Homo sapiens OX=9606 GN=CALCOCO1 PE=1 SV=2	3.56064e+08	2.37494e+08	0.666997	0	17
Q9NXK8	F-box/LRR-repeat protein 12 OS=Homo sapiens OX=9606 GN=FBXL12 PE=1 SV=1	1.41994e+07	8.19356e+06	0.577034	0	2
Q9NZE8	39S ribosomal protein L35, mitochondrial OS=Homo sapiens OX=9606 GN=MRPL35 PE=1 SV=3	2.47307e+07	2.54637e+07	1.02964	0.001	3
Q9NVH2	Integrator complex subunit 7 OS=Homo sapiens OX=9606 GN=INTS7 PE=1 SV=1	4.26374e+07	3.92396e+07	0.92031	0	11
Q9Y385	Ubiquitin-conjugating enzyme E2 J1 OS=Homo sapiens OX=9606 GN=UBE2J1 PE=1 SV=2	1.6037e+07	2.16022e+07	1.34702	0	8
O94822	E3 ubiquitin-protein ligase listerin OS=Homo sapiens OX=9606 GN=LTN1 PE=1 SV=6	4.60214e+08	4.93318e+08	1.07193	0	16
P09622	Dihydrolipoyl dehydrogenase, mitochondrial OS=Homo sapiens OX=9606 GN=DLD PE=1 SV=2	1.61322e+09	1.83885e+09	1.13986	0	16
Q8N1F7	Nuclear pore complex protein Nup93 OS=Homo sapiens OX=9606 GN=NUP93 PE=1 SV=2	2.0775e+09	2.16411e+09	1.04169	0	49
P11387	DNA topoisomerase 1 OS=Homo sapiens OX=9606 GN=TOP1 PE=1 SV=2	2.32277e+09	2.15853e+09	0.929292	0	50
P23443	Ribosomal protein S6 kinase beta-1 OS=Homo sapiens OX=9606 GN=RPS6KB1 PE=1 SV=2	1.30464e+09	1.18175e+09	0.905801	0	8
Q96LJ7	Dehydrogenase/reductase SDR family member 1 OS=Homo sapiens OX=9606 GN=DHRS1 PE=1 SV=1	3.51681e+07	3.37354e+07	0.959261	0	6
Q13642-1	Isoform 1 of Four and a half LIM domains protein 1 OS=Homo sapiens OX=9606 GN=FHL1	2.50201e+09	1.57259e+09	0.628531	0	7
Q9UBD5	Origin recognition complex subunit 3 OS=Homo sapiens OX=9606 GN=ORC3 PE=1 SV=1	3.57408e+08	3.61141e+08	1.01045	0	12
Q9Y5Q8	General transcription factor 3C polypeptide 5 OS=Homo sapiens OX=9606 GN=GTF3C5 PE=1 SV=2	5.12367e+08	5.58141e+08	1.08934	0	15
Q86UA1	Pre-mRNA-processing factor 39 OS=Homo sapiens OX=9606 GN=PRPF39 PE=1 SV=3	1.63752e+08	1.06916e+08	0.652913	0	11
Q9BZF1	Oxysterol-binding protein-related protein 8 OS=Homo sapiens OX=9606 GN=OSBPL8 PE=1 SV=3	1.8814e+08	2.01403e+08	1.07049	0	17
P33981	Dual specificity protein kinase TTK OS=Homo sapiens OX=9606 GN=TTK PE=1 SV=2	3.81444e+07	2.90938e+07	0.762729	0	6
P99999	Cytochrome c OS=Homo sapiens OX=9606 GN=CYCS PE=1 SV=2	5.33512e+07	7.90828e+07	1.4823	0	8
Q9HD33	39S ribosomal protein L47, mitochondrial OS=Homo sapiens OX=9606 GN=MRPL47 PE=1 SV=2	5.77853e+08	6.28046e+08	1.08686	0	11
O75312	Zinc finger protein ZPR1 OS=Homo sapiens OX=9606 GN=ZPR1 PE=1 SV=1	7.30539e+08	6.35543e+08	0.869964	0	16
Q9NNX1	Tuftelin OS=Homo sapiens OX=9606 GN=TUFT1 PE=1 SV=1	6.07916e+08	6.31327e+08	1.03851	0	7
O75832	26S proteasome non-ATPase regulatory subunit 10 OS=Homo sapiens OX=9606 GN=PSMD10 PE=1 SV=1	4.39353e+08	4.44243e+08	1.01113	0	14
P23468	Receptor-type tyrosine-protein phosphatase delta OS=Homo sapiens OX=9606 GN=PTPRD PE=1 SV=2	4.71058e+06	6.56813e+06	1.39434	0	3
Q8N806	Putative E3 ubiquitin-protein ligase UBR7 OS=Homo sapiens OX=9606 GN=UBR7 PE=1 SV=2	7.80874e+08	6.44801e+08	0.825743	0	20
P60604	Ubiquitin-conjugating enzyme E2 G2 OS=Homo sapiens OX=9606 GN=UBE2G2 PE=1 SV=1	5.50139e+07	7.04013e+07	1.2797	0	3
Q05209	Tyrosine-protein phosphatase non-receptor type 12 OS=Homo sapiens OX=9606 GN=PTPN12 PE=1 SV=3	2.70673e+08	2.53057e+08	0.934915	0	23
O00764	Pyridoxal kinase OS=Homo sapiens OX=9606 GN=PDXK PE=1 SV=1	2.62743e+08	2.6623e+08	1.01327	0	8
Q8N9B5	Junction-mediating and -regulatory protein OS=Homo sapiens OX=9606 GN=JMY PE=1 SV=2	1.01026e+07	8.24907e+06	0.816533	0.002	2
O75223	Gamma-glutamylcyclotransferase OS=Homo sapiens OX=9606 GN=GGCT PE=1 SV=1	5.95493e+08	6.2618e+08	1.05153	0	13
O00410	Importin-5 OS=Homo sapiens OX=9606 GN=IPO5 PE=1 SV=4	5.51614e+09	4.752e+09	0.861472	0	42
Q8NBF2	NHL repeat-containing protein 2 OS=Homo sapiens OX=9606 GN=NHLRC2 PE=1 SV=1	7.79926e+08	8.65011e+08	1.10909	0	17
Q15291	Retinoblastoma-binding protein 5 OS=Homo sapiens OX=9606 GN=RBBP5 PE=1 SV=2	7.03894e+07	8.46962e+07	1.20325	0	8
P30613	Pyruvate kinase PKLR OS=Homo sapiens OX=9606 GN=PKLR PE=1 SV=2	1.66308e+08	1.44358e+08	0.868017	0	2
Q5W0V3	Protein FAM160B1 OS=Homo sapiens OX=9606 GN=FAM160B1 PE=1 SV=1	5.39087e+07	5.57235e+07	1.03366	0	7
Q02818	Nucleobindin-1 OS=Homo sapiens OX=9606 GN=NUCB1 PE=1 SV=4	6.33025e+08	6.46199e+08	1.02081	0	27
P25789	Proteasome subunit alpha type-4 OS=Homo sapiens OX=9606 GN=PSMA4 PE=1 SV=1	2.04239e+09	2.52329e+09	1.23546	0	15
Q9Y3D6	Mitochondrial fission 1 protein OS=Homo sapiens OX=9606 GN=FIS1 PE=1 SV=2	3.01524e+08	2.78254e+08	0.922824	0	6
P25685	DnaJ homolog subfamily B member 1 OS=Homo sapiens OX=9606 GN=DNAJB1 PE=1 SV=4	6.27564e+08	7.92493e+08	1.26281	0	20
Q9Y5Q9	General transcription factor 3C polypeptide 3 OS=Homo sapiens OX=9606 GN=GTF3C3 PE=1 SV=1	2.92733e+08	3.42373e+08	1.16957	0	10
Q9P0J7	E3 ubiquitin-protein ligase KCMF1 OS=Homo sapiens OX=9606 GN=KCMF1 PE=1 SV=2	2.46764e+08	2.43406e+08	0.986391	0	7
Q8N5G2	Macoilin OS=Homo sapiens OX=9606 GN=MACO1 PE=1 SV=1	1.89809e+07	2.77931e+07	1.46427	0.001	4
Q9UNW1	Multiple inositol polyphosphate phosphatase 1 OS=Homo sapiens OX=9606 GN=MINPP1 PE=1 SV=1	9.49818e+07	8.39277e+07	0.883619	0	7
Q969U7	Proteasome assembly chaperone 2 OS=Homo sapiens OX=9606 GN=PSMG2 PE=1 SV=1	3.53378e+08	2.51551e+08	0.711848	0	9
Q9P206-2	Isoform 2 of Uncharacterized protein KIAA1522 OS=Homo sapiens OX=9606 GN=KIAA1522	8.37356e+07	1.06605e+08	1.27311	0	19
Q96A35	39S ribosomal protein L24, mitochondrial OS=Homo sapiens OX=9606 GN=MRPL24 PE=1 SV=1	1.9138e+08	1.26172e+08	0.659277	0	8
P17028	Zinc finger protein 24 OS=Homo sapiens OX=9606 GN=ZNF24 PE=1 SV=4	9.15084e+06	9.94602e+06	1.0869	0	4
Q16644	MAP kinase-activated protein kinase 3 OS=Homo sapiens OX=9606 GN=MAPKAPK3 PE=1 SV=1	5.70021e+08	5.92302e+08	1.03909	0	8
Q9NZM1-3	Isoform 3 of Myoferlin OS=Homo sapiens OX=9606 GN=MYOF	1.18735e+07	8.74199e+06	0.736259	0	2
Q16527	Cysteine and glycine-rich protein 2 OS=Homo sapiens OX=9606 GN=CSRP2 PE=1 SV=3	4.36791e+08	4.82097e+08	1.10373	0	11
Q8WUM9	Sodium-dependent phosphate transporter 1 OS=Homo sapiens OX=9606 GN=SLC20A1 PE=1 SV=1	1.22067e+07	5.59748e+06	0.458557	0	2
P30084	Enoyl-CoA hydratase, mitochondrial OS=Homo sapiens OX=9606 GN=ECHS1 PE=1 SV=4	1.19921e+09	1.36685e+09	1.13978	0	17
O95336	6-phosphogluconolactonase OS=Homo sapiens OX=9606 GN=PGLS PE=1 SV=2	9.69587e+08	8.89975e+08	0.917891	0	11
Q9UQ16	Dynamin-3 OS=Homo sapiens OX=9606 GN=DNM3 PE=1 SV=4	9.76591e+07	1.24532e+08	1.27517	0	3
Q9UNZ5	Leydig cell tumor 10 kDa protein homolog OS=Homo sapiens OX=9606 GN=C19orf53 PE=1 SV=1	6.84026e+07	6.11337e+07	0.893733	0	4
Q9UPU5	Ubiquitin carboxyl-terminal hydrolase 24 OS=Homo sapiens OX=9606 GN=USP24 PE=1 SV=3	3.41526e+08	3.40969e+08	0.998368	0	30
O75934	Pre-mRNA-splicing factor SPF27 OS=Homo sapiens OX=9606 GN=BCAS2 PE=1 SV=1	2.3086e+08	2.44912e+08	1.06087	0	11
Q9BQ95	Evolutionarily conserved signaling intermediate in Toll pathway, mitochondrial OS=Homo sapiens OX=9606 GN=ECSIT PE=1 SV=1	6.98236e+08	9.32924e+08	1.33612	0	7
Q9Y5K8	V-type proton ATPase subunit D OS=Homo sapiens OX=9606 GN=ATP6V1D PE=1 SV=1	8.62784e+07	8.54126e+07	0.989964	0	5
Q8IUH4	Palmitoyltransferase ZDHHC13 OS=Homo sapiens OX=9606 GN=ZDHHC13 PE=1 SV=3	6.27433e+07	5.73153e+07	0.913489	0	3
P29323	Ephrin type-B receptor 2 OS=Homo sapiens OX=9606 GN=EPHB2 PE=1 SV=5	5.24895e+07	4.73423e+07	0.901939	0	5
Q8N567	Zinc finger CCHC domain-containing protein 9 OS=Homo sapiens OX=9606 GN=ZCCHC9 PE=1 SV=2	1.55316e+07	1.66514e+07	1.0721	0.003	2
Q3KQV9	UDP-N-acetylhexosamine pyrophosphorylase-like protein 1 OS=Homo sapiens OX=9606 GN=UAP1L1 PE=1 SV=2	1.98673e+07	3.32695e+07	1.67459	0	3
Q5W0B1	ORC ubiquitin ligase 1 OS=Homo sapiens OX=9606 GN=OBI1 PE=1 SV=1	2.10801e+06	1.87858e+06	0.891163	0	2
Q01082-3	Isoform 2 of Spectrin beta chain, non-erythrocytic 1 OS=Homo sapiens OX=9606 GN=SPTBN1	7.06121e+07	5.05264e+07	0.715548	0	2
Q6NZY4	Zinc finger CCHC domain-containing protein 8 OS=Homo sapiens OX=9606 GN=ZCCHC8 PE=1 SV=2	2.79283e+08	2.88762e+08	1.03394	0	12
Q04721	Neurogenic locus notch homolog protein 2 OS=Homo sapiens OX=9606 GN=NOTCH2 PE=1 SV=3	1.60883e+08	1.536e+08	0.954735	0	21
O75113	NEDD4-binding protein 1 OS=Homo sapiens OX=9606 GN=N4BP1 PE=1 SV=4	3.56114e+06	2.90869e+06	0.816787	0.001	3
P62995	Transformer-2 protein homolog beta OS=Homo sapiens OX=9606 GN=TRA2B PE=1 SV=1	3.67829e+08	4.53285e+08	1.23232	0	15
O95372	Acyl-protein thioesterase 2 OS=Homo sapiens OX=9606 GN=LYPLA2 PE=1 SV=1	3.32134e+08	3.32981e+08	1.00255	0	6
P63096	Guanine nucleotide-binding protein G(i) subunit alpha-1 OS=Homo sapiens OX=9606 GN=GNAI1 PE=1 SV=2	9.66953e+07	1.0815e+08	1.11846	0	6
A6ZKI3	Retrotransposon Gag-like protein 8C OS=Homo sapiens OX=9606 GN=RTL8C PE=1 SV=1	3.11405e+07	2.51664e+07	0.808159	0.001	3
Q9H8Y5	Ankyrin repeat and zinc finger domain-containing protein 1 OS=Homo sapiens OX=9606 GN=ANKZF1 PE=1 SV=1	1.01539e+08	1.11377e+08	1.09689	0	10
Q9HCD5	Nuclear receptor coactivator 5 OS=Homo sapiens OX=9606 GN=NCOA5 PE=1 SV=2	1.35927e+08	1.73735e+08	1.27815	0	16
A0A0D9SFE4	Dynamin-1 OS=Homo sapiens OX=9606 GN=DNM1 PE=1 SV=1	3.25213e+08	3.61118e+08	1.1104	0	2
Q92930	Ras-related protein Rab-8B OS=Homo sapiens OX=9606 GN=RAB8B PE=1 SV=2	3.00619e+08	2.83179e+08	0.941984	0	6
Q9BZF9	Uveal autoantigen with coiled-coil domains and ankyrin repeats OS=Homo sapiens OX=9606 GN=UACA PE=1 SV=2	1.49384e+09	1.44508e+09	0.967361	0	71
P98179	RNA-binding protein 3 OS=Homo sapiens OX=9606 GN=RBM3 PE=1 SV=1	3.50243e+08	3.58515e+08	1.02362	0	6
Q9NXF1	Testis-expressed protein 10 OS=Homo sapiens OX=9606 GN=TEX10 PE=1 SV=2	1.28492e+08	1.78846e+08	1.39189	0	18
O96008	Mitochondrial import receptor subunit TOM40 homolog OS=Homo sapiens OX=9606 GN=TOMM40 PE=1 SV=1	1.25495e+09	1.41637e+09	1.12862	0	11
Q5T160	Probable arginine--tRNA ligase, mitochondrial OS=Homo sapiens OX=9606 GN=RARS2 PE=1 SV=1	2.62913e+08	2.04142e+08	0.776462	0	11
Q6BDS2	UHRF1-binding protein 1 OS=Homo sapiens OX=9606 GN=UHRF1BP1 PE=1 SV=1	1.12957e+07	1.65952e+07	1.46915	0	4
Q9UJM3	ERBB receptor feedback inhibitor 1 OS=Homo sapiens OX=9606 GN=ERRFI1 PE=1 SV=1	1.04939e+08	1.2028e+08	1.14619	0	6
P13747	HLA class I histocompatibility antigen, alpha chain E OS=Homo sapiens OX=9606 GN=HLA-E PE=1 SV=4	2.85214e+07	3.16922e+07	1.11117	0	3
P52758	2-iminobutanoate/2-iminopropanoate deaminase OS=Homo sapiens OX=9606 GN=RIDA PE=1 SV=1	8.23909e+07	1.00421e+08	1.21884	0	4
Q15738	Sterol-4-alpha-carboxylate 3-dehydrogenase, decarboxylating OS=Homo sapiens OX=9606 GN=NSDHL PE=1 SV=2	8.40031e+08	5.77755e+08	0.687778	0	15
Q9H089	Large subunit GTPase 1 homolog OS=Homo sapiens OX=9606 GN=LSG1 PE=1 SV=2	3.54758e+08	3.37104e+08	0.950237	0	26
Q9H3Z4	DnaJ homolog subfamily C member 5 OS=Homo sapiens OX=9606 GN=DNAJC5 PE=1 SV=1	4.18921e+07	4.60484e+07	1.09921	0	5
Q9UBF6	RING-box protein 2 OS=Homo sapiens OX=9606 GN=RNF7 PE=1 SV=1	3.17628e+07	1.29383e+08	4.07342	0	3
Q9UHN6	Cell surface hyaluronidase OS=Homo sapiens OX=9606 GN=CEMIP2 PE=1 SV=1	1.30387e+08	2.25864e+08	1.73226	0	18
Q9P2K8	eIF-2-alpha kinase GCN2 OS=Homo sapiens OX=9606 GN=EIF2AK4 PE=1 SV=3	8.50979e+07	8.03006e+07	0.943626	0	10
Q9BZE1	39S ribosomal protein L37, mitochondrial OS=Homo sapiens OX=9606 GN=MRPL37 PE=1 SV=2	2.83287e+08	2.50234e+08	0.883321	0	17
Q13148	TAR DNA-binding protein 43 OS=Homo sapiens OX=9606 GN=TARDBP PE=1 SV=1	1.13781e+09	1.2795e+09	1.12452	0	9
O43505	Beta-1,4-glucuronyltransferase 1 OS=Homo sapiens OX=9606 GN=B4GAT1 PE=1 SV=1	6.03067e+07	4.32852e+07	0.717751	0	5
Q13243	Serine/arginine-rich splicing factor 5 OS=Homo sapiens OX=9606 GN=SRSF5 PE=1 SV=1	1.47064e+08	1.37274e+08	0.933429	0	8
A0A087WVD1	Leukocyte receptor cluster member 9 OS=Homo sapiens OX=9606 GN=LENG9 PE=1 SV=1	5.92787e+06	1.15608e+07	1.95024	0	3
Q06203	Amidophosphoribosyltransferase OS=Homo sapiens OX=9606 GN=PPAT PE=1 SV=1	6.68603e+08	7.19062e+08	1.07547	0	20
P30837	Aldehyde dehydrogenase X, mitochondrial OS=Homo sapiens OX=9606 GN=ALDH1B1 PE=1 SV=3	4.43338e+08	5.32455e+08	1.20101	0	16
Q96RE7	Nucleus accumbens-associated protein 1 OS=Homo sapiens OX=9606 GN=NACC1 PE=1 SV=1	1.11796e+08	1.33887e+08	1.1976	0	14
Q9NUQ7	Ufm1-specific protease 2 OS=Homo sapiens OX=9606 GN=UFSP2 PE=1 SV=3	6.38789e+07	6.56178e+07	1.02722	0	11
Q99633	Pre-mRNA-splicing factor 18 OS=Homo sapiens OX=9606 GN=PRPF18 PE=1 SV=1	3.35218e+07	3.93971e+07	1.17527	0	5
P62249	40S ribosomal protein S16 OS=Homo sapiens OX=9606 GN=RPS16 PE=1 SV=2	3.45454e+09	3.15778e+09	0.914096	0	19
P61978-3	Isoform 3 of Heterogeneous nuclear ribonucleoprotein K OS=Homo sapiens OX=9606 GN=HNRNPK	1.18328e+10	1.22677e+10	1.03675	0	29
Q06190	Serine/threonine-protein phosphatase 2A regulatory subunit B'' subunit alpha OS=Homo sapiens OX=9606 GN=PPP2R3A PE=1 SV=1	6.52963e+08	6.63984e+08	1.01688	0	8
Q7Z422	SUZ domain-containing protein 1 OS=Homo sapiens OX=9606 GN=SZRD1 PE=1 SV=1	6.80793e+07	1.37745e+08	2.0233	0	5
E7EQ69	N-alpha-acetyltransferase 50 OS=Homo sapiens OX=9606 GN=NAA50 PE=1 SV=1	5.87864e+08	5.78981e+08	0.984891	0	15
Q7Z7A3	Cytoplasmic tRNA 2-thiolation protein 1 OS=Homo sapiens OX=9606 GN=CTU1 PE=1 SV=1	1.62808e+07	2.08334e+07	1.27963	0	6
Q53GA4	Pleckstrin homology-like domain family A member 2 OS=Homo sapiens OX=9606 GN=PHLDA2 PE=1 SV=2	5.40308e+07	4.90187e+07	0.907237	0	5
Q9H3P7	Golgi resident protein GCP60 OS=Homo sapiens OX=9606 GN=ACBD3 PE=1 SV=4	2.10068e+08	2.39172e+08	1.13854	0	18
P35527	Keratin, type I cytoskeletal 9 OS=Homo sapiens OX=9606 GN=KRT9 PE=1 SV=3	1.30705e+08	5.88489e+08	4.50241	0	23
Q1KMD3	Heterogeneous nuclear ribonucleoprotein U-like protein 2 OS=Homo sapiens OX=9606 GN=HNRNPUL2 PE=1 SV=1	1.08982e+09	1.1954e+09	1.09688	0	34
Q8N6N7	Acyl-CoA-binding domain-containing protein 7 OS=Homo sapiens OX=9606 GN=ACBD7 PE=1 SV=1	1.81914e+07	3.22073e+07	1.77047	0	3
Q96SB4	SRSF protein kinase 1 OS=Homo sapiens OX=9606 GN=SRPK1 PE=1 SV=2	3.62276e+08	3.70175e+08	1.0218	0	13
Q8IXI2	Mitochondrial Rho GTPase 1 OS=Homo sapiens OX=9606 GN=RHOT1 PE=1 SV=2	1.08946e+08	2.10117e+08	1.92864	0	6
Q9NUJ1	Mycophenolic acid acyl-glucuronide esterase, mitochondrial OS=Homo sapiens OX=9606 GN=ABHD10 PE=1 SV=1	7.09721e+08	7.66749e+08	1.08035	0	12
Q3KQU3	MAP7 domain-containing protein 1 OS=Homo sapiens OX=9606 GN=MAP7D1 PE=1 SV=1	3.50925e+08	2.90287e+08	0.827206	0	19
P30049	ATP synthase subunit delta, mitochondrial OS=Homo sapiens OX=9606 GN=ATP5F1D PE=1 SV=2	4.41895e+08	4.00772e+08	0.90694	0	2
Q96I25	Splicing factor 45 OS=Homo sapiens OX=9606 GN=RBM17 PE=1 SV=1	2.16601e+08	2.59328e+08	1.19726	0	14
P21397	Amine oxidase [flavin-containing] A OS=Homo sapiens OX=9606 GN=MAOA PE=1 SV=1	5.69895e+08	5.72213e+08	1.00407	0	9
P05556	Integrin beta-1 OS=Homo sapiens OX=9606 GN=ITGB1 PE=1 SV=2	3.48885e+09	3.67702e+09	1.05394	0	34
Q96I63	ATP-dependent zinc metalloprotease YME1L1 OS=Homo sapiens OX=9606 GN=YME1L1 PE=1 SV=1	2.22287e+08	2.26223e+08	1.01771	0	16
Q8N490-2	Isoform 2 of Probable hydrolase PNKD OS=Homo sapiens OX=9606 GN=PNKD	8.57681e+06	1.64944e+07	1.92314	0	2
O15212	Prefoldin subunit 6 OS=Homo sapiens OX=9606 GN=PFDN6 PE=1 SV=1	1.42548e+09	1.25945e+09	0.883531	0	14
P49407-2	Isoform 1B of Beta-arrestin-1 OS=Homo sapiens OX=9606 GN=ARRB1	2.04179e+08	2.03733e+08	0.997818	0	9
Q7Z5L9	Interferon regulatory factor 2-binding protein 2 OS=Homo sapiens OX=9606 GN=IRF2BP2 PE=1 SV=2	1.22064e+08	9.84199e+07	0.806295	0	13
O95376	E3 ubiquitin-protein ligase ARIH2 OS=Homo sapiens OX=9606 GN=ARIH2 PE=1 SV=1	1.0133e+08	1.04258e+08	1.02889	0	11
Q06323	Proteasome activator complex subunit 1 OS=Homo sapiens OX=9606 GN=PSME1 PE=1 SV=1	4.61736e+09	4.24299e+09	0.918923	0	22
Q16799	Reticulon-1 OS=Homo sapiens OX=9606 GN=RTN1 PE=1 SV=1	1.88588e+08	2.19696e+08	1.16495	0	13
Q8WV60	Pentatricopeptide repeat-containing protein 2, mitochondrial OS=Homo sapiens OX=9606 GN=PTCD2 PE=1 SV=3	3.14037e+07	3.26142e+07	1.03854	0.001	4
P30519	Heme oxygenase 2 OS=Homo sapiens OX=9606 GN=HMOX2 PE=1 SV=2	6.03875e+08	5.57743e+08	0.923607	0	19
Q6ZNB6	NF-X1-type zinc finger protein NFXL1 OS=Homo sapiens OX=9606 GN=NFXL1 PE=1 SV=2	1.11136e+07	9.82055e+06	0.883653	0	5
Q7Z6B7	SLIT-ROBO Rho GTPase-activating protein 1 OS=Homo sapiens OX=9606 GN=SRGAP1 PE=1 SV=1	3.55484e+07	2.88442e+07	0.811407	0	5
P50750	Cyclin-dependent kinase 9 OS=Homo sapiens OX=9606 GN=CDK9 PE=1 SV=3	6.80047e+07	7.08169e+07	1.04135	0	8
O94766	Galactosylgalactosylxylosylprotein 3-beta-glucuronosyltransferase 3 OS=Homo sapiens OX=9606 GN=B3GAT3 PE=1 SV=2	1.68327e+08	1.68235e+08	0.999453	0	9
Q96JP5	E3 ubiquitin-protein ligase ZFP91 OS=Homo sapiens OX=9606 GN=ZFP91 PE=1 SV=1	6.9049e+07	9.95152e+07	1.44123	0	9
O75600	2-amino-3-ketobutyrate coenzyme A ligase, mitochondrial OS=Homo sapiens OX=9606 GN=GCAT PE=1 SV=1	1.7192e+07	1.8403e+07	1.07044	0	6
P32119	Peroxiredoxin-2 OS=Homo sapiens OX=9606 GN=PRDX2 PE=1 SV=5	2.00458e+09	2.06411e+09	1.0297	0	11
P27348	14-3-3 protein theta OS=Homo sapiens OX=9606 GN=YWHAQ PE=1 SV=1	1.2572e+09	1.99694e+09	1.5884	0	16
Q96DX4	RING finger and SPRY domain-containing protein 1 OS=Homo sapiens OX=9606 GN=RSPRY1 PE=1 SV=1	3.79121e+07	3.46714e+07	0.914519	0	4
P29966	Myristoylated alanine-rich C-kinase substrate OS=Homo sapiens OX=9606 GN=MARCKS PE=1 SV=4	5.16232e+08	5.87588e+08	1.13822	0	18
Q9H3S7	Tyrosine-protein phosphatase non-receptor type 23 OS=Homo sapiens OX=9606 GN=PTPN23 PE=1 SV=1	4.73945e+08	5.07869e+08	1.07158	0	36
P29218	Inositol monophosphatase 1 OS=Homo sapiens OX=9606 GN=IMPA1 PE=1 SV=1	4.04036e+08	4.19445e+08	1.03814	0	11
Q4G148	Glucoside xylosyltransferase 1 OS=Homo sapiens OX=9606 GN=GXYLT1 PE=1 SV=2	5.20175e+07	4.97956e+07	0.957285	0	3
O94927	HAUS augmin-like complex subunit 5 OS=Homo sapiens OX=9606 GN=HAUS5 PE=1 SV=2	4.0213e+08	4.71801e+08	1.17325	0	5
P20585	DNA mismatch repair protein Msh3 OS=Homo sapiens OX=9606 GN=MSH3 PE=1 SV=4	1.92143e+08	1.73558e+08	0.903277	0	18
Q15286	Ras-related protein Rab-35 OS=Homo sapiens OX=9606 GN=RAB35 PE=1 SV=1	3.76132e+08	3.76645e+08	1.00136	0	10
O15235	28S ribosomal protein S12, mitochondrial OS=Homo sapiens OX=9606 GN=MRPS12 PE=1 SV=1	1.35889e+08	1.20085e+08	0.883703	0	5
Q15293	Reticulocalbin-1 OS=Homo sapiens OX=9606 GN=RCN1 PE=1 SV=1	4.81369e+09	3.97608e+09	0.825994	0	23
P62191	26S proteasome regulatory subunit 4 OS=Homo sapiens OX=9606 GN=PSMC1 PE=1 SV=1	3.6956e+09	3.85523e+09	1.04319	0	30
Q9Y6G9	Cytoplasmic dynein 1 light intermediate chain 1 OS=Homo sapiens OX=9606 GN=DYNC1LI1 PE=1 SV=3	6.98297e+08	5.7661e+08	0.825738	0	25
P05067	Amyloid-beta precursor protein OS=Homo sapiens OX=9606 GN=APP PE=1 SV=3	3.05592e+08	3.83408e+08	1.25464	0	16
E7EVJ5	Cytoplasmic FMR1-interacting protein OS=Homo sapiens OX=9606 GN=CYFIP2 PE=1 SV=1	1.93751e+07	1.52232e+07	0.785711	0	9
Q9BQG2	Peroxisomal NADH pyrophosphatase NUDT12 OS=Homo sapiens OX=9606 GN=NUDT12 PE=1 SV=1	2.04891e+08	1.59528e+08	0.778603	0	5
Q58WW2	DDB1- and CUL4-associated factor 6 OS=Homo sapiens OX=9606 GN=DCAF6 PE=1 SV=1	8.88924e+06	1.16401e+07	1.30946	0	4
Q5T4S7	E3 ubiquitin-protein ligase UBR4 OS=Homo sapiens OX=9606 GN=UBR4 PE=1 SV=1	3.34975e+09	3.19543e+09	0.953929	0	132
P00918	Carbonic anhydrase 2 OS=Homo sapiens OX=9606 GN=CA2 PE=1 SV=2	1.81955e+08	1.50749e+08	0.828495	0	8
Q9NQT4	Exosome complex component RRP46 OS=Homo sapiens OX=9606 GN=EXOSC5 PE=1 SV=1	1.60796e+08	1.64487e+08	1.02295	0	6
P33121	Long-chain-fatty-acid--CoA ligase 1 OS=Homo sapiens OX=9606 GN=ACSL1 PE=1 SV=1	7.10711e+07	9.7075e+07	1.36589	0	14
Q6UWE0	E3 ubiquitin-protein ligase LRSAM1 OS=Homo sapiens OX=9606 GN=LRSAM1 PE=1 SV=1	1.14666e+08	9.25628e+07	0.807239	0	11
O75911	Short-chain dehydrogenase/reductase 3 OS=Homo sapiens OX=9606 GN=DHRS3 PE=1 SV=2	1.64724e+07	1.58057e+07	0.959525	0	5
Q7KZF4	Staphylococcal nuclease domain-containing protein 1 OS=Homo sapiens OX=9606 GN=SND1 PE=1 SV=1	4.91309e+09	5.57751e+09	1.13524	0	57
Q13868	Exosome complex component RRP4 OS=Homo sapiens OX=9606 GN=EXOSC2 PE=1 SV=2	3.15339e+08	3.91244e+08	1.24071	0	9
P61970	Nuclear transport factor 2 OS=Homo sapiens OX=9606 GN=NUTF2 PE=1 SV=1	5.54449e+08	4.71803e+08	0.850941	0	2
O60566	Mitotic checkpoint serine/threonine-protein kinase BUB1 beta OS=Homo sapiens OX=9606 GN=BUB1B PE=1 SV=3	3.94361e+07	2.47814e+07	0.628392	0	8
O14733	Dual specificity mitogen-activated protein kinase kinase 7 OS=Homo sapiens OX=9606 GN=MAP2K7 PE=1 SV=2	4.49579e+07	4.76914e+07	1.0608	0	7
Q53EZ4	Centrosomal protein of 55 kDa OS=Homo sapiens OX=9606 GN=CEP55 PE=1 SV=3	1.01623e+08	1.08915e+08	1.07176	0	11
O75886	Signal transducing adapter molecule 2 OS=Homo sapiens OX=9606 GN=STAM2 PE=1 SV=1	7.32938e+07	5.59576e+07	0.76347	0	6
Q9P0R6	GSK3B-interacting protein OS=Homo sapiens OX=9606 GN=GSKIP PE=1 SV=2	1.42408e+09	1.35428e+09	0.950986	0	3
Q9Y3D3	28S ribosomal protein S16, mitochondrial OS=Homo sapiens OX=9606 GN=MRPS16 PE=1 SV=1	3.85526e+07	4.32146e+07	1.12093	0.002	3
Q96A49	Synapse-associated protein 1 OS=Homo sapiens OX=9606 GN=SYAP1 PE=1 SV=1	4.4525e+08	4.09685e+08	0.920123	0	17
P41250	Glycine--tRNA ligase OS=Homo sapiens OX=9606 GN=GARS1 PE=1 SV=3	6.3833e+09	8.51289e+09	1.33362	0	41
P53985	Monocarboxylate transporter 1 OS=Homo sapiens OX=9606 GN=SLC16A1 PE=1 SV=3	3.20693e+08	3.9051e+08	1.21771	0	8
A2RTX5	Threonine--tRNA ligase 2, cytoplasmic OS=Homo sapiens OX=9606 GN=TARS3 PE=1 SV=1	1.4404e+07	1.77082e+07	1.22939	0	4
P00374	Dihydrofolate reductase OS=Homo sapiens OX=9606 GN=DHFR PE=1 SV=2	5.67169e+07	3.31514e+07	0.584507	0	8
Q6NZI2	Caveolae-associated protein 1 OS=Homo sapiens OX=9606 GN=CAVIN1 PE=1 SV=1	4.07425e+09	4.59099e+09	1.12683	0	19
Q9H7M9	V-type immunoglobulin domain-containing suppressor of T-cell activation OS=Homo sapiens OX=9606 GN=VSIR PE=1 SV=3			#DIV/0!	0	2
O75153	Clustered mitochondria protein homolog OS=Homo sapiens OX=9606 GN=CLUH PE=1 SV=2	6.54039e+06	6.49613e+06	0.993233	0	2
Q9UNX3	60S ribosomal protein L26-like 1 OS=Homo sapiens OX=9606 GN=RPL26L1 PE=1 SV=1	1.19795e+08	9.8783e+07	0.824601	0	3
P20962	Parathymosin OS=Homo sapiens OX=9606 GN=PTMS PE=1 SV=2	1.27678e+09	1.42485e+09	1.11597	0	7
Q96GW9	Methionine--tRNA ligase, mitochondrial OS=Homo sapiens OX=9606 GN=MARS2 PE=1 SV=2	1.32094e+08	1.37816e+08	1.04331	0	5
P78536	Disintegrin and metalloproteinase domain-containing protein 17 OS=Homo sapiens OX=9606 GN=ADAM17 PE=1 SV=1	8.60424e+07	8.20206e+07	0.953257	0	13
P32455	Guanylate-binding protein 1 OS=Homo sapiens OX=9606 GN=GBP1 PE=1 SV=2	1.82983e+08	8.67258e+07	0.473956	0	11
Q13574	Diacylglycerol kinase zeta OS=Homo sapiens OX=9606 GN=DGKZ PE=1 SV=3	1.10577e+08	1.16941e+08	1.05756	0	13
Q53S58	Transmembrane protein 177 OS=Homo sapiens OX=9606 GN=TMEM177 PE=1 SV=1	1.02717e+07	1.01025e+07	0.983529	0.002	2
Q13535	Serine/threonine-protein kinase ATR OS=Homo sapiens OX=9606 GN=ATR PE=1 SV=3	1.33441e+08	1.14428e+08	0.857516	0	17
P50238	Cysteine-rich protein 1 OS=Homo sapiens OX=9606 GN=CRIP1 PE=1 SV=3	2.28764e+08	1.84847e+08	0.808027	0	6
Q9BSL1	Ubiquitin-associated domain-containing protein 1 OS=Homo sapiens OX=9606 GN=UBAC1 PE=1 SV=1	6.61715e+07	6.01241e+07	0.90861	0	3
Q9Y4B5	Microtubule cross-linking factor 1 OS=Homo sapiens OX=9606 GN=MTCL1 PE=1 SV=5	3.89329e+08	3.42675e+08	0.880169	0	10
Q7Z6Z7	E3 ubiquitin-protein ligase HUWE1 OS=Homo sapiens OX=9606 GN=HUWE1 PE=1 SV=3	3.90396e+09	3.38609e+09	0.867347	0	116
Q69YQ0	Cytospin-A OS=Homo sapiens OX=9606 GN=SPECC1L PE=1 SV=2	2.46642e+08	2.57982e+08	1.04597	0	25
Q9Y2D5-6	Isoform 4 of A-kinase anchor protein 2 OS=Homo sapiens OX=9606 GN=AKAP2	6.16763e+08	5.42439e+08	0.879494	0	23
P41223	Protein BUD31 homolog OS=Homo sapiens OX=9606 GN=BUD31 PE=1 SV=2	1.21174e+08	1.20445e+08	0.993983	0	5
P14649	Myosin light chain 6B OS=Homo sapiens OX=9606 GN=MYL6B PE=1 SV=1	1.26359e+08	1.19715e+08	0.947415	0	5
P05165	Propionyl-CoA carboxylase alpha chain, mitochondrial OS=Homo sapiens OX=9606 GN=PCCA PE=1 SV=4	5.80217e+08	6.91536e+08	1.19186	0	16
Q8WVY7	Ubiquitin-like domain-containing CTD phosphatase 1 OS=Homo sapiens OX=9606 GN=UBLCP1 PE=1 SV=2	3.96759e+08	3.90221e+08	0.983522	0	15
Q86TI2	Dipeptidyl peptidase 9 OS=Homo sapiens OX=9606 GN=DPP9 PE=1 SV=3	5.96222e+08	6.03239e+08	1.01177	0	24
P54727	UV excision repair protein RAD23 homolog B OS=Homo sapiens OX=9606 GN=RAD23B PE=1 SV=1	1.00067e+09	1.00504e+09	1.00437	0	11
P32929	Cystathionine gamma-lyase OS=Homo sapiens OX=9606 GN=CTH PE=1 SV=3	9.20149e+07	1.24886e+08	1.35723	0	14
P07602	Prosaposin OS=Homo sapiens OX=9606 GN=PSAP PE=1 SV=2	1.57905e+09	2.2449e+09	1.42168	0	27
Q8N3X1	Formin-binding protein 4 OS=Homo sapiens OX=9606 GN=FNBP4 PE=1 SV=3	1.57375e+08	1.45718e+08	0.925926	0	8
Q9NUU7	ATP-dependent RNA helicase DDX19A OS=Homo sapiens OX=9606 GN=DDX19A PE=1 SV=1	1.34059e+09	1.36955e+09	1.0216	0	4
Q9HAB3	Solute carrier family 52, riboflavin transporter, member 2 OS=Homo sapiens OX=9606 GN=SLC52A2 PE=1 SV=1	3.1473e+07	3.35998e+07	1.06758	0.003	2
Q96EC8	Protein YIPF6 OS=Homo sapiens OX=9606 GN=YIPF6 PE=1 SV=2	7.57242e+07	7.60717e+07	1.00459	0	4
Q14103-4	Isoform 4 of Heterogeneous nuclear ribonucleoprotein D0 OS=Homo sapiens OX=9606 GN=HNRNPD	7.76385e+06	9.89578e+06	1.2746	0	2
Q9Y2K7	Lysine-specific demethylase 2A OS=Homo sapiens OX=9606 GN=KDM2A PE=1 SV=3	3.18442e+07	2.05662e+07	0.645838	0	7
O95104	SR-related and CTD-associated factor 4 OS=Homo sapiens OX=9606 GN=SCAF4 PE=1 SV=3	5.36757e+07	5.44567e+07	1.01455	0	5
Q07065	Cytoskeleton-associated protein 4 OS=Homo sapiens OX=9606 GN=CKAP4 PE=1 SV=2	4.16984e+09	3.59914e+09	0.863135	0	46
Q9Y5S2	Serine/threonine-protein kinase MRCK beta OS=Homo sapiens OX=9606 GN=CDC42BPB PE=1 SV=2	7.54775e+08	7.98956e+08	1.05854	0	25
O15091	Mitochondrial ribonuclease P catalytic subunit OS=Homo sapiens OX=9606 GN=PRORP PE=1 SV=2	8.02011e+07	6.1137e+07	0.762296	0	9
Q14258	E3 ubiquitin/ISG15 ligase TRIM25 OS=Homo sapiens OX=9606 GN=TRIM25 PE=1 SV=2	1.03824e+09	1.70674e+09	1.64387	0	31
P49841	Glycogen synthase kinase-3 beta OS=Homo sapiens OX=9606 GN=GSK3B PE=1 SV=2	1.02049e+08	1.36935e+08	1.34186	0	8
O14548	Cytochrome c oxidase subunit 7A-related protein, mitochondrial OS=Homo sapiens OX=9606 GN=COX7A2L PE=1 SV=2	2.25182e+08	2.50869e+08	1.11407	0	5
P48200	Iron-responsive element-binding protein 2 OS=Homo sapiens OX=9606 GN=IREB2 PE=1 SV=4	1.27458e+08	1.21674e+08	0.954616	0	11
Q8WVQ1	Soluble calcium-activated nucleotidase 1 OS=Homo sapiens OX=9606 GN=CANT1 PE=1 SV=1	1.28695e+08	1.16572e+08	0.905799	0	5
P56385	ATP synthase subunit e, mitochondrial OS=Homo sapiens OX=9606 GN=ATP5ME PE=1 SV=2	2.94877e+08	3.06566e+08	1.03964	0	3
Q6EEV4-2	Isoform 5 of DNA-directed RNA polymerase II subunit GRINL1A, isoforms 4/5 OS=Homo sapiens OX=9606 GN=POLR2M	5.91023e+07	5.20729e+07	0.881063	0	6
Q9H0B6	Kinesin light chain 2 OS=Homo sapiens OX=9606 GN=KLC2 PE=1 SV=1	2.00867e+08	2.30016e+08	1.14512	0	21
Q9UBR2	Cathepsin Z OS=Homo sapiens OX=9606 GN=CTSZ PE=1 SV=1	2.14638e+08	2.55328e+08	1.18958	0	10
P04040	Catalase OS=Homo sapiens OX=9606 GN=CAT PE=1 SV=3	5.86695e+08	5.68666e+08	0.96927	0	30
O60671	Cell cycle checkpoint protein RAD1 OS=Homo sapiens OX=9606 GN=RAD1 PE=1 SV=1	1.27397e+07	1.85402e+07	1.45531	0	2
Q9UI09	NADH dehydrogenase [ubiquinone] 1 alpha subcomplex subunit 12 OS=Homo sapiens OX=9606 GN=NDUFA12 PE=1 SV=1	1.46429e+08	1.49403e+08	1.02031	0	9
Q9NRY5	Protein FAM114A2 OS=Homo sapiens OX=9606 GN=FAM114A2 PE=1 SV=4	1.17785e+09	1.29739e+09	1.10149	0	13
Q8N983-4	Isoform 4 of 39S ribosomal protein L43, mitochondrial OS=Homo sapiens OX=9606 GN=MRPL43	1.52033e+08	1.37642e+08	0.905345	0	10
O14776	Transcription elongation regulator 1 OS=Homo sapiens OX=9606 GN=TCERG1 PE=1 SV=2	1.43983e+09	1.52807e+09	1.06128	0	48
Q8TEB1	DDB1- and CUL4-associated factor 11 OS=Homo sapiens OX=9606 GN=DCAF11 PE=1 SV=1	7.15158e+07	6.74708e+07	0.94344	0	8
Q9UBB9	Tuftelin-interacting protein 11 OS=Homo sapiens OX=9606 GN=TFIP11 PE=1 SV=1	2.034e+08	2.45248e+08	1.20575	0	22
P37802	Transgelin-2 OS=Homo sapiens OX=9606 GN=TAGLN2 PE=1 SV=3	4.74412e+09	3.44282e+09	0.725704	0	18
Q12907	Vesicular integral-membrane protein VIP36 OS=Homo sapiens OX=9606 GN=LMAN2 PE=1 SV=1	1.33656e+09	1.71433e+09	1.28265	0	20
P22087	rRNA 2'-O-methyltransferase fibrillarin OS=Homo sapiens OX=9606 GN=FBL PE=1 SV=2	8.79968e+08	9.94752e+08	1.13044	0	22
Q92783	Signal transducing adapter molecule 1 OS=Homo sapiens OX=9606 GN=STAM PE=1 SV=3	3.10239e+08	3.09207e+08	0.996672	0	12
Q8TED1	Probable glutathione peroxidase 8 OS=Homo sapiens OX=9606 GN=GPX8 PE=1 SV=2	1.60903e+08	6.97212e+07	0.433311	0	7
Q9NR12	PDZ and LIM domain protein 7 OS=Homo sapiens OX=9606 GN=PDLIM7 PE=1 SV=1	1.12372e+09	7.99656e+08	0.711614	0	22
A0A0A0MS29	Mitochondrial fission factor OS=Homo sapiens OX=9606 GN=MFF PE=1 SV=1	2.57305e+07	2.86821e+07	1.11471	0	2
Q9BVC6	Transmembrane protein 109 OS=Homo sapiens OX=9606 GN=TMEM109 PE=1 SV=1	7.49017e+08	6.98554e+08	0.932628	0	7
Q8WU17	E3 ubiquitin-protein ligase RNF139 OS=Homo sapiens OX=9606 GN=RNF139 PE=1 SV=1	1.20507e+07	1.69523e+07	1.40675	0	2
O60271-4	Isoform 4 of C-Jun-amino-terminal kinase-interacting protein 4 OS=Homo sapiens OX=9606 GN=SPAG9	2.62955e+09	2.15116e+09	0.818071	0	49
Q9P275	Ubiquitin carboxyl-terminal hydrolase 36 OS=Homo sapiens OX=9606 GN=USP36 PE=1 SV=4	7.97228e+07	8.64572e+07	1.08447	0	11
Q96HJ9	Protein FMC1 homolog OS=Homo sapiens OX=9606 GN=FMC1 PE=1 SV=2	3.22218e+08	3.23019e+08	1.00249	0	5
P55327-4	Isoform 4 of Tumor protein D52 OS=Homo sapiens OX=9606 GN=TPD52	4.53121e+08	4.51969e+08	0.997456	0	14
P20340	Ras-related protein Rab-6A OS=Homo sapiens OX=9606 GN=RAB6A PE=1 SV=3	8.06706e+08	8.32963e+08	1.03255	0	10
Q15029	116 kDa U5 small nuclear ribonucleoprotein component OS=Homo sapiens OX=9606 GN=EFTUD2 PE=1 SV=1	3.01528e+09	2.99064e+09	0.991829	0	43
P17026	Zinc finger protein 22 OS=Homo sapiens OX=9606 GN=ZNF22 PE=1 SV=3	8.01499e+06	9.39074e+06	1.17165	0.002	2
Q9BSD7	Cancer-related nucleoside-triphosphatase OS=Homo sapiens OX=9606 GN=NTPCR PE=1 SV=1	2.01895e+08	1.87175e+08	0.927087	0	6
[truncated: 4,481 more rows]

## Sheet: CaOV3
Accession	Description	CaOV3 CBPR Abundance	CaOV3 Parental Abundance	Abundance ratio (Parental/CBPR	Exp. q-value	# Unique Peptides
Q9H4F8	SPARC-related modular calcium-binding protein 1 OS=Homo sapiens OX=9606 GN=SMOC1 PE=1 SV=1	2984086.21919861;	Not Found	#VALUE!	0.004	2
Q8NF67	Putative ankyrin repeat domain-containing protein 20A12 pseudogene OS=Homo sapiens OX=9606 GN=ANKRD20A12P PE=5 SV=3		Not Found	#VALUE!	0.002	2
Q68CQ4	Digestive organ expansion factor homolog OS=Homo sapiens OX=9606 GN=DIEXF PE=1 SV=2	616653.168989673;	Not Found	#VALUE!	0	3
A2RTX5	Threonine--tRNA ligase 2, cytoplasmic OS=Homo sapiens OX=9606 GN=TARS3 PE=1 SV=1	2013772.35634869;	Not Found	#VALUE!	0	2
K7ERE3	Keratin, type I cytoskeletal 13 OS=Homo sapiens OX=9606 GN=KRT13 PE=1 SV=1	587106	751776	1.28048	0	2
Q9BZD4	Kinetochore protein Nuf2 OS=Homo sapiens OX=9606 GN=NUF2 PE=1 SV=2	649254	746675	1.15005	0.001	2
Q96LB3	Intraflagellar transport protein 74 homolog OS=Homo sapiens OX=9606 GN=IFT74 PE=1 SV=1	3.55567e+06	339292	0.0954226	0	2
Q04721	Neurogenic locus notch homolog protein 2 OS=Homo sapiens OX=9606 GN=NOTCH2 PE=1 SV=3	1.43119e+06	1.92708e+06	1.34649	0	3
Q86TC9	Myopalladin OS=Homo sapiens OX=9606 GN=MYPN PE=1 SV=2	3.49248e+06	4.71344e+06	1.34959	0	5
P06858	Lipoprotein lipase OS=Homo sapiens OX=9606 GN=LPL PE=1 SV=1	504937	1.01932e+06	2.01871	0	3
Q9NV88	Integrator complex subunit 9 OS=Homo sapiens OX=9606 GN=INTS9 PE=1 SV=2	554209	514098	0.927625	0.001	2
Q15172	Serine/threonine-protein phosphatase 2A 56 kDa regulatory subunit alpha isoform OS=Homo sapiens OX=9606 GN=PPP2R5A PE=1 SV=1	763702	1.34377e+06	1.75955	0	3
Q13496	Myotubularin OS=Homo sapiens OX=9606 GN=MTM1 PE=1 SV=2	315186	912693	2.89573	0	2
Q6IQ49	Replication stress response regulator SDE2 OS=Homo sapiens OX=9606 GN=SDE2 PE=1 SV=1	542548	600664	1.10712	0.002	2
Q9H981	Actin-related protein 8 OS=Homo sapiens OX=9606 GN=ACTR8 PE=1 SV=2	313286	366190	1.16887	0	3
Q15032	R3H domain-containing protein 1 OS=Homo sapiens OX=9606 GN=R3HDM1 PE=1 SV=3	541251	470140	0.868617	0	2
Q8NEN9	PDZ domain-containing protein 8 OS=Homo sapiens OX=9606 GN=PDZD8 PE=1 SV=1	161931	274398	1.69453	0.001	2
P41247	Patatin-like phospholipase domain-containing protein 4 OS=Homo sapiens OX=9606 GN=PNPLA4 PE=2 SV=3	198797	272436	1.37042	0.002	2
B4DLN5	SH2B adapter protein 1 OS=Homo sapiens OX=9606 GN=SH2B1 PE=1 SV=1	396518	464947	1.17258	0	2
C9JRD2	DnaJ homolog subfamily B member 2 (Fragment) OS=Homo sapiens OX=9606 GN=DNAJB2 PE=1 SV=1	604979	574960	0.95038	0	2
Q9NQ86	E3 ubiquitin-protein ligase TRIM36 OS=Homo sapiens OX=9606 GN=TRIM36 PE=1 SV=2	3.87669e+06	4.20441e+06	1.08454	0.004	2
Q9BRT3	Migration and invasion enhancer 1 OS=Homo sapiens OX=9606 GN=MIEN1 PE=1 SV=1	1.96181e+06	2.02572e+06	1.03258	0	3
Q96T17-2	Isoform 2 of MAP7 domain-containing protein 2 OS=Homo sapiens OX=9606 GN=MAP7D2	266084	342407	1.28684	0	2
O96006	Zinc finger BED domain-containing protein 1 OS=Homo sapiens OX=9606 GN=ZBED1 PE=1 SV=1	187693	756430	4.03013	0	3
H0YA61	RNA-binding protein 24 (Fragment) OS=Homo sapiens OX=9606 GN=RBM24 PE=1 SV=1	2.28746e+06	2.03381e+06	0.889113	0.003	2
P28827	Receptor-type tyrosine-protein phosphatase mu OS=Homo sapiens OX=9606 GN=PTPRM PE=1 SV=2	295295	343099	1.16188	0	2
Q9NVK5	FGFR1 oncogene partner 2 OS=Homo sapiens OX=9606 GN=FGFR1OP2 PE=1 SV=1	1.15066e+06	944378	0.820724	0	2
Q9Y217	Myotubularin-related protein 6 OS=Homo sapiens OX=9606 GN=MTMR6 PE=1 SV=3	660576	1.18365e+06	1.79184	0	3
Q9H0F7	ADP-ribosylation factor-like protein 6 OS=Homo sapiens OX=9606 GN=ARL6 PE=1 SV=1	7.76511e+06	9.05619e+06	1.16627	0	3
Q96B23	Uncharacterized protein C18orf25 OS=Homo sapiens OX=9606 GN=C18orf25 PE=1 SV=3	1.22285e+06	1.47225e+06	1.20395	0	2
Q93063	Exostosin-2 OS=Homo sapiens OX=9606 GN=EXT2 PE=1 SV=1	1.20047e+06	1.05566e+06	0.879375	0.003	2
P29728	2'-5'-oligoadenylate synthase 2 OS=Homo sapiens OX=9606 GN=OAS2 PE=1 SV=3	802253	1.59807e+06	1.99198	0	4
Q8NHU6	Tudor domain-containing protein 7 OS=Homo sapiens OX=9606 GN=TDRD7 PE=1 SV=2	435739	384044	0.881362	0.001	2
Q86Y37	CDK2-associated and cullin domain-containing protein 1 OS=Homo sapiens OX=9606 GN=CACUL1 PE=1 SV=1	1.1633e+06	1.21502e+06	1.04446	0	3
C9JC74	Kinase (Fragment) OS=Homo sapiens OX=9606 GN=ITPKA PE=1 SV=1	6.66171e+06	8.03453e+06	1.20608	0.003	2
Q16610	Extracellular matrix protein 1 OS=Homo sapiens OX=9606 GN=ECM1 PE=1 SV=2	606135	704396	1.16211	0	2
A0A075B6R3	Probable helicase with zinc finger domain OS=Homo sapiens OX=9606 GN=HELZ PE=1 SV=1	692294	1.20491e+06	1.74046	0.001	2
O00300	Tumor necrosis factor receptor superfamily member 11B OS=Homo sapiens OX=9606 GN=TNFRSF11B PE=1 SV=3	171320	388534	2.26788	0	2
A0A087X1Z2	EF-hand domain-containing protein D1 OS=Homo sapiens OX=9606 GN=EFHD1 PE=1 SV=1	481241	1.31222e+06	2.72675	0	2
Q07954	Prolow-density lipoprotein receptor-related protein 1 OS=Homo sapiens OX=9606 GN=LRP1 PE=1 SV=2	2.89428e+06	3.07122e+06	1.06113	0.001	2
D6RAR6	FAST kinase domain-containing protein 3, mitochondrial OS=Homo sapiens OX=9606 GN=FASTKD3 PE=1 SV=1	458827	280527	0.611401	0.001	2
Q9NPI6	mRNA-decapping enzyme 1A OS=Homo sapiens OX=9606 GN=DCP1A PE=1 SV=3	750711	581313	0.774351	0	2
A0A087WUI6	Progesterone-induced-blocking factor 1 OS=Homo sapiens OX=9606 GN=PIBF1 PE=1 SV=1	828776	1.04388e+06	1.25954	0.001	2
P05549	Transcription factor AP-2-alpha OS=Homo sapiens OX=9606 GN=TFAP2A PE=1 SV=1	1.63038e+06	1.33408e+06	0.818265	0.002	2
Q8TF72	Protein Shroom3 OS=Homo sapiens OX=9606 GN=SHROOM3 PE=1 SV=2	373636	352849	0.944368	0.001	2
Q86U70	LIM domain-binding protein 1 OS=Homo sapiens OX=9606 GN=LDB1 PE=1 SV=2	1.07396e+06	1.40296e+06	1.30635	0.001	2
Q96GX5	Serine/threonine-protein kinase greatwall OS=Homo sapiens OX=9606 GN=MASTL PE=1 SV=1	251288	480824	1.91344	0	2
Q92729	Receptor-type tyrosine-protein phosphatase U OS=Homo sapiens OX=9606 GN=PTPRU PE=1 SV=2	906287	824490	0.909745	0	2
Q32MZ4-4	Isoform 4 of Leucine-rich repeat flightless-interacting protein 1 OS=Homo sapiens OX=9606 GN=LRRFIP1	1.9417e+06	2.32153e+06	1.19562	0	2
Q8TDQ4	Transmembrane protein 222 OS=Homo sapiens OX=9606 GN=TMEM222 PE=1 SV=1	673089	617358	0.917202	0	2
Q6ZSL4	Secreted frizzled-related protein 1 OS=Homo sapiens OX=9606 GN=SFRP1 PE=1 SV=1	385454	574741	1.49107	0	2
Q6P3S6	F-box only protein 42 OS=Homo sapiens OX=9606 GN=FBXO42 PE=1 SV=1	667039	1.28963e+06	1.93337	0.003	2
F8W8C2	Vezatin (Fragment) OS=Homo sapiens OX=9606 GN=VEZT PE=1 SV=1	1.26486e+06	957044	0.75664	0	3
P16157	Ankyrin-1 OS=Homo sapiens OX=9606 GN=ANK1 PE=1 SV=3	255564	299926	1.17359	0	2
Q8N573-2	Isoform 2 of Oxidation resistance protein 1 OS=Homo sapiens OX=9606 GN=OXR1	1.35382e+06	1.46334e+06	1.0809	0.002	2
P10124	Serglycin OS=Homo sapiens OX=9606 GN=SRGN PE=1 SV=3	1.09095e+06	2.31922e+06	2.12588	0	2
C9J8X5	SWI/SNF-related matrix-associated actin-dependent regulator of chromatin subfamily E member 1-related (Fragment) OS=Homo sapiens OX=9606 GN=HMG20B PE=1 SV=1	423712	499992	1.18003	0.003	2
A0A2Q3DP09	LisH domain-containing protein ARMC9 OS=Homo sapiens OX=9606 GN=ARMC9 PE=1 SV=1	504984	625399	1.23845	0.001	2
F5GWN5	Phosphatidylinositol 4-phosphate 3-kinase C2 domain-containing subunit beta OS=Homo sapiens OX=9606 GN=PIK3C2B PE=1 SV=1	225813	337616	1.49511	0.002	2
Q92508	Piezo-type mechanosensitive ion channel component 1 OS=Homo sapiens OX=9606 GN=PIEZO1 PE=1 SV=4	580838	779268	1.34163	0	2
P28070	Proteasome subunit beta type-4 OS=Homo sapiens OX=9606 GN=PSMB4 PE=1 SV=4	7.67489e+07	7.14156e+07	0.93051	0	5
Q9P032	NADH dehydrogenase [ubiquinone] 1 alpha subcomplex assembly factor 4 OS=Homo sapiens OX=9606 GN=NDUFAF4 PE=1 SV=1	7.42409e+06	7.58233e+06	1.02131	0	6
Q9BTY2	Plasma alpha-L-fucosidase OS=Homo sapiens OX=9606 GN=FUCA2 PE=1 SV=2	1.78362e+07	1.90442e+07	1.06773	0	10
Q709C8	Vacuolar protein sorting-associated protein 13C OS=Homo sapiens OX=9606 GN=VPS13C PE=1 SV=1	2.19598e+07	2.66297e+07	1.21266	0	36
Q07021	Complement component 1 Q subcomponent-binding protein, mitochondrial OS=Homo sapiens OX=9606 GN=C1QBP PE=1 SV=1	2.43549e+07	2.60723e+07	1.07052	0	4
Q9NQW6	Anillin OS=Homo sapiens OX=9606 GN=ANLN PE=1 SV=2	5.0478e+07	4.63691e+07	0.9186	0	42
Q9NPH2	Inositol-3-phosphate synthase 1 OS=Homo sapiens OX=9606 GN=ISYNA1 PE=1 SV=1	2.94706e+07	2.88528e+07	0.979037	0	11
Q9UBX3	Mitochondrial dicarboxylate carrier OS=Homo sapiens OX=9606 GN=SLC25A10 PE=1 SV=2	4.84853e+07	4.37065e+07	0.901437	0	12
Q8TD30	Alanine aminotransferase 2 OS=Homo sapiens OX=9606 GN=GPT2 PE=1 SV=1	4.48365e+07	6.76835e+07	1.50956	0	4
O60437	Periplakin OS=Homo sapiens OX=9606 GN=PPL PE=1 SV=4	2.34654e+08	2.05753e+08	0.876836	0	100
Q9H0F6	Sharpin OS=Homo sapiens OX=9606 GN=SHARPIN PE=1 SV=1	737387	2.35679e+06	3.19614	0	2
P49674	Casein kinase I isoform epsilon OS=Homo sapiens OX=9606 GN=CSNK1E PE=1 SV=1	1.26758e+07	1.29453e+07	1.02127	0	4
Q9NQ84	G-protein coupled receptor family C group 5 member C OS=Homo sapiens OX=9606 GN=GPRC5C PE=1 SV=2	2.27622e+06	2.36694e+06	1.03985	0	4
Q9P015	39S ribosomal protein L15, mitochondrial OS=Homo sapiens OX=9606 GN=MRPL15 PE=1 SV=1	1.36037e+07	1.48351e+07	1.09052	0	10
Q13643	Four and a half LIM domains protein 3 OS=Homo sapiens OX=9606 GN=FHL3 PE=1 SV=4	1.05679e+06	1.713e+06	1.62094	0	4
P19784	Casein kinase II subunit alpha' OS=Homo sapiens OX=9606 GN=CSNK2A2 PE=1 SV=1	3.70508e+07	4.3202e+07	1.16602	0	13
Q8NFP7	Diphosphoinositol polyphosphate phosphohydrolase 3-alpha OS=Homo sapiens OX=9606 GN=NUDT10 PE=1 SV=1	9.17981e+06	8.01716e+06	0.873347	0	3
P17858	ATP-dependent 6-phosphofructokinase, liver type OS=Homo sapiens OX=9606 GN=PFKL PE=1 SV=6	2.84821e+07	3.10839e+07	1.09135	0	19
P07741	Adenine phosphoribosyltransferase OS=Homo sapiens OX=9606 GN=APRT PE=1 SV=2	5.42137e+07	5.68059e+07	1.04782	0	7
P53396	ATP-citrate synthase OS=Homo sapiens OX=9606 GN=ACLY PE=1 SV=3	2.2628e+08	2.17506e+08	0.961225	0	40
Q9BRQ8	Ferroptosis suppressor protein 1 OS=Homo sapiens OX=9606 GN=AIFM2 PE=1 SV=1	5.147e+06	6.7383e+06	1.30917	0	8
P24752	Acetyl-CoA acetyltransferase, mitochondrial OS=Homo sapiens OX=9606 GN=ACAT1 PE=1 SV=1	2.47553e+07	2.39967e+07	0.969355	0	17
Q9H2V7	Protein spinster homolog 1 OS=Homo sapiens OX=9606 GN=SPNS1 PE=1 SV=1	1.83391e+06	1.99148e+06	1.08592	0	2
Q15643	Thyroid receptor-interacting protein 11 OS=Homo sapiens OX=9606 GN=TRIP11 PE=1 SV=3	4.90287e+07	4.86666e+07	0.992613	0	57
P55735	Protein SEC13 homolog OS=Homo sapiens OX=9606 GN=SEC13 PE=1 SV=3	7.83656e+07	8.7675e+07	1.11879	0	15
Q9NYK5	39S ribosomal protein L39, mitochondrial OS=Homo sapiens OX=9606 GN=MRPL39 PE=1 SV=3	1.28079e+07	1.54156e+07	1.2036	0	14
M0R0N4	AP complex subunit sigma OS=Homo sapiens OX=9606 GN=AP2S1 PE=1 SV=1	1.33831e+07	1.27566e+07	0.953187	0	4
O14967	Calmegin OS=Homo sapiens OX=9606 GN=CLGN PE=1 SV=1	2.52152e+06	3.12855e+06	1.24074	0	7
Q8IVL6	Prolyl 3-hydroxylase 3 OS=Homo sapiens OX=9606 GN=P3H3 PE=1 SV=1	6.99739e+06	1.031e+07	1.4734	0	12
P52594	Arf-GAP domain and FG repeat-containing protein 1 OS=Homo sapiens OX=9606 GN=AGFG1 PE=1 SV=2	3.04426e+07	2.54869e+07	0.83721	0	10
P35573	Glycogen debranching enzyme OS=Homo sapiens OX=9606 GN=AGL PE=1 SV=3	2.05669e+07	2.22512e+07	1.08189	0	33
Q2TAL8	Glutamine-rich protein 1 OS=Homo sapiens OX=9606 GN=QRICH1 PE=1 SV=1	787584	567768	0.720899	0	5
Q9NZZ3	Charged multivesicular body protein 5 OS=Homo sapiens OX=9606 GN=CHMP5 PE=1 SV=1	9.64227e+06	4.94161e+06	0.512495	0	4
B1ANB7	Mucolipin 3, isoform CRA_d OS=Homo sapiens OX=9606 GN=MCOLN3 PE=1 SV=1	4.2752e+06	4.03631e+06	0.944121	0.001	2
A0A1B0GUL7	Protein kinase domain-containing protein OS=Homo sapiens OX=9606 PE=1 SV=1	1.28274e+07	1.27164e+07	0.99135	0	2
P13073	Cytochrome c oxidase subunit 4 isoform 1, mitochondrial OS=Homo sapiens OX=9606 GN=COX4I1 PE=1 SV=1	1.18863e+08	1.14595e+08	0.964091	0	13
Q9UNK0	Syntaxin-8 OS=Homo sapiens OX=9606 GN=STX8 PE=1 SV=2	901126	909183	1.00894	0	3
A5PLN9	Trafficking protein particle complex subunit 13 OS=Homo sapiens OX=9606 GN=TRAPPC13 PE=1 SV=2	1.03313e+06	602318	0.583002	0	3
Q9H469	F-box/LRR-repeat protein 15 OS=Homo sapiens OX=9606 GN=FBXL15 PE=1 SV=2	1.68078e+06	1.31053e+06	0.779716	0	3
Q8WUA4	General transcription factor 3C polypeptide 2 OS=Homo sapiens OX=9606 GN=GTF3C2 PE=1 SV=2	5.91223e+06	5.00471e+06	0.846501	0	5
Q96I99	Succinate--CoA ligase [GDP-forming] subunit beta, mitochondrial OS=Homo sapiens OX=9606 GN=SUCLG2 PE=1 SV=2	7.70853e+07	9.83541e+07	1.27591	0	19
O43776	Asparagine--tRNA ligase, cytoplasmic OS=Homo sapiens OX=9606 GN=NARS1 PE=1 SV=1	8.53522e+07	1.05268e+08	1.23334	0	24
P60484	Phosphatidylinositol 3,4,5-trisphosphate 3-phosphatase and dual-specificity protein phosphatase PTEN OS=Homo sapiens OX=9606 GN=PTEN PE=1 SV=1	1.82168e+06	1.19895e+06	0.658152	0	3
O14772	Fucose-1-phosphate guanylyltransferase OS=Homo sapiens OX=9606 GN=FPGT PE=1 SV=3	8.31691e+06	8.61986e+06	1.03643	0	3
Q9H479	Fructosamine-3-kinase OS=Homo sapiens OX=9606 GN=FN3K PE=1 SV=1	1.50306e+07	1.47722e+07	0.982805	0	7
P23246	Splicing factor, proline- and glutamine-rich OS=Homo sapiens OX=9606 GN=SFPQ PE=1 SV=2	3.57301e+08	3.32033e+08	0.929281	0	36
A0A3B3ISJ2	Apoptosis-stimulating of p53 protein 1 (Fragment) OS=Homo sapiens OX=9606 GN=PPP1R13B PE=1 SV=1	665357	653799	0.982629	0	6
Q01518	Adenylyl cyclase-associated protein 1 OS=Homo sapiens OX=9606 GN=CAP1 PE=1 SV=5	5.75348e+08	5.8101e+08	1.00984	0	29
Q8WWI5	Choline transporter-like protein 1 OS=Homo sapiens OX=9606 GN=SLC44A1 PE=1 SV=1	3.28896e+06	2.6905e+06	0.818041	0	3
Q9NR99	Matrix-remodeling-associated protein 5 OS=Homo sapiens OX=9606 GN=MXRA5 PE=1 SV=3	1.33152e+06	917302	0.688915	0	5
Q14669	E3 ubiquitin-protein ligase TRIP12 OS=Homo sapiens OX=9606 GN=TRIP12 PE=1 SV=1	5.21673e+06	4.55658e+06	0.873455	0	16
Q9BRA2	Thioredoxin domain-containing protein 17 OS=Homo sapiens OX=9606 GN=TXNDC17 PE=1 SV=1	2.77568e+07	3.51414e+07	1.26605	0	5
Q14139	Ubiquitin conjugation factor E4 A OS=Homo sapiens OX=9606 GN=UBE4A PE=1 SV=2	2.94138e+07	3.95505e+07	1.34462	0	30
Q02127	Dihydroorotate dehydrogenase (quinone), mitochondrial OS=Homo sapiens OX=9606 GN=DHODH PE=1 SV=3	2.08903e+06	3.65788e+06	1.751	0	3
Q9H7B4	Histone-lysine N-methyltransferase SMYD3 OS=Homo sapiens OX=9606 GN=SMYD3 PE=1 SV=4	117865	226756	1.92386	0	2
Q5VTI5	Pleckstrin homology domain-containing family A member 6 OS=Homo sapiens OX=9606 GN=PLEKHA6 PE=1 SV=1	760006	602746	0.79308	0	4
P49754	Vacuolar protein sorting-associated protein 41 homolog OS=Homo sapiens OX=9606 GN=VPS41 PE=1 SV=3	1.71095e+06	2.09302e+06	1.22331	0	7
P12956	X-ray repair cross-complementing protein 6 OS=Homo sapiens OX=9606 GN=XRCC6 PE=1 SV=2	3.5632e+08	3.2597e+08	0.914822	0	35
Q9BVM2	Protein DPCD OS=Homo sapiens OX=9606 GN=DPCD PE=1 SV=2	736586	554251	0.75246	0.003	2
Q9H7F4	Transmembrane protein 185B OS=Homo sapiens OX=9606 GN=TMEM185B PE=1 SV=2	2.11138e+06	2.06646e+06	0.978726	0.001	2
O95433	Activator of 90 kDa heat shock protein ATPase homolog 1 OS=Homo sapiens OX=9606 GN=AHSA1 PE=1 SV=1	7.00231e+07	7.52918e+07	1.07524	0	23
Q92619	Rho GTPase-activating protein 45 OS=Homo sapiens OX=9606 GN=ARHGAP45 PE=1 SV=2	936117	1.9564e+06	2.0899	0	3
Q9UMY1	Nucleolar protein 7 OS=Homo sapiens OX=9606 GN=NOL7 PE=1 SV=2	2.85837e+06	1.38244e+06	0.483644	0	5
F8W1P7	Natural resistance-associated macrophage protein 2 OS=Homo sapiens OX=9606 GN=SLC11A2 PE=1 SV=1	1.11485e+06	993300	0.890971	0	2
Q8IYB8	ATP-dependent RNA helicase SUPV3L1, mitochondrial OS=Homo sapiens OX=9606 GN=SUPV3L1 PE=1 SV=1	5.09716e+07	4.53649e+07	0.890003	0	21
E9PSI1	Transmembrane 9 superfamily member OS=Homo sapiens OX=9606 PE=3 SV=1	2.58479e+07	2.86773e+07	1.10947	0	17
Q02241	Kinesin-like protein KIF23 OS=Homo sapiens OX=9606 GN=KIF23 PE=1 SV=3	9.68272e+06	9.7171e+06	1.00355	0	13
Q16352	Alpha-internexin OS=Homo sapiens OX=9606 GN=INA PE=1 SV=2	1.56222e+07	1.57884e+07	1.01064	0	14
O75396	Vesicle-trafficking protein SEC22b OS=Homo sapiens OX=9606 GN=SEC22B PE=1 SV=4	9.21765e+07	9.25735e+07	1.00431	0	12
O15027	Protein transport protein Sec16A OS=Homo sapiens OX=9606 GN=SEC16A PE=1 SV=4	3.56579e+07	3.08457e+07	0.865046	0	27
P62310	U6 snRNA-associated Sm-like protein LSm3 OS=Homo sapiens OX=9606 GN=LSM3 PE=1 SV=2	8.1609e+06	1.13985e+07	1.39672	0.001	2
A0A0A0MTB8	WD repeat-containing protein 36 OS=Homo sapiens OX=9606 GN=WDR36 PE=1 SV=1	5.64425e+07	4.37148e+07	0.774502	0	11
Q9UBW7	Zinc finger MYM-type protein 2 OS=Homo sapiens OX=9606 GN=ZMYM2 PE=1 SV=1	641159	1.23285e+06	1.92284	0	5
Q13162	Peroxiredoxin-4 OS=Homo sapiens OX=9606 GN=PRDX4 PE=1 SV=1	3.832e+07	5.61384e+07	1.46499	0	9
A6NIH7	Protein unc-119 homolog B OS=Homo sapiens OX=9606 GN=UNC119B PE=1 SV=1	1.82462e+06	1.93751e+06	1.06187	0	4
P53992	Protein transport protein Sec24C OS=Homo sapiens OX=9606 GN=SEC24C PE=1 SV=3	1.54644e+08	1.36251e+08	0.881059	0	27
O00743	Serine/threonine-protein phosphatase 6 catalytic subunit OS=Homo sapiens OX=9606 GN=PPP6C PE=1 SV=1	1.94207e+07	2.60862e+07	1.34322	0	10
P46778	60S ribosomal protein L21 OS=Homo sapiens OX=9606 GN=RPL21 PE=1 SV=2	1.28906e+08	1.22713e+08	0.951956	0	9
Q9NPL8	Complex I assembly factor TIMMDC1, mitochondrial OS=Homo sapiens OX=9606 GN=TIMMDC1 PE=1 SV=2	1.2096e+07	9.83701e+06	0.813243	0	10
A0A2R8YD30	Erythrocyte membrane protein band 4.1 (Elliptocytosis 1, RH-linked), isoform CRA_e OS=Homo sapiens OX=9606 GN=EPB41 PE=1 SV=1	8.32009e+07	1.05184e+08	1.26422	0	9
Q69YN2	CWF19-like protein 1 OS=Homo sapiens OX=9606 GN=CWF19L1 PE=1 SV=2	1.62496e+07	1.77591e+07	1.09289	0	12
Q969J3	BLOC-1-related complex subunit 5 OS=Homo sapiens OX=9606 GN=BORCS5 PE=1 SV=1	1.24518e+06	879138	0.706034	0	3
P62937	Peptidyl-prolyl cis-trans isomerase A OS=Homo sapiens OX=9606 GN=PPIA PE=1 SV=2	1.98415e+09	2.54238e+09	1.28135	0	7
O00622	CCN family member 1 OS=Homo sapiens OX=9606 GN=CCN1 PE=1 SV=1	391963	463692	1.183	0	2
P36639	7,8-dihydro-8-oxoguanine triphosphatase OS=Homo sapiens OX=9606 GN=NUDT1 PE=1 SV=3	765657	867676	1.13324	0	2
Q5C9Z4	Nucleolar MIF4G domain-containing protein 1 OS=Homo sapiens OX=9606 GN=NOM1 PE=1 SV=1	4.86031e+06	5.82609e+06	1.19871	0	3
Q86VS8	Protein Hook homolog 3 OS=Homo sapiens OX=9606 GN=HOOK3 PE=1 SV=2	3.46036e+06	3.43236e+06	0.991908	0	8
Q9ULX6	A-kinase anchor protein 8-like OS=Homo sapiens OX=9606 GN=AKAP8L PE=1 SV=4	2.85785e+06	3.54838e+06	1.24162	0	7
Q9NV70	Exocyst complex component 1 OS=Homo sapiens OX=9606 GN=EXOC1 PE=1 SV=4	2.43469e+07	2.51798e+07	1.03421	0	17
P41240	Tyrosine-protein kinase CSK OS=Homo sapiens OX=9606 GN=CSK PE=1 SV=1	9.04205e+06	8.10101e+06	0.895926	0	10
P52597	Heterogeneous nuclear ribonucleoprotein F OS=Homo sapiens OX=9606 GN=HNRNPF PE=1 SV=3	1.57464e+08	1.55786e+08	0.98934	0	15
M0QXB5	Persulfide dioxygenase ETHE1, mitochondrial OS=Homo sapiens OX=9606 GN=ETHE1 PE=1 SV=1	4.56498e+07	4.98052e+07	1.09103	0	7
P63092-3	Isoform 3 of Guanine nucleotide-binding protein G(s) subunit alpha isoforms short OS=Homo sapiens OX=9606 GN=GNAS	5.65267e+07	4.85407e+07	0.858722	0	14
Q5VV42	Threonylcarbamoyladenosine tRNA methylthiotransferase OS=Homo sapiens OX=9606 GN=CDKAL1 PE=1 SV=1	1.52909e+06	1.03727e+06	0.678356	0	4
A0A494C050	NF-kappa-B-activating protein (Fragment) OS=Homo sapiens OX=9606 GN=NKAP PE=1 SV=1	1.57436e+06	2.79343e+06	1.77433	0	3
Q16769	Glutaminyl-peptide cyclotransferase OS=Homo sapiens OX=9606 GN=QPCT PE=1 SV=1	1.02171e+06	2.30575e+06	2.25676	0	4
Q13501	Sequestosome-1 OS=Homo sapiens OX=9606 GN=SQSTM1 PE=1 SV=1	7.27386e+08	6.21976e+08	0.855084	0	5
Q6P4A8	Phospholipase B-like 1 OS=Homo sapiens OX=9606 GN=PLBD1 PE=1 SV=2	4.25554e+06	5.78249e+06	1.35882	0	9
Q92743	Serine protease HTRA1 OS=Homo sapiens OX=9606 GN=HTRA1 PE=1 SV=1	2.43088e+06	6.03389e+06	2.48218	0	9
H3BPU4	Gamma-tubulin complex component (Fragment) OS=Homo sapiens OX=9606 GN=TUBGCP4 PE=1 SV=1	2.32679e+06	1.87182e+06	0.804463	0	4
A6NGJ0	Dynein light chain Tctex-type 3 OS=Homo sapiens OX=9606 GN=DYNLT3 PE=1 SV=1	1.08479e+06	1.41395e+06	1.30343	0	3
O95205	Muscleblind-like 2 (Drosophila), isoform CRA_b OS=Homo sapiens OX=9606 GN=MBNL2 PE=1 SV=1	2.55815e+06	2.2156e+06	0.866096	0	2
R4GMQ1	Lysine-specific histone demethylase OS=Homo sapiens OX=9606 GN=KDM1A PE=1 SV=2	3.24431e+07	3.52379e+07	1.08614	0	17
C9J6A7	Ribulose-phosphate 3-epimerase (Fragment) OS=Homo sapiens OX=9606 GN=RPE PE=1 SV=1	1.6897e+07	2.03802e+07	1.20614	0	4
Q5JR08	Rho-related GTP-binding protein RhoC (Fragment) OS=Homo sapiens OX=9606 GN=RHOC PE=1 SV=8	3.90763e+07	4.28086e+07	1.09551	0	6
Q9NRY4	Rho GTPase-activating protein 35 OS=Homo sapiens OX=9606 GN=ARHGAP35 PE=1 SV=3	2.47212e+06	2.56461e+06	1.03741	0	12
O00151	PDZ and LIM domain protein 1 OS=Homo sapiens OX=9606 GN=PDLIM1 PE=1 SV=4	1.82332e+08	1.86519e+08	1.02297	0	18
Q96F86	Enhancer of mRNA-decapping protein 3 OS=Homo sapiens OX=9606 GN=EDC3 PE=1 SV=1	3.35647e+07	2.99565e+07	0.8925	0	8
B7ZC38	Endophilin-B2 OS=Homo sapiens OX=9606 GN=SH3GLB2 PE=1 SV=1	1.14181e+07	1.40211e+07	1.22797	0	10
Q9Y5L4	Mitochondrial import inner membrane translocase subunit Tim13 OS=Homo sapiens OX=9606 GN=TIMM13 PE=1 SV=1	1.46134e+07	1.68408e+07	1.15243	0	4
O95487	Protein transport protein Sec24B OS=Homo sapiens OX=9606 GN=SEC24B PE=1 SV=2	6.42804e+06	5.76247e+06	0.896458	0	12
A0A3B3ISV4	Vitamin K epoxide reductase complex subunit 1-like protein 1 OS=Homo sapiens OX=9606 GN=VKORC1L1 PE=1 SV=1	1.12152e+07	1.22446e+07	1.09178	0	4
Q9P0K7	Ankycorbin OS=Homo sapiens OX=9606 GN=RAI14 PE=1 SV=2	1.50259e+07	1.37396e+07	0.914394	0	22
O95218	Zinc finger Ran-binding domain-containing protein 2 OS=Homo sapiens OX=9606 GN=ZRANB2 PE=1 SV=2	2.33491e+07	2.26755e+07	0.971154	0	7
P50591	Tumor necrosis factor ligand superfamily member 10 OS=Homo sapiens OX=9606 GN=TNFSF10 PE=1 SV=1	1.66277e+06	741392	0.445877	0	4
Q14534	Squalene monooxygenase OS=Homo sapiens OX=9606 GN=SQLE PE=1 SV=3	1.76457e+06	3.42381e+06	1.94031	0	4
K7EL76	Kinesin light chain 3 (Fragment) OS=Homo sapiens OX=9606 GN=KLC3 PE=1 SV=8	1.39479e+06	1.49839e+06	1.07428	0	2
C9JJ19	28S ribosomal protein S34, mitochondrial OS=Homo sapiens OX=9606 GN=MRPS34 PE=1 SV=2	1.19082e+07	1.32721e+07	1.11453	0	6
Q567V2	Mpv17-like protein 2 OS=Homo sapiens OX=9606 GN=MPV17L2 PE=1 SV=2	487275	850857	1.74615	0	2
Q9NPA0	ER membrane protein complex subunit 7 OS=Homo sapiens OX=9606 GN=EMC7 PE=1 SV=1	5.19073e+06	5.87774e+06	1.13235	0	2
Q9UJA5	tRNA (adenine(58)-N(1))-methyltransferase non-catalytic subunit TRM6 OS=Homo sapiens OX=9606 GN=TRMT6 PE=1 SV=1	3.99238e+06	4.19539e+06	1.05085	0	7
Q8NBN7	Retinol dehydrogenase 13 OS=Homo sapiens OX=9606 GN=RDH13 PE=1 SV=2	2.3801e+06	3.23285e+06	1.35828	0	4
Q9BSU1	UPF0183 protein C16orf70 OS=Homo sapiens OX=9606 GN=C16orf70 PE=1 SV=1	908439	2.31237e+06	2.54543	0	5
Q9Y6I9	Testis-expressed protein 264 OS=Homo sapiens OX=9606 GN=TEX264 PE=1 SV=1	3.90427e+06	3.49335e+06	0.89475	0	3
Q9Y2Z0	Protein SGT1 homolog OS=Homo sapiens OX=9606 GN=SUGT1 PE=1 SV=3	3.18879e+07	3.22684e+07	1.01193	0	18
Q8IW45	ATP-dependent (S)-NAD(P)H-hydrate dehydratase OS=Homo sapiens OX=9606 GN=NAXD PE=1 SV=1	1.8792e+06	2.22733e+06	1.18525	0	3
Q8TCB0	Interferon-induced protein 44 OS=Homo sapiens OX=9606 GN=IFI44 PE=2 SV=2	1.74024e+06	4.57789e+06	2.63061	0	8
P04150	Glucocorticoid receptor OS=Homo sapiens OX=9606 GN=NR3C1 PE=1 SV=1	1.94647e+07	2.14353e+07	1.10124	0	24
A0A087WY55	Chromosome 6 open reading frame 55, isoform CRA_b OS=Homo sapiens OX=9606 GN=VTA1 PE=1 SV=1	3.64251e+07	3.34608e+07	0.918619	0	9
Q8N5M1	ATP synthase mitochondrial F1 complex assembly factor 2 OS=Homo sapiens OX=9606 GN=ATPAF2 PE=1 SV=1		254398	#DIV/0!	0	2
P08243	Asparagine synthetase [glutamine-hydrolyzing] OS=Homo sapiens OX=9606 GN=ASNS PE=1 SV=4	2.76457e+08	2.3393e+08	0.84617	0	31
Q15418	Ribosomal protein S6 kinase alpha-1 OS=Homo sapiens OX=9606 GN=RPS6KA1 PE=1 SV=2	6.06954e+07	5.89448e+07	0.971159	0	20
Q9NQZ2	Something about silencing protein 10 OS=Homo sapiens OX=9606 GN=UTP3 PE=1 SV=1	8.16142e+06	6.59531e+06	0.808108	0	9
Q9HBK9	Arsenite methyltransferase OS=Homo sapiens OX=9606 GN=AS3MT PE=1 SV=3	3.20713e+07	3.05246e+07	0.951774	0	19
Q6PJ69	Tripartite motif-containing protein 65 OS=Homo sapiens OX=9606 GN=TRIM65 PE=1 SV=3	1.33312e+06	1.05846e+06	0.793969	0	3
Q9UM19	Hippocalcin-like protein 4 OS=Homo sapiens OX=9606 GN=HPCAL4 PE=1 SV=3	2.83582e+06	4.99594e+06	1.76173	0	4
Q9H0E2	Toll-interacting protein OS=Homo sapiens OX=9606 GN=TOLLIP PE=1 SV=1	1.3474e+07	8.2373e+06	0.611347	0	9
O94905	Erlin-2 OS=Homo sapiens OX=9606 GN=ERLIN2 PE=1 SV=1	5.37204e+07	5.67182e+07	1.0558	0	12
Q9H488	GDP-fucose protein O-fucosyltransferase 1 OS=Homo sapiens OX=9606 GN=POFUT1 PE=1 SV=1	2.05527e+07	2.66333e+07	1.29585	0	8
Q7Z4H3	HD domain-containing protein 2 OS=Homo sapiens OX=9606 GN=HDDC2 PE=1 SV=1	540460	589202	1.09019	0	2
P84090	Enhancer of rudimentary homolog OS=Homo sapiens OX=9606 GN=ERH PE=1 SV=1	1.99204e+08	1.6716e+08	0.83914	0	9
Q03252	Lamin-B2 OS=Homo sapiens OX=9606 GN=LMNB2 PE=1 SV=4	1.89105e+08	2.09921e+08	1.11008	0	33
P57737-3	Isoform 3 of Coronin-7 OS=Homo sapiens OX=9606 GN=CORO7	2.14229e+07	2.04391e+07	0.954079	0	16
K7ERC8	3-ketodihydrosphingosine reductase OS=Homo sapiens OX=9606 GN=KDSR PE=1 SV=2	9.28894e+06	1.24875e+07	1.34434	0	3
Q96RU3	Formin-binding protein 1 OS=Homo sapiens OX=9606 GN=FNBP1 PE=1 SV=2	2.63687e+06	3.61792e+06	1.37205	0	5
Q8WWY3	U4/U6 small nuclear ribonucleoprotein Prp31 OS=Homo sapiens OX=9606 GN=PRPF31 PE=1 SV=2	3.69962e+07	3.23939e+07	0.8756	0	13
P62424	60S ribosomal protein L7a OS=Homo sapiens OX=9606 GN=RPL7A PE=1 SV=2	4.50758e+08	4.13667e+08	0.917714	0	24
O94826	Mitochondrial import receptor subunit TOM70 OS=Homo sapiens OX=9606 GN=TOMM70 PE=1 SV=1	1.15085e+08	1.17795e+08	1.02354	0	24
Q9Y320	Thioredoxin-related transmembrane protein 2 OS=Homo sapiens OX=9606 GN=TMX2 PE=1 SV=1	1.47917e+07	1.54329e+07	1.04335	0	7
O95210	Starch-binding domain-containing protein 1 OS=Homo sapiens OX=9606 GN=STBD1 PE=1 SV=1	977811	694009	0.709757	0	2
Q9UPT9	Ubiquitin carboxyl-terminal hydrolase 22 OS=Homo sapiens OX=9606 GN=USP22 PE=1 SV=2	2.11053e+06	1.97344e+06	0.935045	0	5
Q96LD4	E3 ubiquitin-protein ligase TRIM47 OS=Homo sapiens OX=9606 GN=TRIM47 PE=1 SV=2	2.90371e+07	2.5916e+07	0.892514	0	18
Q9BUL8	Programmed cell death protein 10 OS=Homo sapiens OX=9606 GN=PDCD10 PE=1 SV=1	2.55998e+07	1.09721e+07	0.4286	0	7
U3KPX3	Casein kinase I isoform alpha OS=Homo sapiens OX=9606 GN=CSNK1A1 PE=1 SV=2	1.71754e+07	1.7737e+07	1.03269	0	9
Q86V85	Integral membrane protein GPR180 OS=Homo sapiens OX=9606 GN=GPR180 PE=2 SV=1	892445	999593	1.12006	0	2
P41236	Protein phosphatase inhibitor 2 OS=Homo sapiens OX=9606 GN=PPP1R2 PE=1 SV=2	1.64874e+07	1.43062e+07	0.867705	0	10
Q9NRG7	Epimerase family protein SDR39U1 OS=Homo sapiens OX=9606 GN=SDR39U1 PE=1 SV=3	1.15089e+06	1.10685e+06	0.961732	0	2
P40261	Nicotinamide N-methyltransferase OS=Homo sapiens OX=9606 GN=NNMT PE=1 SV=1	1.8962e+08	1.69822e+08	0.895594	0	9
P13716	Delta-aminolevulinic acid dehydratase OS=Homo sapiens OX=9606 GN=ALAD PE=1 SV=1	3.88421e+06	4.87575e+06	1.25528	0	8
Q96KA5	Cleft lip and palate transmembrane protein 1-like protein OS=Homo sapiens OX=9606 GN=CLPTM1L PE=1 SV=1	8.84339e+06	1.16423e+07	1.31649	0	5
Q9BZ23	Pantothenate kinase 2, mitochondrial OS=Homo sapiens OX=9606 GN=PANK2 PE=1 SV=3	734620	643859	0.876453	0	3
P49914	5-formyltetrahydrofolate cyclo-ligase OS=Homo sapiens OX=9606 GN=MTHFS PE=1 SV=2	4.64584e+06	4.67274e+06	1.00579	0	6
P41214	Eukaryotic translation initiation factor 2D OS=Homo sapiens OX=9606 GN=EIF2D PE=1 SV=3	736572	878459	1.19263	0	2
J3KTA4	Probable ATP-dependent RNA helicase DDX5 OS=Homo sapiens OX=9606 GN=DDX5 PE=1 SV=1	2.32241e+08	2.19779e+08	0.946341	0	28
Q9P258	Protein RCC2 OS=Homo sapiens OX=9606 GN=RCC2 PE=1 SV=2	1.16506e+08	9.74548e+07	0.836482	0	25
Q96DG6	Carboxymethylenebutenolidase homolog OS=Homo sapiens OX=9606 GN=CMBL PE=1 SV=1	4.47996e+07	4.68831e+07	1.04651	0	11
P27694	Replication protein A 70 kDa DNA-binding subunit OS=Homo sapiens OX=9606 GN=RPA1 PE=1 SV=2	4.59329e+07	4.39486e+07	0.9568	0	22
O75817	Ribonuclease P protein subunit p20 OS=Homo sapiens OX=9606 GN=POP7 PE=1 SV=2	7.17763e+06	1.00161e+07	1.39546	0	5
P16615	Sarcoplasmic/endoplasmic reticulum calcium ATPase 2 OS=Homo sapiens OX=9606 GN=ATP2A2 PE=1 SV=1	1.95642e+08	1.8732e+08	0.957461	0	27
Q96F46	Interleukin-17 receptor A OS=Homo sapiens OX=9606 GN=IL17RA PE=1 SV=2	6.3035e+06	6.77147e+06	1.07424	0	4
Q12933	TNF receptor-associated factor 2 OS=Homo sapiens OX=9606 GN=TRAF2 PE=1 SV=2	1.50624e+06	1.30492e+06	0.866346	0	2
P31323	cAMP-dependent protein kinase type II-beta regulatory subunit OS=Homo sapiens OX=9606 GN=PRKAR2B PE=1 SV=3	1.8795e+07	1.85813e+07	0.988626	0	2
Q8NDH3	Probable aminopeptidase NPEPL1 OS=Homo sapiens OX=9606 GN=NPEPL1 PE=1 SV=3	1.33526e+07	1.45099e+07	1.08668	0	7
Q9UFC0	Leucine-rich repeat and WD repeat-containing protein 1 OS=Homo sapiens OX=9606 GN=LRWD1 PE=1 SV=2	3.66438e+06	3.61426e+06	0.986323	0	5
A0A087WWW9	B-cell lymphoma/leukemia 10 OS=Homo sapiens OX=9606 GN=BCL10 PE=1 SV=2	586779	665562	1.13426	0	3
P45973	Chromobox protein homolog 5 OS=Homo sapiens OX=9606 GN=CBX5 PE=1 SV=1	7.87601e+06	5.85387e+06	0.743252	0	4
P15291	Beta-1,4-galactosyltransferase 1 OS=Homo sapiens OX=9606 GN=B4GALT1 PE=1 SV=5	1.06932e+06	1.06601e+06	0.996897	0.001	2
Q8WYQ5	Microprocessor complex subunit DGCR8 OS=Homo sapiens OX=9606 GN=DGCR8 PE=1 SV=1	400185	487467	1.2181	0	3
Q9Y3A5	Ribosome maturation protein SBDS OS=Homo sapiens OX=9606 GN=SBDS PE=1 SV=4	2.77582e+07	3.35874e+07	1.21	0	10
O14732	Inositol monophosphatase 2 OS=Homo sapiens OX=9606 GN=IMPA2 PE=1 SV=1	5.37359e+06	5.05547e+06	0.9408	0	4
O60216	Double-strand-break repair protein rad21 homolog OS=Homo sapiens OX=9606 GN=RAD21 PE=1 SV=2	1.32666e+07	1.30494e+07	0.983627	0	11
P49748	Very long-chain specific acyl-CoA dehydrogenase, mitochondrial OS=Homo sapiens OX=9606 GN=ACADVL PE=1 SV=1	1.70642e+08	2.10829e+08	1.23551	0	30
Q16854	Deoxyguanosine kinase, mitochondrial OS=Homo sapiens OX=9606 GN=DGUOK PE=1 SV=2	1.62631e+06	1.51252e+06	0.930028	0	4
Q8WVX9	Fatty acyl-CoA reductase 1 OS=Homo sapiens OX=9606 GN=FAR1 PE=1 SV=1	1.25275e+07	8.43208e+06	0.673085	0	8
E9PLK3	Aminopeptidase OS=Homo sapiens OX=9606 GN=NPEPPS PE=1 SV=1	2.48008e+08	2.64793e+08	1.06768	0	7
Q6UX07	Dehydrogenase/reductase SDR family member 13 OS=Homo sapiens OX=9606 GN=DHRS13 PE=2 SV=1	881867	1.13136e+06	1.28291	0	4
P49773	Histidine triad nucleotide-binding protein 1 OS=Homo sapiens OX=9606 GN=HINT1 PE=1 SV=2	1.89982e+08	2.10838e+08	1.10978	0	10
Q8N0Z6	Tetratricopeptide repeat protein 5 OS=Homo sapiens OX=9606 GN=TTC5 PE=1 SV=2	9.31279e+06	7.95195e+06	0.853875	0	9
Q68D10	Protein SPT2 homolog OS=Homo sapiens OX=9606 GN=SPTY2D1 PE=1 SV=3	737850		0	0	3
Q13526	Peptidyl-prolyl cis-trans isomerase NIMA-interacting 1 OS=Homo sapiens OX=9606 GN=PIN1 PE=1 SV=1	1.57212e+07	2.36987e+07	1.50744	0	14
Q2T9J0	Peroxisomal leader peptide-processing protease OS=Homo sapiens OX=9606 GN=TYSND1 PE=1 SV=3	600978	870756	1.4489	0	5
O14949	Cytochrome b-c1 complex subunit 8 OS=Homo sapiens OX=9606 GN=UQCRQ PE=1 SV=4	1.65396e+07	1.24107e+07	0.750361	0	4
Q12789	General transcription factor 3C polypeptide 1 OS=Homo sapiens OX=9606 GN=GTF3C1 PE=1 SV=4	5.00133e+06	2.86074e+06	0.571997	0	10
Q9NRP2	COX assembly mitochondrial protein 2 homolog OS=Homo sapiens OX=9606 GN=CMC2 PE=1 SV=1	5.48068e+06	5.38976e+06	0.98341	0	4
E9PQ61	Zinc finger CCCH domain-containing protein 11A OS=Homo sapiens OX=9606 GN=ZC3H11A PE=1 SV=1	2.46606e+06	1.81058e+06	0.7342	0	7
P07099	Epoxide hydrolase 1 OS=Homo sapiens OX=9606 GN=EPHX1 PE=1 SV=1	1.18818e+08	1.23068e+08	1.03577	0	25
Q9UIV1	CCR4-NOT transcription complex subunit 7 OS=Homo sapiens OX=9606 GN=CNOT7 PE=1 SV=3	7.80457e+06	4.51491e+06	0.578495	0	5
B4DGG1	Protein FAM234A OS=Homo sapiens OX=9606 GN=FAM234A PE=1 SV=1	281461	463236	1.64582	0	2
Q9NZM3	Intersectin-2 OS=Homo sapiens OX=9606 GN=ITSN2 PE=1 SV=3	4.53025e+06	4.88029e+06	1.07727	0	8
Q9Y2I8	WD repeat-containing protein 37 OS=Homo sapiens OX=9606 GN=WDR37 PE=1 SV=2	4.45786e+06	5.70258e+06	1.27922	0	8
Q13724	Mannosyl-oligosaccharide glucosidase OS=Homo sapiens OX=9606 GN=MOGS PE=1 SV=5	2.62693e+07	3.02132e+07	1.15013	0	19
O60547	GDP-mannose 4,6 dehydratase OS=Homo sapiens OX=9606 GN=GMDS PE=1 SV=1	1.48952e+06	1.15471e+06	0.775224	0.003	2
Q9BR76	Coronin-1B OS=Homo sapiens OX=9606 GN=CORO1B PE=1 SV=1	1.46627e+08	1.30878e+08	0.892594	0	23
P62495	Eukaryotic peptide chain release factor subunit 1 OS=Homo sapiens OX=9606 GN=ETF1 PE=1 SV=3	4.51827e+07	5.19958e+07	1.15079	0	19
Q13469	Nuclear factor of activated T-cells, cytoplasmic 2 OS=Homo sapiens OX=9606 GN=NFATC2 PE=1 SV=2	544157	673796	1.23824	0	2
Q9NRG1	Phosphoribosyltransferase domain-containing protein 1 OS=Homo sapiens OX=9606 GN=PRTFDC1 PE=1 SV=1	6.43176e+06	6.92547e+06	1.07676	0	7
Q9BWS9	Chitinase domain-containing protein 1 OS=Homo sapiens OX=9606 GN=CHID1 PE=1 SV=1	3.87813e+07	3.54204e+07	0.913337	0	8
Q9NPI1	Bromodomain-containing protein 7 OS=Homo sapiens OX=9606 GN=BRD7 PE=1 SV=1	1.36108e+06	1.99705e+06	1.46726	0	2
Q8IWT0	Protein archease OS=Homo sapiens OX=9606 GN=ZBTB8OS PE=1 SV=2	1.21266e+07	1.0166e+07	0.838325	0	3
P05091	Aldehyde dehydrogenase, mitochondrial OS=Homo sapiens OX=9606 GN=ALDH2 PE=1 SV=2	3.53814e+07	3.17349e+07	0.896936	0	22
P62877	E3 ubiquitin-protein ligase RBX1 OS=Homo sapiens OX=9606 GN=RBX1 PE=1 SV=1	5.56448e+06	4.06595e+06	0.730697	0	4
Q9UGP8	Translocation protein SEC63 homolog OS=Homo sapiens OX=9606 GN=SEC63 PE=1 SV=2	1.94932e+07	1.71412e+07	0.879345	0	15
Q86WV6	Stimulator of interferon genes protein OS=Homo sapiens OX=9606 GN=STING1 PE=1 SV=1	879132	2.2285e+06	2.53489	0	3
A6NDG6	Glycerol-3-phosphate phosphatase OS=Homo sapiens OX=9606 GN=PGP PE=1 SV=1	1.48978e+07	1.52382e+07	1.02285	0	9
P09417	Dihydropteridine reductase OS=Homo sapiens OX=9606 GN=QDPR PE=1 SV=2	2.02947e+07	3.26988e+07	1.6112	0	8
Q9HB71	Calcyclin-binding protein OS=Homo sapiens OX=9606 GN=CACYBP PE=1 SV=2	8.63053e+07	1.11989e+08	1.29759	0	24
P07737	Profilin-1 OS=Homo sapiens OX=9606 GN=PFN1 PE=1 SV=2	1.24167e+09	1.23881e+09	0.997696	0	15
P54136	Arginine--tRNA ligase, cytoplasmic OS=Homo sapiens OX=9606 GN=RARS1 PE=1 SV=2	1.85178e+08	1.9504e+08	1.05325	0	50
Q9BTL3	RNA guanine-N7 methyltransferase activating subunit OS=Homo sapiens OX=9606 GN=RAMAC PE=1 SV=1	3.07522e+06	3.04313e+06	0.989567	0	4
Q13619	Cullin-4A OS=Homo sapiens OX=9606 GN=CUL4A PE=1 SV=3	1.25116e+06	726981	0.581044	0	5
Q07666	KH domain-containing, RNA-binding, signal transduction-associated protein 1 OS=Homo sapiens OX=9606 GN=KHDRBS1 PE=1 SV=1	1.11418e+08	1.09045e+08	0.978702	0	14
Q9UIA9	Exportin-7 OS=Homo sapiens OX=9606 GN=XPO7 PE=1 SV=3	3.78405e+07	4.64051e+07	1.22634	0	25
Q6NVY1	3-hydroxyisobutyryl-CoA hydrolase, mitochondrial OS=Homo sapiens OX=9606 GN=HIBCH PE=1 SV=2	2.0187e+07	2.47681e+07	1.22693	0	10
P54619	5'-AMP-activated protein kinase subunit gamma-1 OS=Homo sapiens OX=9606 GN=PRKAG1 PE=1 SV=1	3.01831e+07	3.48666e+07	1.15517	0	11
Q9Y2V7	Conserved oligomeric Golgi complex subunit 6 OS=Homo sapiens OX=9606 GN=COG6 PE=1 SV=2	1.37697e+06	1.2148e+06	0.882225	0	4
O00499	Myc box-dependent-interacting protein 1 OS=Homo sapiens OX=9606 GN=BIN1 PE=1 SV=1	1.63083e+07	2.02703e+07	1.24294	0	10
Q96BY7	Autophagy-related protein 2 homolog B OS=Homo sapiens OX=9606 GN=ATG2B PE=1 SV=5	2.78074e+06	2.74618e+06	0.987571	0	6
Q8NBA8	DTW domain-containing protein 2 OS=Homo sapiens OX=9606 GN=DTWD2 PE=1 SV=1	380844	333750	0.876344	0	2
Q8TEM1	Nuclear pore membrane glycoprotein 210 OS=Homo sapiens OX=9606 GN=NUP210 PE=1 SV=3	3.02254e+08	2.83198e+08	0.936954	0	29
O14530	Thioredoxin domain-containing protein 9 OS=Homo sapiens OX=9606 GN=TXNDC9 PE=1 SV=2	1.73238e+06	1.31617e+06	0.759747	0	5
Q9BU61	NADH dehydrogenase [ubiquinone] 1 alpha subcomplex assembly factor 3 OS=Homo sapiens OX=9606 GN=NDUFAF3 PE=1 SV=1	3.80285e+06	1.13457e+06	0.298347	0	4
Q6IA69	Glutamine-dependent NAD(+) synthetase OS=Homo sapiens OX=9606 GN=NADSYN1 PE=1 SV=3	1.42369e+07	1.7309e+07	1.21579	0	11
Q15018	BRISC complex subunit Abraxas 2 OS=Homo sapiens OX=9606 GN=ABRAXAS2 PE=1 SV=2	7.20783e+06	6.48952e+06	0.900344	0	7
P37108	Signal recognition particle 14 kDa protein OS=Homo sapiens OX=9606 GN=SRP14 PE=1 SV=2	4.11389e+07	4.65622e+07	1.13183	0	9
Q687X5	Metalloreductase STEAP4 OS=Homo sapiens OX=9606 GN=STEAP4 PE=1 SV=1	2.54512e+08	3.86072e+08	1.51691	0	12
P12277	Creatine kinase B-type OS=Homo sapiens OX=9606 GN=CKB PE=1 SV=1	1.4076e+08	1.34102e+08	0.952701	0	17
P60510	Serine/threonine-protein phosphatase 4 catalytic subunit OS=Homo sapiens OX=9606 GN=PPP4C PE=1 SV=1	1.49971e+07	1.69478e+07	1.13007	0	12
P25325-2	Isoform 2 of 3-mercaptopyruvate sulfurtransferase OS=Homo sapiens OX=9606 GN=MPST	6.29078e+06	9.03313e+06	1.43593	0	9
P07919	Cytochrome b-c1 complex subunit 6, mitochondrial OS=Homo sapiens OX=9606 GN=UQCRH PE=1 SV=2	1.36626e+07	1.24835e+07	0.913696	0	3
E9PEJ4	Acetyltransferase component of pyruvate dehydrogenase complex OS=Homo sapiens OX=9606 GN=DLAT PE=1 SV=1	1.86467e+07	1.81221e+07	0.971867	0	8
B8ZZQ6	Prothymosin alpha OS=Homo sapiens OX=9606 GN=PTMA PE=1 SV=1	2.10577e+08	2.00743e+08	0.953298	0	8
Q9H477	Ribokinase OS=Homo sapiens OX=9606 GN=RBKS PE=1 SV=1	4.78157e+06	4.71364e+06	0.985792	0	6
Q9UNL4	Inhibitor of growth protein 4 OS=Homo sapiens OX=9606 GN=ING4 PE=1 SV=1	1.39564e+06	1.73576e+06	1.2437	0	3
P06730	Eukaryotic translation initiation factor 4E OS=Homo sapiens OX=9606 GN=EIF4E PE=1 SV=2	4.87231e+07	4.54107e+07	0.932017	0	8
P14678	Small nuclear ribonucleoprotein-associated proteins B and B' OS=Homo sapiens OX=9606 GN=SNRPB PE=1 SV=2	6.79878e+07	6.95026e+07	1.02228	0	6
P62888	60S ribosomal protein L30 OS=Homo sapiens OX=9606 GN=RPL30 PE=1 SV=2	8.71553e+07	8.11474e+07	0.931066	0	7
Q9Y6A5	Transforming acidic coiled-coil-containing protein 3 OS=Homo sapiens OX=9606 GN=TACC3 PE=1 SV=1	1.16342e+07	1.25957e+07	1.08265	0	18
Q8NBJ5	Procollagen galactosyltransferase 1 OS=Homo sapiens OX=9606 GN=COLGALT1 PE=1 SV=1	3.42831e+07	3.36923e+07	0.982767	0	17
Q86YV9	Hermansky-Pudlak syndrome 6 protein OS=Homo sapiens OX=9606 GN=HPS6 PE=1 SV=1	340544	437210	1.28386	0	2
Q9BTE6	Alanyl-tRNA editing protein Aarsd1 OS=Homo sapiens OX=9606 GN=AARSD1 PE=1 SV=2	7.22761e+06	9.56925e+06	1.32399	0	2
P27361	Mitogen-activated protein kinase 3 OS=Homo sapiens OX=9606 GN=MAPK3 PE=1 SV=4	9.44751e+07	1.00247e+08	1.0611	0	12
Q99661	Kinesin-like protein KIF2C OS=Homo sapiens OX=9606 GN=KIF2C PE=1 SV=2	3.91389e+07	4.31659e+07	1.10289	0	27
P78347	General transcription factor II-I OS=Homo sapiens OX=9606 GN=GTF2I PE=1 SV=2	1.60444e+08	1.47408e+08	0.918752	0	54
Q5T1M5	FK506-binding protein 15 OS=Homo sapiens OX=9606 GN=FKBP15 PE=1 SV=2	1.85917e+07	2.07994e+07	1.11875	0	20
P53609	Geranylgeranyl transferase type-1 subunit beta OS=Homo sapiens OX=9606 GN=PGGT1B PE=1 SV=2	9.44387e+06	9.52783e+06	1.00889	0	8
Q9BZH6	WD repeat-containing protein 11 OS=Homo sapiens OX=9606 GN=WDR11 PE=1 SV=1	8.39305e+06	8.87737e+06	1.0577	0	13
Q96B97	SH3 domain-containing kinase-binding protein 1 OS=Homo sapiens OX=9606 GN=SH3KBP1 PE=1 SV=2	9.35366e+06	1.23351e+07	1.31875	0	15
O94776	Metastasis-associated protein MTA2 OS=Homo sapiens OX=9606 GN=MTA2 PE=1 SV=1	4.25551e+07	3.71792e+07	0.873672	0	22
Q6NTF9	Rhomboid domain-containing protein 2 OS=Homo sapiens OX=9606 GN=RHBDD2 PE=2 SV=2	1.72909e+06	2.9269e+06	1.69274	0	3
P31942	Heterogeneous nuclear ribonucleoprotein H3 OS=Homo sapiens OX=9606 GN=HNRNPH3 PE=1 SV=2	1.47574e+07	1.3797e+07	0.934919	0	9
Q6P1A2	Lysophospholipid acyltransferase 5 OS=Homo sapiens OX=9606 GN=LPCAT3 PE=1 SV=1	8.05692e+06	8.10189e+06	1.00558	0	4
Q9H9A5	CCR4-NOT transcription complex subunit 10 OS=Homo sapiens OX=9606 GN=CNOT10 PE=1 SV=1	5.09586e+06	5.18827e+06	1.01813	0	11
Q00059	Transcription factor A, mitochondrial OS=Homo sapiens OX=9606 GN=TFAM PE=1 SV=1	8.88753e+07	6.62373e+07	0.745284	0	18
P51153	Ras-related protein Rab-13 OS=Homo sapiens OX=9606 GN=RAB13 PE=1 SV=1	1.27913e+07	1.44716e+07	1.13136	0	7
Q8TB96	T-cell immunomodulatory protein OS=Homo sapiens OX=9606 GN=ITFG1 PE=1 SV=1	1.70841e+06	3.29345e+06	1.92779	0	2
O75531	Barrier-to-autointegration factor OS=Homo sapiens OX=9606 GN=BANF1 PE=1 SV=1	1.4032e+07	1.52716e+07	1.08834	0	4
Q8N3P4	Vacuolar protein sorting-associated protein 8 homolog OS=Homo sapiens OX=9606 GN=VPS8 PE=1 SV=3	1.64322e+06	1.68038e+06	1.02262	0	2
Q96EH3	Mitochondrial assembly of ribosomal large subunit protein 1 OS=Homo sapiens OX=9606 GN=MALSU1 PE=1 SV=1	7.66392e+06	6.91247e+06	0.90195	0	2
P30101	Protein disulfide-isomerase A3 OS=Homo sapiens OX=9606 GN=PDIA3 PE=1 SV=4	2.23504e+09	2.07635e+09	0.929001	0	39
O60927	E3 ubiquitin-protein ligase PPP1R11 OS=Homo sapiens OX=9606 GN=PPP1R11 PE=1 SV=1	5.51563e+06	5.08409e+06	0.921761	0	7
Q9UL25	Ras-related protein Rab-21 OS=Homo sapiens OX=9606 GN=RAB21 PE=1 SV=3	2.80299e+07	3.83674e+07	1.3688	0	12
P05198	Eukaryotic translation initiation factor 2 subunit 1 OS=Homo sapiens OX=9606 GN=EIF2S1 PE=1 SV=3	1.73308e+08	1.69173e+08	0.976144	0	26
Q8N5G0	Small integral membrane protein 20 OS=Homo sapiens OX=9606 GN=SMIM20 PE=1 SV=3	2.69238e+06	2.41836e+06	0.898223	0	2
Q8IWB7	WD repeat and FYVE domain-containing protein 1 OS=Homo sapiens OX=9606 GN=WDFY1 PE=1 SV=1	2.50278e+06	2.46727e+06	0.985814	0	6
O14777	Kinetochore protein NDC80 homolog OS=Homo sapiens OX=9606 GN=NDC80 PE=1 SV=1	2.13987e+06	2.66614e+06	1.24593	0	7
P62805	Histone H4 OS=Homo sapiens OX=9606 GN=H4C1 PE=1 SV=2	9.58426e+07	8.33874e+07	0.870045	0	12
Q9H6U8	Alpha-1,2-mannosyltransferase ALG9 OS=Homo sapiens OX=9606 GN=ALG9 PE=1 SV=2	699923	1.11296e+06	1.59012	0	2
Q13155	Aminoacyl tRNA synthase complex-interacting multifunctional protein 2 OS=Homo sapiens OX=9606 GN=AIMP2 PE=1 SV=2	6.58836e+07	6.55454e+07	0.994866	0	10
P42696	RNA-binding protein 34 OS=Homo sapiens OX=9606 GN=RBM34 PE=1 SV=2	8.15596e+06	9.89181e+06	1.21283	0	8
Q8IVS2	Malonyl-CoA-acyl carrier protein transacylase, mitochondrial OS=Homo sapiens OX=9606 GN=MCAT PE=1 SV=2	4.67654e+06	3.41191e+06	0.729579	0	8
Q6IAA8	Ragulator complex protein LAMTOR1 OS=Homo sapiens OX=9606 GN=LAMTOR1 PE=1 SV=2	1.11865e+08	1.28219e+08	1.1462	0	6
Q68CQ4	Digestive organ expansion factor homolog OS=Homo sapiens OX=9606 GN=DIEXF PE=1 SV=2	616653		0	0	3
Q5W0Z9	Palmitoyltransferase ZDHHC20 OS=Homo sapiens OX=9606 GN=ZDHHC20 PE=1 SV=1	1.52379e+06	1.92542e+06	1.26357	0	2
Q9BV38	WD repeat-containing protein 18 OS=Homo sapiens OX=9606 GN=WDR18 PE=1 SV=2	9.41563e+06	1.21846e+07	1.29408	0	11
P04818	Thymidylate synthase OS=Homo sapiens OX=9606 GN=TYMS PE=1 SV=3	2.40007e+07	2.61512e+07	1.0896	0	12
A0A2Q2TH77	Golgin subfamily A member 2 OS=Homo sapiens OX=9606 GN=GOLGA2 PE=1 SV=1	1.07026e+07	1.28942e+07	1.20478	0	23
Q7L1T6	Cytochrome b5 reductase 4 OS=Homo sapiens OX=9606 GN=CYB5R4 PE=1 SV=1	1.24403e+06	994701	0.799577	0	4
Q9UER7	Death domain-associated protein 6 OS=Homo sapiens OX=9606 GN=DAXX PE=1 SV=2	1.75845e+06	2.78039e+06	1.58116	0	2
Q9BVA0	Katanin p80 WD40 repeat-containing subunit B1 OS=Homo sapiens OX=9606 GN=KATNB1 PE=1 SV=1	1.24853e+06	1.94731e+06	1.55968	0	7
G5EA36	Cell division cycle 27, isoform CRA_c OS=Homo sapiens OX=9606 GN=CDC27 PE=1 SV=1	1.10208e+07	1.05341e+07	0.955838	0	14
O75909	Cyclin-K OS=Homo sapiens OX=9606 GN=CCNK PE=1 SV=2	3.2859e+06	4.16532e+06	1.26764	0	7
P12429	Annexin A3 OS=Homo sapiens OX=9606 GN=ANXA3 PE=1 SV=3	3.17298e+08	3.22508e+08	1.01642	0	25
Q6NUK1	Calcium-binding mitochondrial carrier protein SCaMC-1 OS=Homo sapiens OX=9606 GN=SLC25A24 PE=1 SV=2	4.6168e+07	4.89568e+07	1.0604	0	19
Q99598	Translin-associated protein X OS=Homo sapiens OX=9606 GN=TSNAX PE=1 SV=1	2.79749e+07	2.67528e+07	0.956312	0	11
P24534	Elongation factor 1-beta OS=Homo sapiens OX=9606 GN=EEF1B2 PE=1 SV=3	2.16207e+08	2.29145e+08	1.05984	0	10
Q9BVJ7	Dual specificity protein phosphatase 23 OS=Homo sapiens OX=9606 GN=DUSP23 PE=1 SV=1	3.04792e+06	3.57942e+06	1.17438	0	6
Q96G25	Mediator of RNA polymerase II transcription subunit 8 OS=Homo sapiens OX=9606 GN=MED8 PE=1 SV=2	1.13113e+06	839966	0.742588	0	4
Q6YN16	Hydroxysteroid dehydrogenase-like protein 2 OS=Homo sapiens OX=9606 GN=HSDL2 PE=1 SV=1	8.33684e+07	9.20228e+07	1.10381	0	22
P06576	ATP synthase subunit beta, mitochondrial OS=Homo sapiens OX=9606 GN=ATP5F1B PE=1 SV=3	4.95653e+08	6.70046e+08	1.35185	0	21
Q9Y262	Eukaryotic translation initiation factor 3 subunit L OS=Homo sapiens OX=9606 GN=EIF3L PE=1 SV=1	1.08862e+08	1.08872e+08	1.0001	0	24
O94842	TOX high mobility group box family member 4 OS=Homo sapiens OX=9606 GN=TOX4 PE=1 SV=1	2.79469e+06	2.90413e+06	1.03916	0	6
Q96B01	RAD51-associated protein 1 OS=Homo sapiens OX=9606 GN=RAD51AP1 PE=1 SV=1	3.76432e+06	1.44724e+06	0.384463	0	4
Q8NI08	Nuclear receptor coactivator 7 OS=Homo sapiens OX=9606 GN=NCOA7 PE=1 SV=2	1.60482e+06	606517	0.377934	0	4
Q7Z6K5	Arpin OS=Homo sapiens OX=9606 GN=ARPIN PE=1 SV=1	1.05731e+07	1.26836e+07	1.19962	0	9
O14920	Inhibitor of nuclear factor kappa-B kinase subunit beta OS=Homo sapiens OX=9606 GN=IKBKB PE=1 SV=1	1.64636e+06	1.74505e+06	1.05994	0	6
Q9C0C2	182 kDa tankyrase-1-binding protein OS=Homo sapiens OX=9606 GN=TNKS1BP1 PE=1 SV=4	1.94694e+08	1.72697e+08	0.887017	0	54
C9J8R7	GTP-binding protein 10 (Fragment) OS=Homo sapiens OX=9606 GN=GTPBP10 PE=1 SV=1	1.89312e+06	1.84695e+06	0.975613	0	4
Q9BQ39	ATP-dependent RNA helicase DDX50 OS=Homo sapiens OX=9606 GN=DDX50 PE=1 SV=1	6.19383e+06	5.79144e+06	0.935033	0	15
A0A096LNH6	Dedicator of cytokinesis protein 1 OS=Homo sapiens OX=9606 GN=DOCK1 PE=1 SV=1	3.74665e+06	3.30837e+06	0.88302	0	7
Q6ZRP7	Sulfhydryl oxidase 2 OS=Homo sapiens OX=9606 GN=QSOX2 PE=1 SV=3	2.52898e+06	1.22315e+06	0.483652	0	6
B8ZZU6	Cyclic AMP-dependent transcription factor ATF-2 OS=Homo sapiens OX=9606 GN=ATF2 PE=1 SV=1	913135	758446	0.830596	0	2
Q8IV36	Protein HID1 OS=Homo sapiens OX=9606 GN=HID1 PE=1 SV=1	5.01933e+06	6.39557e+06	1.27419	0	10
Q08629	Testican-1 OS=Homo sapiens OX=9606 GN=SPOCK1 PE=1 SV=1	6.50091e+06	6.96579e+06	1.07151	0	12
Q75N03	E3 ubiquitin-protein ligase Hakai OS=Homo sapiens OX=9606 GN=CBLL1 PE=1 SV=1	2.41142e+06	5.0239e+06	2.08338	0	4
Q96CU9	FAD-dependent oxidoreductase domain-containing protein 1 OS=Homo sapiens OX=9606 GN=FOXRED1 PE=1 SV=2	3.0398e+06	2.57131e+06	0.845883	0	5
O95232	Luc7-like protein 3 OS=Homo sapiens OX=9606 GN=LUC7L3 PE=1 SV=2	2.36568e+07	2.17068e+07	0.917569	0	15
Q15833	Syntaxin-binding protein 2 OS=Homo sapiens OX=9606 GN=STXBP2 PE=1 SV=2	3.40795e+07	3.31017e+07	0.971308	0	16
Q96CB9	5-methylcytosine rRNA methyltransferase NSUN4 OS=Homo sapiens OX=9606 GN=NSUN4 PE=1 SV=2	8.44134e+06	4.33186e+06	0.513172	0	7
P68133	Actin, alpha skeletal muscle OS=Homo sapiens OX=9606 GN=ACTA1 PE=1 SV=1	1.4596e+07	2.09604e+07	1.43604	0	5
P26368	Splicing factor U2AF 65 kDa subunit OS=Homo sapiens OX=9606 GN=U2AF2 PE=1 SV=4	8.28448e+07	8.58157e+07	1.03586	0	10
P09493-3	Isoform 3 of Tropomyosin alpha-1 chain OS=Homo sapiens OX=9606 GN=TPM1	7.5178e+07	4.80984e+07	0.639794	0	3
Q99614	Tetratricopeptide repeat protein 1 OS=Homo sapiens OX=9606 GN=TTC1 PE=1 SV=1	5.92984e+07	5.91279e+07	0.997125	0	17
Q9Y281	Cofilin-2 OS=Homo sapiens OX=9606 GN=CFL2 PE=1 SV=1	1.85321e+07	1.36892e+07	0.738678	0	9
Q9H974	Queuine tRNA-ribosyltransferase accessory subunit 2 OS=Homo sapiens OX=9606 GN=QTRT2 PE=1 SV=1	1.78567e+06	1.3643e+06	0.764029	0	3
Q5T9A4	ATPase family AAA domain-containing protein 3B OS=Homo sapiens OX=9606 GN=ATAD3B PE=1 SV=1	1.6187e+06	2.96582e+06	1.83222	0	5
P62851	40S ribosomal protein S25 OS=Homo sapiens OX=9606 GN=RPS25 PE=1 SV=1	1.63961e+08	1.45313e+08	0.886267	0	12
Q14498	RNA-binding protein 39 OS=Homo sapiens OX=9606 GN=RBM39 PE=1 SV=2	3.48939e+07	4.31228e+07	1.23583	0	13
E7EX90	Dynactin subunit 1 OS=Homo sapiens OX=9606 GN=DCTN1 PE=1 SV=1	1.04359e+08	9.98652e+07	0.956939	0	47
Q6FIF0	AN1-type zinc finger protein 6 OS=Homo sapiens OX=9606 GN=ZFAND6 PE=1 SV=2	906051	1.08839e+06	1.20125	0	4
Q9P0V3	SH3 domain-binding protein 4 OS=Homo sapiens OX=9606 GN=SH3BP4 PE=1 SV=1	2.25483e+06	2.93777e+06	1.30288	0	9
Q9H9B4	Sideroflexin-1 OS=Homo sapiens OX=9606 GN=SFXN1 PE=1 SV=4	1.02492e+08	1.00279e+08	0.978404	0	12
P40227	T-complex protein 1 subunit zeta OS=Homo sapiens OX=9606 GN=CCT6A PE=1 SV=3	2.59733e+08	2.56614e+08	0.987994	0	27
P50440	Glycine amidinotransferase, mitochondrial OS=Homo sapiens OX=9606 GN=GATM PE=1 SV=1	5.32116e+06	8.37361e+06	1.57364	0	8
Q9HCD6	Protein TANC2 OS=Homo sapiens OX=9606 GN=TANC2 PE=1 SV=3	7.75459e+06	7.42561e+06	0.957576	0	5
Q96EU6	Ribosomal RNA processing protein 36 homolog OS=Homo sapiens OX=9606 GN=RRP36 PE=1 SV=1	1.1744e+06	1.04677e+06	0.891324	0	2
P13726	Tissue factor OS=Homo sapiens OX=9606 GN=F3 PE=1 SV=1	4.873e+06	6.43047e+06	1.31961	0	3
O95155	Ubiquitin conjugation factor E4 B OS=Homo sapiens OX=9606 GN=UBE4B PE=1 SV=1	8.62486e+06	9.51825e+06	1.10358	0	18
Q96IU4	Protein ABHD14B OS=Homo sapiens OX=9606 GN=ABHD14B PE=1 SV=1	9.19241e+06	9.19957e+06	1.00078	0	6
O76031	ATP-dependent Clp protease ATP-binding subunit clpX-like, mitochondrial OS=Homo sapiens OX=9606 GN=CLPX PE=1 SV=2	1.89458e+07	1.68461e+07	0.889175	0	20
Q6IBS0	Twinfilin-2 OS=Homo sapiens OX=9606 GN=TWF2 PE=1 SV=2	1.225e+07	1.34341e+07	1.09666	0	10
Q9P287	BRCA2 and CDKN1A-interacting protein OS=Homo sapiens OX=9606 GN=BCCIP PE=1 SV=1	1.3926e+07	1.89992e+07	1.36429	0	8
Q00796	Sorbitol dehydrogenase OS=Homo sapiens OX=9606 GN=SORD PE=1 SV=4	3.19529e+07	3.39368e+07	1.06209	0	14
Q86WJ1	Chromodomain-helicase-DNA-binding protein 1-like OS=Homo sapiens OX=9606 GN=CHD1L PE=1 SV=3	6.83895e+06	8.77452e+06	1.28302	0	12
O14841	5-oxoprolinase OS=Homo sapiens OX=9606 GN=OPLAH PE=1 SV=3	2.17199e+07	1.96322e+07	0.903882	0	23
O14497	AT-rich interactive domain-containing protein 1A OS=Homo sapiens OX=9606 GN=ARID1A PE=1 SV=3	2.39832e+07	2.1975e+07	0.916267	0	21
Q9Y6D6	Brefeldin A-inhibited guanine nucleotide-exchange protein 1 OS=Homo sapiens OX=9606 GN=ARFGEF1 PE=1 SV=2	4.80186e+07	4.58597e+07	0.95504	0	32
Q9BYJ9	YTH domain-containing family protein 1 OS=Homo sapiens OX=9606 GN=YTHDF1 PE=1 SV=1	6.69515e+06	7.10602e+06	1.06137	0	7
P16403	Histone H1.2 OS=Homo sapiens OX=9606 GN=H1-2 PE=1 SV=2	5.67206e+08	4.99335e+08	0.880341	0	5
P53350	Serine/threonine-protein kinase PLK1 OS=Homo sapiens OX=9606 GN=PLK1 PE=1 SV=1	2.1445e+06	1.12457e+06	0.524397	0	2
P37198	Nuclear pore glycoprotein p62 OS=Homo sapiens OX=9606 GN=NUP62 PE=1 SV=3	900251	1.33421e+06	1.48204	0	4
Q9P0P0	E3 ubiquitin-protein ligase RNF181 OS=Homo sapiens OX=9606 GN=RNF181 PE=1 SV=1	7.26121e+06	7.58964e+06	1.04523	0	6
P19838	Nuclear factor NF-kappa-B p105 subunit OS=Homo sapiens OX=9606 GN=NFKB1 PE=1 SV=2	1.16475e+07	1.0939e+07	0.939166	0	10
Q9Y5B6	PAX3- and PAX7-binding protein 1 OS=Homo sapiens OX=9606 GN=PAXBP1 PE=1 SV=2	2.48876e+06	2.93328e+06	1.17861	0	7
Q3SXM5	Inactive hydroxysteroid dehydrogenase-like protein 1 OS=Homo sapiens OX=9606 GN=HSDL1 PE=1 SV=3	822240	990121	1.20417	0	3
P13804	Electron transfer flavoprotein subunit alpha, mitochondrial OS=Homo sapiens OX=9606 GN=ETFA PE=1 SV=1	1.31691e+08	1.25067e+08	0.949706	0	9
Q8WWM7	Ataxin-2-like protein OS=Homo sapiens OX=9606 GN=ATXN2L PE=1 SV=2	8.32348e+07	8.29248e+07	0.996276	0	3
P46777	60S ribosomal protein L5 OS=Homo sapiens OX=9606 GN=RPL5 PE=1 SV=3	2.56248e+08	2.49128e+08	0.972214	0	18
Q15388	Mitochondrial import receptor subunit TOM20 homolog OS=Homo sapiens OX=9606 GN=TOMM20 PE=1 SV=1	1.44486e+07	1.44814e+07	1.00227	0	4
Q969G6	Riboflavin kinase OS=Homo sapiens OX=9606 GN=RFK PE=1 SV=2	1.38272e+06	1.77972e+06	1.28711	0.002	2
Q96EY8	Corrinoid adenosyltransferase OS=Homo sapiens OX=9606 GN=MMAB PE=1 SV=1	1.99341e+06	2.30955e+06	1.15859	0	5
D6RER5	Septin-11 OS=Homo sapiens OX=9606 GN=SEPTIN11 PE=1 SV=1	8.96749e+07	7.79278e+07	0.869003	0	13
Q8N357	Solute carrier family 35 member F6 OS=Homo sapiens OX=9606 GN=SLC35F6 PE=1 SV=1	6.27891e+06	5.94113e+06	0.946204	0	2
H7C0X4	Dol-P-Man:Man(5)GlcNAc(2)-PP-Dol alpha-1,3-mannosyltransferase (Fragment) OS=Homo sapiens OX=9606 GN=ALG3 PE=1 SV=1	482319	780133	1.61746	0	2
Q9UBP6	tRNA (guanine-N(7)-)-methyltransferase OS=Homo sapiens OX=9606 GN=METTL1 PE=1 SV=1	1.20488e+06	1.46168e+06	1.21314	0	4
P20936	Ras GTPase-activating protein 1 OS=Homo sapiens OX=9606 GN=RASA1 PE=1 SV=1	2.35792e+06	2.65272e+06	1.12503	0	7
B4DGQ7	Receptor tyrosine-protein kinase erbB-3 OS=Homo sapiens OX=9606 GN=ERBB3 PE=1 SV=1	789903	610305	0.772633	0.001	2
Q9NYF8	Bcl-2-associated transcription factor 1 OS=Homo sapiens OX=9606 GN=BCLAF1 PE=1 SV=2	5.3905e+07	4.94412e+07	0.917191	0	25
Q14155-1	Isoform 1 of Rho guanine nucleotide exchange factor 7 OS=Homo sapiens OX=9606 GN=ARHGEF7	4.04493e+06	4.46015e+06	1.10265	0	7
O75438	NADH dehydrogenase [ubiquinone] 1 beta subcomplex subunit 1 OS=Homo sapiens OX=9606 GN=NDUFB1 PE=1 SV=1	9.17698e+06	7.86586e+06	0.85713	0	3
Q8TAE8	Growth arrest and DNA damage-inducible proteins-interacting protein 1 OS=Homo sapiens OX=9606 GN=GADD45GIP1 PE=1 SV=1	4.42022e+06	5.20585e+06	1.17773	0	6
Q8IXT5	RNA-binding protein 12B OS=Homo sapiens OX=9606 GN=RBM12B PE=1 SV=2	8.70293e+06	6.9141e+06	0.794456	0	12
Q02809	Procollagen-lysine,2-oxoglutarate 5-dioxygenase 1 OS=Homo sapiens OX=9606 GN=PLOD1 PE=1 SV=2	2.97587e+07	3.15142e+07	1.05899	0	19
O43292	Glycosylphosphatidylinositol anchor attachment 1 protein OS=Homo sapiens OX=9606 GN=GPAA1 PE=1 SV=3	6.90109e+06	8.21515e+06	1.19041	0	6
Q8WXH0	Nesprin-2 OS=Homo sapiens OX=9606 GN=SYNE2 PE=1 SV=3	1.01329e+07	1.96282e+07	1.93708	0	19
Q9UJS0	Calcium-binding mitochondrial carrier protein Aralar2 OS=Homo sapiens OX=9606 GN=SLC25A13 PE=1 SV=2	6.22552e+07	6.73529e+07	1.08188	0	11
O95490	Adhesion G protein-coupled receptor L2 OS=Homo sapiens OX=9606 GN=ADGRL2 PE=1 SV=2	851869	1.19223e+06	1.39954	0	2
Q9NX24	H/ACA ribonucleoprotein complex subunit 2 OS=Homo sapiens OX=9606 GN=NHP2 PE=1 SV=1	1.63407e+07	1.12591e+07	0.689021	0	3
P62701	40S ribosomal protein S4, X isoform OS=Homo sapiens OX=9606 GN=RPS4X PE=1 SV=2	4.06308e+08	3.6871e+08	0.907464	0	20
Q96IF1	LIM domain-containing protein ajuba OS=Homo sapiens OX=9606 GN=AJUBA PE=1 SV=1	2.99645e+06	2.58316e+06	0.862074	0	5
Q9BX66-12	Isoform 12 of Sorbin and SH3 domain-containing protein 1 OS=Homo sapiens OX=9606 GN=SORBS1	256790	866704	3.37514	0	6
Q9BUN8	Derlin-1 OS=Homo sapiens OX=9606 GN=DERL1 PE=1 SV=1	6.748e+06	7.20945e+06	1.06838	0	3
Q9H4F8	SPARC-related modular calcium-binding protein 1 OS=Homo sapiens OX=9606 GN=SMOC1 PE=1 SV=1	2.98409e+06		0	0.004	2
F8VU11	PRP40 pre-mRNA processing factor 40 homolog B (Yeast), isoform CRA_a OS=Homo sapiens OX=9606 GN=PRPF40B PE=1 SV=2		381518	#DIV/0!	0	2
Q9NVP2	Histone chaperone ASF1B OS=Homo sapiens OX=9606 GN=ASF1B PE=1 SV=1	7.37067e+06	6.7616e+06	0.917366	0	2
Q08378	Golgin subfamily A member 3 OS=Homo sapiens OX=9606 GN=GOLGA3 PE=1 SV=2	3.79064e+07	4.95487e+07	1.30713	0	34
Q5JS54	Proteasome assembly chaperone 4 OS=Homo sapiens OX=9606 GN=PSMG4 PE=1 SV=2	961377	1.87559e+06	1.95094	0	2
Q8N3C0	Activating signal cointegrator 1 complex subunit 3 OS=Homo sapiens OX=9606 GN=ASCC3 PE=1 SV=3	5.76138e+06	7.07463e+06	1.22794	0	16
Q9Y4K4	Mitogen-activated protein kinase kinase kinase kinase 5 OS=Homo sapiens OX=9606 GN=MAP4K5 PE=1 SV=2	764747	819236	1.07125	0	2
O95630	STAM-binding protein OS=Homo sapiens OX=9606 GN=STAMBP PE=1 SV=1	3.48611e+07	3.71429e+07	1.06546	0	18
P16152	Carbonyl reductase [NADPH] 1 OS=Homo sapiens OX=9606 GN=CBR1 PE=1 SV=3	1.89119e+08	2.28353e+08	1.20746	0	9
P17544	Cyclic AMP-dependent transcription factor ATF-7 OS=Homo sapiens OX=9606 GN=ATF7 PE=1 SV=2	279038	356930	1.27915	0	2
Q92545	Transmembrane protein 131 OS=Homo sapiens OX=9606 GN=TMEM131 PE=1 SV=3	423454	1.13988e+06	2.69187	0	2
Q8TDM6	Disks large homolog 5 OS=Homo sapiens OX=9606 GN=DLG5 PE=1 SV=4	1.39691e+07	1.35113e+07	0.967229	0	20
Q9H0U6	39S ribosomal protein L18, mitochondrial OS=Homo sapiens OX=9606 GN=MRPL18 PE=1 SV=1	5.61254e+06	5.11875e+06	0.912021	0	4
Q9GZX9	Twisted gastrulation protein homolog 1 OS=Homo sapiens OX=9606 GN=TWSG1 PE=1 SV=1	3.42513e+06	4.08962e+06	1.19401	0	3
O14744	Protein arginine N-methyltransferase 5 OS=Homo sapiens OX=9606 GN=PRMT5 PE=1 SV=4	4.91885e+07	5.7366e+07	1.16625	0	21
Q9H6T0	Epithelial splicing regulatory protein 2 OS=Homo sapiens OX=9606 GN=ESRP2 PE=1 SV=1	1.49154e+07	1.3744e+07	0.921465	0	6
O75821	Eukaryotic translation initiation factor 3 subunit G OS=Homo sapiens OX=9606 GN=EIF3G PE=1 SV=2	3.92466e+07	4.62129e+07	1.1775	0	13
Q9UNM6	26S proteasome non-ATPase regulatory subunit 13 OS=Homo sapiens OX=9606 GN=PSMD13 PE=1 SV=2	7.67531e+07	8.48526e+07	1.10553	0	19
P62306	Small nuclear ribonucleoprotein F OS=Homo sapiens OX=9606 GN=SNRPF PE=1 SV=1	2.75775e+07	2.39559e+07	0.868675	0	2
E2QRF9	Geminin (Fragment) OS=Homo sapiens OX=9606 GN=GMNN PE=1 SV=1	1.68812e+06	1.86914e+06	1.10723	0	3
O96028	Histone-lysine N-methyltransferase NSD2 OS=Homo sapiens OX=9606 GN=NSD2 PE=1 SV=1	3.4525e+06	2.63419e+06	0.762979	0	12
P07686	Beta-hexosaminidase subunit beta OS=Homo sapiens OX=9606 GN=HEXB PE=1 SV=3	8.35741e+07	8.14267e+07	0.974306	0	14
Q9NQX7	Integral membrane protein 2C OS=Homo sapiens OX=9606 GN=ITM2C PE=1 SV=1	3.11695e+06	3.83404e+06	1.23006	0	2
O95857	Tetraspanin-13 OS=Homo sapiens OX=9606 GN=TSPAN13 PE=2 SV=1	3.07465e+06	3.28131e+06	1.06721	0	3
Q9HBM1	Kinetochore protein Spc25 OS=Homo sapiens OX=9606 GN=SPC25 PE=1 SV=1	1.71125e+06	2.81881e+06	1.64722	0	4
Q8TEA8	D-aminoacyl-tRNA deacylase 1 OS=Homo sapiens OX=9606 GN=DTD1 PE=1 SV=2	4.25869e+06	3.48306e+06	0.817871	0	2
Q9Y6C9	Mitochondrial carrier homolog 2 OS=Homo sapiens OX=9606 GN=MTCH2 PE=1 SV=1	1.1517e+08	1.37499e+08	1.19388	0	4
Q9UPN9	E3 ubiquitin-protein ligase TRIM33 OS=Homo sapiens OX=9606 GN=TRIM33 PE=1 SV=3	4.30645e+06	3.44884e+06	0.800853	0	12
P52701	DNA mismatch repair protein Msh6 OS=Homo sapiens OX=9606 GN=MSH6 PE=1 SV=2	7.88517e+07	8.26239e+07	1.04784	0	40
Q9NSC5	Homer protein homolog 3 OS=Homo sapiens OX=9606 GN=HOMER3 PE=1 SV=2	8.37524e+06	8.49218e+06	1.01396	0	4
Q9BZQ8	Protein Niban 1 OS=Homo sapiens OX=9606 GN=NIBAN1 PE=1 SV=1	2.21719e+07	2.14619e+07	0.967978	0	18
Q92558	Wiskott-Aldrich syndrome protein family member 1 OS=Homo sapiens OX=9606 GN=WASF1 PE=1 SV=1	1.24932e+06	1.38205e+06	1.10624	0	2
P82664	28S ribosomal protein S10, mitochondrial OS=Homo sapiens OX=9606 GN=MRPS10 PE=1 SV=2	2.21294e+06	2.44917e+06	1.10675	0	2
O43709	Probable 18S rRNA (guanine-N(7))-methyltransferase OS=Homo sapiens OX=9606 GN=BUD23 PE=1 SV=2	2.66273e+06	2.21147e+06	0.830526	0	3
P19338	Nucleolin OS=Homo sapiens OX=9606 GN=NCL PE=1 SV=3	7.92792e+08	7.72744e+08	0.974712	0	42
P09429	High mobility group protein B1 OS=Homo sapiens OX=9606 GN=HMGB1 PE=1 SV=3	1.16015e+09	1.06084e+09	0.914401	0	18
Q9HD45	Transmembrane 9 superfamily member 3 OS=Homo sapiens OX=9606 GN=TM9SF3 PE=1 SV=2	3.45258e+07	3.5862e+07	1.0387	0	12
E7EMP6	Abasic site processing protein HMCES OS=Homo sapiens OX=9606 GN=HMCES PE=1 SV=1	4.83838e+06	4.05458e+06	0.838004	0	7
P55809	Succinyl-CoA:3-ketoacid coenzyme A transferase 1, mitochondrial OS=Homo sapiens OX=9606 GN=OXCT1 PE=1 SV=1	4.11099e+07	4.21497e+07	1.02529	0	14
P43897	Elongation factor Ts, mitochondrial OS=Homo sapiens OX=9606 GN=TSFM PE=1 SV=2	3.48373e+07	3.81152e+07	1.09409	0	13
O43291	Kunitz-type protease inhibitor 2 OS=Homo sapiens OX=9606 GN=SPINT2 PE=1 SV=2	5.69269e+07	5.90222e+07	1.03681	0	9
Q9BW19	Kinesin-like protein KIFC1 OS=Homo sapiens OX=9606 GN=KIFC1 PE=1 SV=2	9.58908e+06	8.63834e+06	0.900852	0	12
Q9UBI1	COMM domain-containing protein 3 OS=Homo sapiens OX=9606 GN=COMMD3 PE=1 SV=1	5.53104e+06	4.39386e+06	0.7944	0	2
P29144	Tripeptidyl-peptidase 2 OS=Homo sapiens OX=9606 GN=TPP2 PE=1 SV=4	3.80826e+07	3.33399e+07	0.875461	0	34
P48735	Isocitrate dehydrogenase [NADP], mitochondrial OS=Homo sapiens OX=9606 GN=IDH2 PE=1 SV=2	1.40115e+08	1.87744e+08	1.33993	0	18
P06703	Protein S100-A6 OS=Homo sapiens OX=9606 GN=S100A6 PE=1 SV=1	6.38644e+08	6.17082e+08	0.966238	0	12
K7ELL7	Glucosidase 2 subunit beta OS=Homo sapiens OX=9606 GN=PRKCSH PE=1 SV=1	4.2288e+08	4.34193e+08	1.02675	0	27
P55884	Eukaryotic translation initiation factor 3 subunit B OS=Homo sapiens OX=9606 GN=EIF3B PE=1 SV=3	1.45825e+08	1.37878e+08	0.945502	0	33
Q86VP3	Phosphofurin acidic cluster sorting protein 2 OS=Homo sapiens OX=9606 GN=PACS2 PE=1 SV=3	937785	1.10877e+06	1.18233	0	3
Q9BWE0	Replication initiator 1 OS=Homo sapiens OX=9606 GN=REPIN1 PE=1 SV=1	1.8467e+06	2.1224e+06	1.14929	0	4
A0A087WVQ6	Clathrin heavy chain OS=Homo sapiens OX=9606 GN=CLTC PE=1 SV=1	1.35927e+09	1.40337e+09	1.03245	0	84
B4DR80	Serine/threonine-protein kinase 24 OS=Homo sapiens OX=9606 GN=STK24 PE=1 SV=1	4.84101e+07	5.32621e+07	1.10023	0	10
O43242	26S proteasome non-ATPase regulatory subunit 3 OS=Homo sapiens OX=9606 GN=PSMD3 PE=1 SV=2	2.02716e+08	1.89452e+08	0.934566	0	30
P33897	ATP-binding cassette sub-family D member 1 OS=Homo sapiens OX=9606 GN=ABCD1 PE=1 SV=2	927123	1.07125e+06	1.15546	0	4
Q3SY77	UDP-glucuronosyltransferase 3A2 OS=Homo sapiens OX=9606 GN=UGT3A2 PE=2 SV=1	243501	681726	2.79968	0	2
Q9UEW8	STE20/SPS1-related proline-alanine-rich protein kinase OS=Homo sapiens OX=9606 GN=STK39 PE=1 SV=3	3.70615e+06	4.96143e+06	1.3387	0	5
Q9HC36	rRNA methyltransferase 3, mitochondrial OS=Homo sapiens OX=9606 GN=MRM3 PE=1 SV=2	2.05384e+06	894906	0.435724	0.001	2
P83731	60S ribosomal protein L24 OS=Homo sapiens OX=9606 GN=RPL24 PE=1 SV=1	1.63673e+08	2.08573e+08	1.27433	0	10
Q99611	Selenide, water dikinase 2 OS=Homo sapiens OX=9606 GN=SEPHS2 PE=1 SV=3	2.67365e+06	2.78035e+06	1.03991	0	4
Q96R06	Sperm-associated antigen 5 OS=Homo sapiens OX=9606 GN=SPAG5 PE=1 SV=2	4.13088e+06	4.36562e+06	1.05683	0	2
Q9Y478	5'-AMP-activated protein kinase subunit beta-1 OS=Homo sapiens OX=9606 GN=PRKAB1 PE=1 SV=4	2.2913e+06	4.54185e+06	1.98221	0	2
O96019	Actin-like protein 6A OS=Homo sapiens OX=9606 GN=ACTL6A PE=1 SV=1	8.08315e+07	8.99966e+07	1.11339	0	18
O60568	Multifunctional procollagen lysine hydroxylase and glycosyltransferase LH3 OS=Homo sapiens OX=9606 GN=PLOD3 PE=1 SV=1	4.22807e+07	3.32146e+07	0.785572	0	24
Q9HD23	Magnesium transporter MRS2 homolog, mitochondrial OS=Homo sapiens OX=9606 GN=MRS2 PE=1 SV=1	1.39847e+06	2.15159e+06	1.53853	0	6
P00167	Cytochrome b5 OS=Homo sapiens OX=9606 GN=CYB5A PE=1 SV=2	2.37187e+07	2.31281e+07	0.975099	0	7
P51570	Galactokinase OS=Homo sapiens OX=9606 GN=GALK1 PE=1 SV=1	1.22808e+07	1.25773e+07	1.02415	0	13
Q8IXK2	Polypeptide N-acetylgalactosaminyltransferase 12 OS=Homo sapiens OX=9606 GN=GALNT12 PE=1 SV=3	7.6492e+06	1.04159e+07	1.3617	0	5
F5H2B9	Uveal autoantigen with coiled-coil domains and ankyrin repeats OS=Homo sapiens OX=9606 GN=UACA PE=1 SV=1	4.71894e+07	4.22135e+07	0.894556	0	35
Q9UKZ1	CCR4-NOT transcription complex subunit 11 OS=Homo sapiens OX=9606 GN=CNOT11 PE=1 SV=1	790410	1.60334e+06	2.02849	0	3
Q9UHQ9	NADH-cytochrome b5 reductase 1 OS=Homo sapiens OX=9606 GN=CYB5R1 PE=1 SV=1	1.16857e+07	1.30208e+07	1.11425	0	7
Q92541	RNA polymerase-associated protein RTF1 homolog OS=Homo sapiens OX=9606 GN=RTF1 PE=1 SV=4	3.18649e+07	3.10673e+07	0.974971	0	21
Q9NZM5	Ribosome biogenesis protein NOP53 OS=Homo sapiens OX=9606 GN=NOP53 PE=1 SV=2	6.85661e+06	2.29718e+06	0.335031	0	9
P49588	Alanine--tRNA ligase, cytoplasmic OS=Homo sapiens OX=9606 GN=AARS1 PE=1 SV=2	2.50134e+08	2.3686e+08	0.946932	0	39
O43772	Mitochondrial carnitine/acylcarnitine carrier protein OS=Homo sapiens OX=9606 GN=SLC25A20 PE=1 SV=1	2.1199e+07	1.7073e+07	0.805367	0	7
E9PK67	Poly [ADP-ribose] polymerase OS=Homo sapiens OX=9606 GN=PARP10 PE=1 SV=1	7.39452e+06	7.12594e+06	0.963678	0	13
A6NML8	Diaphanous homolog 2 (Drosophila), isoform CRA_c OS=Homo sapiens OX=9606 GN=DIAPH2 PE=1 SV=3	1.8304e+06	1.47753e+06	0.807219	0	7
O43707	Alpha-actinin-4 OS=Homo sapiens OX=9606 GN=ACTN4 PE=1 SV=2	9.15111e+08	9.17599e+08	1.00272	0	49
Q8WUM4	Programmed cell death 6-interacting protein OS=Homo sapiens OX=9606 GN=PDCD6IP PE=1 SV=1	1.15057e+08	1.23459e+08	1.07303	0	43
Q9Y5Y6	Suppressor of tumorigenicity 14 protein OS=Homo sapiens OX=9606 GN=ST14 PE=1 SV=2	1.10885e+06	1.63061e+06	1.47054	0	2
Q13112	Chromatin assembly factor 1 subunit B OS=Homo sapiens OX=9606 GN=CHAF1B PE=1 SV=1	522080	1.3954e+06	2.67276	0	2
Q9UQN3	Charged multivesicular body protein 2b OS=Homo sapiens OX=9606 GN=CHMP2B PE=1 SV=1	1.88189e+07	1.87497e+07	0.996323	0	8
O95197	Reticulon-3 OS=Homo sapiens OX=9606 GN=RTN3 PE=1 SV=2	1.29731e+07	1.0069e+07	0.776148	0	7
A0MZ66	Shootin-1 OS=Homo sapiens OX=9606 GN=SHTN1 PE=1 SV=4	1.10688e+08	1.04824e+08	0.947024	0	45
O43164	E3 ubiquitin-protein ligase Praja-2 OS=Homo sapiens OX=9606 GN=PJA2 PE=1 SV=4	810624	923410	1.13913	0	2
P0DP25	Calmodulin-3 OS=Homo sapiens OX=9606 GN=CALM3 PE=1 SV=1	1.28837e+08	1.37967e+08	1.07086	0	10
P32320	Cytidine deaminase OS=Homo sapiens OX=9606 GN=CDA PE=1 SV=2	2.74426e+07	3.07084e+07	1.119	0	5
P31937	3-hydroxyisobutyrate dehydrogenase, mitochondrial OS=Homo sapiens OX=9606 GN=HIBADH PE=1 SV=2	3.3639e+06	4.09892e+06	1.2185	0	3
Q99986	Serine/threonine-protein kinase VRK1 OS=Homo sapiens OX=9606 GN=VRK1 PE=1 SV=1	2.2126e+07	2.41837e+07	1.093	0	9
P24386	Rab proteins geranylgeranyltransferase component A 1 OS=Homo sapiens OX=9606 GN=CHM PE=1 SV=3	1.00014e+07	1.02122e+07	1.02109	0	7
O75792	Ribonuclease H2 subunit A OS=Homo sapiens OX=9606 GN=RNASEH2A PE=1 SV=2	7.11876e+06	6.03127e+06	0.847236	0	6
Q8IVF2	Protein AHNAK2 OS=Homo sapiens OX=9606 GN=AHNAK2 PE=1 SV=2	1.06811e+08	1.19027e+08	1.11437	0	62
Q9C0B5	Palmitoyltransferase ZDHHC5 OS=Homo sapiens OX=9606 GN=ZDHHC5 PE=1 SV=2	7.29048e+06	6.55005e+06	0.898439	0	10
Q96QR8	Transcriptional activator protein Pur-beta OS=Homo sapiens OX=9606 GN=PURB PE=1 SV=3	4.67243e+07	4.32e+07	0.924573	0	11
O95479	GDH/6PGL endoplasmic bifunctional protein OS=Homo sapiens OX=9606 GN=H6PD PE=1 SV=2	5.87763e+06	8.97282e+06	1.5266	0	15
Q9P2D3	HEAT repeat-containing protein 5B OS=Homo sapiens OX=9606 GN=HEATR5B PE=1 SV=2	1.52653e+07	1.32635e+07	0.868867	0	19
Q92747	Actin-related protein 2/3 complex subunit 1A OS=Homo sapiens OX=9606 GN=ARPC1A PE=2 SV=2	7.9516e+06	9.44579e+06	1.18791	0	7
Q86U90	YrdC domain-containing protein, mitochondrial OS=Homo sapiens OX=9606 GN=YRDC PE=1 SV=1	1.92133e+06	2.22861e+06	1.15993	0	3
Q96P48	Arf-GAP with Rho-GAP domain, ANK repeat and PH domain-containing protein 1 OS=Homo sapiens OX=9606 GN=ARAP1 PE=1 SV=3	1.07994e+07	1.54467e+07	1.43033	0	18
Q9GZT8	NIF3-like protein 1 OS=Homo sapiens OX=9606 GN=NIF3L1 PE=1 SV=2	1.07027e+07	1.66458e+07	1.55529	0	10
Q13505	Metaxin-1 OS=Homo sapiens OX=9606 GN=MTX1 PE=1 SV=3	1.80777e+07	1.91405e+07	1.05879	0	9
Q9BQS8	FYVE and coiled-coil domain-containing protein 1 OS=Homo sapiens OX=9606 GN=FYCO1 PE=1 SV=3	3.13114e+06	4.3371e+06	1.38515	0	13
P04843	Dolichyl-diphosphooligosaccharide--protein glycosyltransferase subunit 1 OS=Homo sapiens OX=9606 GN=RPN1 PE=1 SV=1	1.92842e+08	1.82408e+08	0.945891	0	32
J3KNP2	Transducin beta-like protein 3 (Fragment) OS=Homo sapiens OX=9606 GN=TBL3 PE=1 SV=1	9.71714e+06	6.94712e+06	0.714935	0	7
P14866	Heterogeneous nuclear ribonucleoprotein L OS=Homo sapiens OX=9606 GN=HNRNPL PE=1 SV=2	1.69824e+08	1.57108e+08	0.92512	0	23
Q9UG63	ATP-binding cassette sub-family F member 2 OS=Homo sapiens OX=9606 GN=ABCF2 PE=1 SV=2	7.77727e+07	1.06743e+08	1.3725	0	24
K7EQL6	Ubiquitin carboxyl-terminal hydrolase 32 OS=Homo sapiens OX=9606 GN=USP32 PE=1 SV=1	4.26442e+06	7.25723e+06	1.70181	0	4
Q99470	Stromal cell-derived factor 2 OS=Homo sapiens OX=9606 GN=SDF2 PE=1 SV=2	1.66702e+06	1.83022e+06	1.0979	0	2
P38117	Electron transfer flavoprotein subunit beta OS=Homo sapiens OX=9606 GN=ETFB PE=1 SV=3	1.17332e+08	1.32903e+08	1.13271	0	17
P48651	Phosphatidylserine synthase 1 OS=Homo sapiens OX=9606 GN=PTDSS1 PE=1 SV=1	7.22061e+06	6.56404e+06	0.909069	0	6
Q9UKK9	ADP-sugar pyrophosphatase OS=Homo sapiens OX=9606 GN=NUDT5 PE=1 SV=1	1.39535e+08	1.7231e+08	1.23489	0	12
Q96HE7	ERO1-like protein alpha OS=Homo sapiens OX=9606 GN=ERO1A PE=1 SV=2	5.09516e+07	6.47854e+07	1.27151	0	18
Q96L92	Sorting nexin-27 OS=Homo sapiens OX=9606 GN=SNX27 PE=1 SV=2	1.06521e+07	1.22932e+07	1.15406	0	12
P04080	Cystatin-B OS=Homo sapiens OX=9606 GN=CSTB PE=1 SV=2	4.98409e+07	4.84699e+07	0.972494	0	5
Q9UGT4	Sushi domain-containing protein 2 OS=Homo sapiens OX=9606 GN=SUSD2 PE=1 SV=1	1.64986e+06	3.12849e+06	1.89622	0	4
A0A3B3ITT5	60S ribosomal protein L29 OS=Homo sapiens OX=9606 GN=RPL29 PE=1 SV=1	1.40585e+08	1.23597e+08	0.879166	0	7
O95817	BAG family molecular chaperone regulator 3 OS=Homo sapiens OX=9606 GN=BAG3 PE=1 SV=3	1.6983e+07	2.01359e+07	1.18565	0	18
P46459	Vesicle-fusing ATPase OS=Homo sapiens OX=9606 GN=NSF PE=1 SV=3	3.49414e+07	3.28406e+07	0.939877	0	25
P42858	Huntingtin OS=Homo sapiens OX=9606 GN=HTT PE=1 SV=2	2.96958e+07	3.21607e+07	1.083	0	45
K7ERA3	Endoplasmic reticulum protein SC65 (Fragment) OS=Homo sapiens OX=9606 GN=P3H4 PE=1 SV=1	2.1561e+06	2.5774e+06	1.1954	0	4
Q8WWN8	Arf-GAP with Rho-GAP domain, ANK repeat and PH domain-containing protein 3 OS=Homo sapiens OX=9606 GN=ARAP3 PE=1 SV=1	362552	829607	2.28825	0	3
Q9NZ43	Vesicle transport protein USE1 OS=Homo sapiens OX=9606 GN=USE1 PE=1 SV=2	5.124e+06	4.79277e+06	0.935357	0	7
H3BPD7	U3 small nucleolar RNA-associated protein 4 homolog (Fragment) OS=Homo sapiens OX=9606 GN=UTP4 PE=1 SV=2	931930	755181	0.810341	0	3
Q9NZN5	Rho guanine nucleotide exchange factor 12 OS=Homo sapiens OX=9606 GN=ARHGEF12 PE=1 SV=1	1.15465e+06	5.32516e+06	4.61192	0	4
Q9NUQ9	Protein FAM49B OS=Homo sapiens OX=9606 GN=FAM49B PE=1 SV=1	2.74515e+07	2.87938e+07	1.0489	0	12
O14874	[3-methyl-2-oxobutanoate dehydrogenase [lipoamide]] kinase, mitochondrial OS=Homo sapiens OX=9606 GN=BCKDK PE=1 SV=2	8.70516e+06	9.72981e+06	1.11771	0	9
P27824	Calnexin OS=Homo sapiens OX=9606 GN=CANX PE=1 SV=2	4.93209e+08	5.63299e+08	1.14211	0	26
Q9HC16	DNA dC->dU-editing enzyme APOBEC-3G OS=Homo sapiens OX=9606 GN=APOBEC3G PE=1 SV=1	4.54829e+06	4.67892e+06	1.02872	0	9
P25705	ATP synthase subunit alpha, mitochondrial OS=Homo sapiens OX=9606 GN=ATP5F1A PE=1 SV=1	8.23668e+08	7.89156e+08	0.9581	0	37
P35625	Metalloproteinase inhibitor 3 OS=Homo sapiens OX=9606 GN=TIMP3 PE=1 SV=2			#DIV/0!	0.002	2
A6NDU8	UPF0600 protein C5orf51 OS=Homo sapiens OX=9606 GN=C5orf51 PE=1 SV=1	2.63576e+06	2.13436e+06	0.80977	0	5
P51572	B-cell receptor-associated protein 31 OS=Homo sapiens OX=9606 GN=BCAP31 PE=1 SV=3	2.16021e+08	2.24954e+08	1.04135	0	21
Q96MH2	Protein HEXIM2 OS=Homo sapiens OX=9606 GN=HEXIM2 PE=1 SV=1	743902	1.23571e+06	1.66112	0	3
Q13488	V-type proton ATPase 116 kDa subunit a isoform 3 OS=Homo sapiens OX=9606 GN=TCIRG1 PE=1 SV=3	7.19917e+06	7.04025e+06	0.977926	0	7
Q96GT9	X antigen family member 2 OS=Homo sapiens OX=9606 GN=XAGE2 PE=1 SV=1	892609	661020	0.740548	0	3
Q96KN1	Protein LRATD2 OS=Homo sapiens OX=9606 GN=LRATD2 PE=1 SV=1			#DIV/0!	0	4
P35269	General transcription factor IIF subunit 1 OS=Homo sapiens OX=9606 GN=GTF2F1 PE=1 SV=2	1.37525e+07	1.44502e+07	1.05074	0	8
Q7Z5K2	Wings apart-like protein homolog OS=Homo sapiens OX=9606 GN=WAPL PE=1 SV=1	1.1388e+07	9.66706e+06	0.848882	0	18
Q9UHW9	Solute carrier family 12 member 6 OS=Homo sapiens OX=9606 GN=SLC12A6 PE=1 SV=2	601398	520898	0.866146	0	3
Q9H900	Protein zwilch homolog OS=Homo sapiens OX=9606 GN=ZWILCH PE=1 SV=2	510999	515308	1.00843	0	3
Q96NW4	Ankyrin repeat domain-containing protein 27 OS=Homo sapiens OX=9606 GN=ANKRD27 PE=1 SV=2	644428	419655	0.651205	0	6
Q8WU67	Phospholipase ABHD3 OS=Homo sapiens OX=9606 GN=ABHD3 PE=2 SV=2	641680	1.06291e+06	1.65645	0	3
Q13444	Disintegrin and metalloproteinase domain-containing protein 15 OS=Homo sapiens OX=9606 GN=ADAM15 PE=1 SV=4	1.25448e+08	1.12405e+08	0.896028	0	2
Q53FT3	Protein Hikeshi OS=Homo sapiens OX=9606 GN=HIKESHI PE=1 SV=2	5.81313e+07	6.70524e+07	1.15346	0	4
Q9HCM4-2	Isoform 2 of Band 4.1-like protein 5 OS=Homo sapiens OX=9606 GN=EPB41L5	2.00815e+07	1.8789e+07	0.935639	0	10
Q08431	Lactadherin OS=Homo sapiens OX=9606 GN=MFGE8 PE=1 SV=3	3.27607e+07	4.01929e+07	1.22686	0	14
P13693	Translationally-controlled tumor protein OS=Homo sapiens OX=9606 GN=TPT1 PE=1 SV=1	1.51576e+08	1.52718e+08	1.00753	0	10
A6NEM2	Host cell factor 1 OS=Homo sapiens OX=9606 GN=HCFC1 PE=1 SV=2	1.36983e+08	5.44642e+07	0.397597	0	2
Q9H814	Phosphorylated adapter RNA export protein OS=Homo sapiens OX=9606 GN=PHAX PE=1 SV=1	3.01049e+06	3.09513e+06	1.02811	0	4
O14730	Serine/threonine-protein kinase RIO3 OS=Homo sapiens OX=9606 GN=RIOK3 PE=1 SV=2	873481	689887	0.789813	0	4
Q32P41	tRNA (guanine(37)-N1)-methyltransferase OS=Homo sapiens OX=9606 GN=TRMT5 PE=1 SV=2	1.02679e+07	9.98428e+06	0.972375	0	10
Q07617	Sperm-associated antigen 1 OS=Homo sapiens OX=9606 GN=SPAG1 PE=1 SV=3	4.65598e+06	5.02594e+06	1.07946	0	8
Q5TEJ8	Protein THEMIS2 OS=Homo sapiens OX=9606 GN=THEMIS2 PE=1 SV=1	9.37048e+06	5.86032e+06	0.625402	0.006	2
Q9UG56	Phosphatidylserine decarboxylase proenzyme, mitochondrial OS=Homo sapiens OX=9606 GN=PISD PE=2 SV=4	5.40425e+06	6.5242e+06	1.20724	0	8
P16402	Histone H1.3 OS=Homo sapiens OX=9606 GN=H1-3 PE=1 SV=2	5.7035e+06	5.4886e+06	0.962322	0	4
Q9GZY8	Mitochondrial fission factor OS=Homo sapiens OX=9606 GN=MFF PE=1 SV=1	3.97924e+07	3.65879e+07	0.919469	0	6
Q99447	Ethanolamine-phosphate cytidylyltransferase OS=Homo sapiens OX=9606 GN=PCYT2 PE=1 SV=1	2.96053e+07	3.27342e+07	1.10569	0	18
H7BYY1	Tropomyosin 1 (Alpha), isoform CRA_m OS=Homo sapiens OX=9606 GN=TPM1 PE=1 SV=1	6.48048e+06	6.24206e+06	0.963209	0	3
O95159	Zinc finger protein-like 1 OS=Homo sapiens OX=9606 GN=ZFPL1 PE=1 SV=2	9.77872e+06	1.06556e+07	1.08967	0	6
Q9H910	Jupiter microtubule associated homolog 2 OS=Homo sapiens OX=9606 GN=JPT2 PE=1 SV=1	3.68612e+07	3.4069e+07	0.924249	0	2
P22681	E3 ubiquitin-protein ligase CBL OS=Homo sapiens OX=9606 GN=CBL PE=1 SV=2	8.75246e+06	8.21899e+06	0.939049	0	13
O43920	NADH dehydrogenase [ubiquinone] iron-sulfur protein 5 OS=Homo sapiens OX=9606 GN=NDUFS5 PE=1 SV=3	1.63561e+07	1.52879e+07	0.934694	0	8
Q96FJ0	AMSH-like protease OS=Homo sapiens OX=9606 GN=STAMBPL1 PE=1 SV=2	3.10416e+06	5.6104e+06	1.80738	0	9
Q9NW13	RNA-binding protein 28 OS=Homo sapiens OX=9606 GN=RBM28 PE=1 SV=3	4.6772e+07	4.27652e+07	0.914333	0	19
P40818	Ubiquitin carboxyl-terminal hydrolase 8 OS=Homo sapiens OX=9606 GN=USP8 PE=1 SV=1	1.12367e+06	2.30808e+06	2.05406	0	6
Q9P0J0	NADH dehydrogenase [ubiquinone] 1 alpha subcomplex subunit 13 OS=Homo sapiens OX=9606 GN=NDUFA13 PE=1 SV=3	2.69877e+06	3.26493e+06	1.20979	0	4
P17931	Galectin-3 OS=Homo sapiens OX=9606 GN=LGALS3 PE=1 SV=5	2.19104e+08	2.30889e+08	1.05379	0	11
Q9NP92	39S ribosomal protein S30, mitochondrial OS=Homo sapiens OX=9606 GN=MRPS30 PE=1 SV=2	5.69453e+06	4.53398e+06	0.796198	0	10
Q9H4A6	Golgi phosphoprotein 3 OS=Homo sapiens OX=9606 GN=GOLPH3 PE=1 SV=1	861171	532657	0.618526	0	4
Q13136	Liprin-alpha-1 OS=Homo sapiens OX=9606 GN=PPFIA1 PE=1 SV=1	2.0846e+07	2.04504e+07	0.981021	0	21
Q7Z6J0	E3 ubiquitin-protein ligase SH3RF1 OS=Homo sapiens OX=9606 GN=SH3RF1 PE=1 SV=2	877659	675990	0.770219	0	3
Q10469	Alpha-1,6-mannosyl-glycoprotein 2-beta-N-acetylglucosaminyltransferase OS=Homo sapiens OX=9606 GN=MGAT2 PE=1 SV=1	728006	1.21156e+06	1.66421	0	2
O95825	Quinone oxidoreductase-like protein 1 OS=Homo sapiens OX=9606 GN=CRYZL1 PE=1 SV=2	2.33994e+06	2.41664e+06	1.03278	0	7
Q96H79	Zinc finger CCCH-type antiviral protein 1-like OS=Homo sapiens OX=9606 GN=ZC3HAV1L PE=1 SV=2	1.25573e+06	1.07472e+06	0.855848	0	3
Q9NRR8	CDC42 small effector protein 1 OS=Homo sapiens OX=9606 GN=CDC42SE1 PE=1 SV=1	1.17248e+06	1.53784e+06	1.31161	0	2
O75569	Interferon-inducible double-stranded RNA-dependent protein kinase activator A OS=Homo sapiens OX=9606 GN=PRKRA PE=1 SV=1	3.86933e+07	3.58033e+07	0.92531	0	12
Q8TAV0	Protein FAM76A OS=Homo sapiens OX=9606 GN=FAM76A PE=2 SV=1	572079	537672	0.939856	0.001	2
P30281	G1/S-specific cyclin-D3 OS=Homo sapiens OX=9606 GN=CCND3 PE=1 SV=2	3.17997e+06	2.85549e+06	0.897961	0	3
O60869	Endothelial differentiation-related factor 1 OS=Homo sapiens OX=9606 GN=EDF1 PE=1 SV=1	1.9716e+07	2.34741e+07	1.19061	0	8
Q7Z3T8	Zinc finger FYVE domain-containing protein 16 OS=Homo sapiens OX=9606 GN=ZFYVE16 PE=1 SV=3	4.84819e+06	4.82764e+06	0.995761	0	12
A6NHR9	Structural maintenance of chromosomes flexible hinge domain-containing protein 1 OS=Homo sapiens OX=9606 GN=SMCHD1 PE=1 SV=2	1.89791e+07	1.69561e+07	0.89341	0	27
P60174-1	Isoform 2 of Triosephosphate isomerase OS=Homo sapiens OX=9606 GN=TPI1	1.27303e+09	1.39101e+09	1.09267	0	21
P12081	Histidine--tRNA ligase, cytoplasmic OS=Homo sapiens OX=9606 GN=HARS1 PE=1 SV=2	1.0165e+08	1.07833e+08	1.06082	0	14
Q9H0P0-1	Isoform 1 of Cytosolic 5'-nucleotidase 3A OS=Homo sapiens OX=9606 GN=NT5C3A	1.36419e+07	1.52843e+07	1.12039	0	8
Q96EK6	Glucosamine 6-phosphate N-acetyltransferase OS=Homo sapiens OX=9606 GN=GNPNAT1 PE=1 SV=1	4.7413e+06	9.1485e+06	1.92953	0	7
Q8N766	ER membrane protein complex subunit 1 OS=Homo sapiens OX=9606 GN=EMC1 PE=1 SV=1	3.87594e+07	3.26061e+07	0.841245	0	24
H0Y6Z7	Receptor-type tyrosine-protein phosphatase F (Fragment) OS=Homo sapiens OX=9606 GN=PTPRF PE=1 SV=1	1.35382e+07	1.69936e+07	1.25524	0	10
Q96A59	MARVEL domain-containing protein 3 OS=Homo sapiens OX=9606 GN=MARVELD3 PE=2 SV=3	259274	361352	1.39371	0	2
Q99714	3-hydroxyacyl-CoA dehydrogenase type-2 OS=Homo sapiens OX=9606 GN=HSD17B10 PE=1 SV=3	6.37337e+07	1.03793e+08	1.62853	0	11
A0A1W2PRB8	DUF1907 domain-containing protein OS=Homo sapiens OX=9606 PE=4 SV=1	1.73915e+07	1.73122e+07	0.99544	0	10
Q8WUD1	Ras-related protein Rab-2B OS=Homo sapiens OX=9606 GN=RAB2B PE=1 SV=1	879051	1.1235e+06	1.27808	0	4
Q99942	E3 ubiquitin-protein ligase RNF5 OS=Homo sapiens OX=9606 GN=RNF5 PE=1 SV=1	1.01639e+06	1.00403e+06	0.987842	0	2
P78371	T-complex protein 1 subunit beta OS=Homo sapiens OX=9606 GN=CCT2 PE=1 SV=4	3.16482e+08	3.23238e+08	1.02135	0	33
C9JBI3	Phosphoserine phosphatase (Fragment) OS=Homo sapiens OX=9606 GN=PSPH PE=1 SV=1	2.61377e+07	2.61176e+07	0.999231	0	8
E7EQB2	Lactotransferrin (Fragment) OS=Homo sapiens OX=9606 GN=LTF PE=1 SV=1	1.8204e+06	2.78084e+06	1.5276	0	2
Q8N3U4	Cohesin subunit SA-2 OS=Homo sapiens OX=9606 GN=STAG2 PE=1 SV=3	1.50324e+07	1.11351e+07	0.740741	0	17
P28370	Probable global transcription activator SNF2L1 OS=Homo sapiens OX=9606 GN=SMARCA1 PE=1 SV=2	8.88831e+07	7.93603e+07	0.892862	0	24
Q8TBA6	Golgin subfamily A member 5 OS=Homo sapiens OX=9606 GN=GOLGA5 PE=1 SV=3	1.90142e+07	1.83814e+07	0.966721	0	18
P45984	Mitogen-activated protein kinase 9 OS=Homo sapiens OX=9606 GN=MAPK9 PE=1 SV=2	2.12235e+06	2.10674e+06	0.992648	0	2
Q5JTH9	RRP12-like protein OS=Homo sapiens OX=9606 GN=RRP12 PE=1 SV=2	3.94961e+07	3.58503e+07	0.907694	0	22
P35579	Myosin-9 OS=Homo sapiens OX=9606 GN=MYH9 PE=1 SV=4	2.63324e+09	2.51443e+09	0.954882	0	155
P22033	Methylmalonyl-CoA mutase, mitochondrial OS=Homo sapiens OX=9606 GN=MMUT PE=1 SV=4	3.01672e+07	3.81239e+07	1.26375	0	19
O75718	Cartilage-associated protein OS=Homo sapiens OX=9606 GN=CRTAP PE=1 SV=1	6.12652e+06	5.89584e+06	0.962347	0	9
Q5VW32	BRO1 domain-containing protein BROX OS=Homo sapiens OX=9606 GN=BROX PE=1 SV=1	2.91158e+07	2.79815e+07	0.961042	0	14
P31689	DnaJ homolog subfamily A member 1 OS=Homo sapiens OX=9606 GN=DNAJA1 PE=1 SV=2	3.56272e+07	3.55584e+07	0.998069	0	14
P10412	Histone H1.4 OS=Homo sapiens OX=9606 GN=H1-4 PE=1 SV=2	2.56584e+07	2.70155e+07	1.05289	0	3
O95070	Protein YIF1A OS=Homo sapiens OX=9606 GN=YIF1A PE=1 SV=2	2.24724e+06	1.21163e+06	0.539163	0	4
O94913	Pre-mRNA cleavage complex 2 protein Pcf11 OS=Homo sapiens OX=9606 GN=PCF11 PE=1 SV=3	1.10349e+06	2.13105e+06	1.93119	0	9
O15397	Importin-8 OS=Homo sapiens OX=9606 GN=IPO8 PE=1 SV=2	5.53256e+06	6.11495e+06	1.10527	0	5
P08237	ATP-dependent 6-phosphofructokinase, muscle type OS=Homo sapiens OX=9606 GN=PFKM PE=1 SV=2	5.20818e+07	5.76642e+07	1.10718	0	24
Q6P1N0	Coiled-coil and C2 domain-containing protein 1A OS=Homo sapiens OX=9606 GN=CC2D1A PE=1 SV=1	1.21106e+07	1.5107e+07	1.24742	0	12
A0A286YFF8	Protein MON2 homolog OS=Homo sapiens OX=9606 GN=MON2 PE=1 SV=1	3.65543e+07	3.20574e+07	0.87698	0	13
Q5T3F8	CSC1-like protein 2 OS=Homo sapiens OX=9606 GN=TMEM63B PE=1 SV=1	1.71253e+06	2.00533e+06	1.17098	0	4
Q9H0R6	Glutamyl-tRNA(Gln) amidotransferase subunit A, mitochondrial OS=Homo sapiens OX=9606 GN=QRSL1 PE=1 SV=2	6.41538e+06	7.36119e+06	1.14743	0	4
P09669	Cytochrome c oxidase subunit 6C OS=Homo sapiens OX=9606 GN=COX6C PE=1 SV=2	7.48518e+07	7.17047e+07	0.957955	0	7
C9JA28	Translocon-associated protein subunit gamma OS=Homo sapiens OX=9606 GN=SSR3 PE=1 SV=1	8.98836e+06	8.79271e+06	0.978233	0	3
Q5M775	Cytospin-B OS=Homo sapiens OX=9606 GN=SPECC1 PE=1 SV=1	2.37583e+07	2.28543e+07	0.961949	0	11
P13861	cAMP-dependent protein kinase type II-alpha regulatory subunit OS=Homo sapiens OX=9606 GN=PRKAR2A PE=1 SV=2	2.24111e+07	2.61178e+07	1.16539	0	13
P53384	Cytosolic Fe-S cluster assembly factor NUBP1 OS=Homo sapiens OX=9606 GN=NUBP1 PE=1 SV=2	3.16137e+06	2.97021e+06	0.939534	0	7
Q9H4G0-2	Isoform 2 of Band 4.1-like protein 1 OS=Homo sapiens OX=9606 GN=EPB41L1	2.7805e+07	2.67497e+07	0.962046	0	16
P00338	L-lactate dehydrogenase A chain OS=Homo sapiens OX=9606 GN=LDHA PE=1 SV=2	1.25456e+09	1.34404e+09	1.07132	0	21
Q6GPH4	XIAP-associated factor 1 OS=Homo sapiens OX=9606 GN=XAF1 PE=1 SV=1	1.82022e+06	1.35929e+06	0.746769	0	7
Q8WUR7	UPF0235 protein C15orf40 OS=Homo sapiens OX=9606 GN=C15orf40 PE=1 SV=2	1.63017e+06	2.09875e+06	1.28744	0	3
Q9BUE0	Mediator of RNA polymerase II transcription subunit 18 OS=Homo sapiens OX=9606 GN=MED18 PE=1 SV=1	2.04606e+06	1.95274e+06	0.954392	0	3
Q7L099	Protein RUFY3 OS=Homo sapiens OX=9606 GN=RUFY3 PE=1 SV=1	656993	809759	1.23252	0	2
P78310	Coxsackievirus and adenovirus receptor OS=Homo sapiens OX=9606 GN=CXADR PE=1 SV=1	1.75698e+06	2.4438e+06	1.39091	0	2
Q9C0C9	(E3-independent) E2 ubiquitin-conjugating enzyme OS=Homo sapiens OX=9606 GN=UBE2O PE=1 SV=3	3.43375e+08	4.22394e+08	1.23013	0	26
Q9UKF6	Cleavage and polyadenylation specificity factor subunit 3 OS=Homo sapiens OX=9606 GN=CPSF3 PE=1 SV=1	6.61252e+06	8.58995e+06	1.29904	0	13
Q8IZ73	RNA pseudouridylate synthase domain-containing protein 2 OS=Homo sapiens OX=9606 GN=RPUSD2 PE=1 SV=2	724417	660012	0.911094	0	2
P30626	Sorcin OS=Homo sapiens OX=9606 GN=SRI PE=1 SV=1	8.71105e+07	8.0283e+07	0.921623	0	11
Q96Q15	Serine/threonine-protein kinase SMG1 OS=Homo sapiens OX=9606 GN=SMG1 PE=1 SV=3	1.87115e+06	1.84389e+06	0.985432	0	8
Q9NQ89	Protein C12orf4 OS=Homo sapiens OX=9606 GN=C12orf4 PE=1 SV=1	423747	404875	0.955464	0	2
Q99828	Calcium and integrin-binding protein 1 OS=Homo sapiens OX=9606 GN=CIB1 PE=1 SV=4	2.90835e+06	2.5459e+06	0.875376	0	3
Q02218	2-oxoglutarate dehydrogenase, mitochondrial OS=Homo sapiens OX=9606 GN=OGDH PE=1 SV=3	1.131e+08	1.10377e+08	0.975919	0	31
Q9HCU5	Prolactin regulatory element-binding protein OS=Homo sapiens OX=9606 GN=PREB PE=1 SV=2	8.36933e+06	8.65759e+06	1.03444	0	11
Q6GMV2	SET and MYND domain-containing protein 5 OS=Homo sapiens OX=9606 GN=SMYD5 PE=1 SV=2	6.81813e+06	7.26963e+06	1.06622	0	8
Q5T8D3	Acyl-CoA-binding domain-containing protein 5 OS=Homo sapiens OX=9606 GN=ACBD5 PE=1 SV=1	5.57584e+07	5.55711e+07	0.996641	0	6
Q9NX46	ADP-ribose glycohydrolase ARH3 OS=Homo sapiens OX=9606 GN=ADPRHL2 PE=1 SV=1	1.30573e+07	9.74413e+06	0.746259	0	7
Q8WUD4	Coiled-coil domain-containing protein 12 OS=Homo sapiens OX=9606 GN=CCDC12 PE=1 SV=1	3.53756e+06	3.56896e+06	1.00888	0	3
P42785	Lysosomal Pro-X carboxypeptidase OS=Homo sapiens OX=9606 GN=PRCP PE=1 SV=1	1.32451e+07	9.14127e+06	0.690164	0	7
Q7LGA3	Heparan sulfate 2-O-sulfotransferase 1 OS=Homo sapiens OX=9606 GN=HS2ST1 PE=1 SV=1	5.35293e+06	6.11681e+06	1.1427	0	5
Q09161	Nuclear cap-binding protein subunit 1 OS=Homo sapiens OX=9606 GN=NCBP1 PE=1 SV=1	3.89865e+07	3.50006e+07	0.897762	0	13
Q9BXS4	Transmembrane protein 59 OS=Homo sapiens OX=9606 GN=TMEM59 PE=1 SV=1	7.88107e+06	9.95909e+06	1.26367	0	7
Q8NEZ5	F-box only protein 22 OS=Homo sapiens OX=9606 GN=FBXO22 PE=1 SV=1	4.61528e+06	4.86092e+06	1.05322	0	10
Q9NWT6	Hypoxia-inducible factor 1-alpha inhibitor OS=Homo sapiens OX=9606 GN=HIF1AN PE=1 SV=2	4.31968e+06	3.49937e+06	0.810099	0	3
Q9H9J2	39S ribosomal protein L44, mitochondrial OS=Homo sapiens OX=9606 GN=MRPL44 PE=1 SV=1	1.1825e+07	1.07945e+07	0.912859	0	8
O43379	WD repeat-containing protein 62 OS=Homo sapiens OX=9606 GN=WDR62 PE=1 SV=4	3.16065e+06	2.47766e+06	0.783907	0	6
Q6ZXV5	Protein O-mannosyl-transferase TMTC3 OS=Homo sapiens OX=9606 GN=TMTC3 PE=1 SV=2	1.52926e+06	2.66827e+06	1.74481	0	5
Q9Y3P9	Rab GTPase-activating protein 1 OS=Homo sapiens OX=9606 GN=RABGAP1 PE=1 SV=3	5.18696e+07	5.66326e+07	1.09183	0	42
P82663	28S ribosomal protein S25, mitochondrial OS=Homo sapiens OX=9606 GN=MRPS25 PE=1 SV=1	2.99441e+06	7.28311e+06	2.43224	0	5
O00203	AP-3 complex subunit beta-1 OS=Homo sapiens OX=9606 GN=AP3B1 PE=1 SV=3	3.36029e+07	3.63976e+07	1.08317	0	28
O95881	Thioredoxin domain-containing protein 12 OS=Homo sapiens OX=9606 GN=TXNDC12 PE=1 SV=1	4.97015e+07	5.84548e+07	1.17612	0	7
Q9Y4E8	Ubiquitin carboxyl-terminal hydrolase 15 OS=Homo sapiens OX=9606 GN=USP15 PE=1 SV=3	1.23325e+07	1.09877e+07	0.890951	0	17
F5H8H2	Mevalonate kinase OS=Homo sapiens OX=9606 GN=MVK PE=1 SV=1	3.76231e+06	5.50374e+06	1.46286	0	6
Q12965	Unconventional myosin-Ie OS=Homo sapiens OX=9606 GN=MYO1E PE=1 SV=2	4.86209e+06	5.87397e+06	1.20811	0	11
Q15042	Rab3 GTPase-activating protein catalytic subunit OS=Homo sapiens OX=9606 GN=RAB3GAP1 PE=1 SV=3	2.14924e+07	2.18417e+07	1.01625	0	23
P78346	Ribonuclease P protein subunit p30 OS=Homo sapiens OX=9606 GN=RPP30 PE=1 SV=1	5.1542e+06	5.43748e+06	1.05496	0	6
Q15257	Serine/threonine-protein phosphatase 2A activator OS=Homo sapiens OX=9606 GN=PTPA PE=1 SV=3	2.09328e+07	2.26641e+07	1.08271	0	9
Q6PD74	Alpha- and gamma-adaptin-binding protein p34 OS=Homo sapiens OX=9606 GN=AAGAB PE=1 SV=1	1.74963e+06	3.42694e+06	1.95866	0	4
Q6ULP2	Aftiphilin OS=Homo sapiens OX=9606 GN=AFTPH PE=1 SV=3	4.76273e+06	4.78883e+06	1.00548	0	9
Q9NQG5	Regulation of nuclear pre-mRNA domain-containing protein 1B OS=Homo sapiens OX=9606 GN=RPRD1B PE=1 SV=1	9.34034e+07	7.59254e+07	0.812876	0	11
Q9HAU4	E3 ubiquitin-protein ligase SMURF2 OS=Homo sapiens OX=9606 GN=SMURF2 PE=1 SV=1	1.01813e+06	316311	0.31068	0	2
P51688	N-sulphoglucosamine sulphohydrolase OS=Homo sapiens OX=9606 GN=SGSH PE=1 SV=1	1.73742e+06	1.5601e+06	0.897938	0	3
O94808	Glutamine--fructose-6-phosphate aminotransferase [isomerizing] 2 OS=Homo sapiens OX=9606 GN=GFPT2 PE=1 SV=3	213266	1.22207e+06	5.73027	0	3
G3V599	Melanoma inhibitory activity protein 2 OS=Homo sapiens OX=9606 GN=MIA2 PE=1 SV=1	855660	1.03361e+06	1.20797	0	5
P51809	Vesicle-associated membrane protein 7 OS=Homo sapiens OX=9606 GN=VAMP7 PE=1 SV=3	1.0775e+07	9.3391e+06	0.866737	0	6
Q9Y2T7	Y-box-binding protein 2 OS=Homo sapiens OX=9606 GN=YBX2 PE=1 SV=2	565139	507363	0.897765	0	2
P68104	Elongation factor 1-alpha 1 OS=Homo sapiens OX=9606 GN=EEF1A1 PE=1 SV=1	5.35535e+09	4.47321e+09	0.835279	0	21
P27448	MAP/microtubule affinity-regulating kinase 3 OS=Homo sapiens OX=9606 GN=MARK3 PE=1 SV=5	2.22137e+06	2.32017e+06	1.04448	0	8
F8VXB0	DCC-interacting protein 13-beta OS=Homo sapiens OX=9606 GN=APPL2 PE=1 SV=1	635951	1.12207e+06	1.76439	0	2
P50747	Biotin--protein ligase OS=Homo sapiens OX=9606 GN=HLCS PE=1 SV=1	1.40682e+07	1.72477e+07	1.22601	0	10
Q9NX20	39S ribosomal protein L16, mitochondrial OS=Homo sapiens OX=9606 GN=MRPL16 PE=1 SV=1	7.07446e+06	6.55874e+06	0.927101	0	5
Q03169	Tumor necrosis factor alpha-induced protein 2 OS=Homo sapiens OX=9606 GN=TNFAIP2 PE=2 SV=2	3.80078e+06	3.72788e+06	0.980822	0	11
Q8WY22	BRI3-binding protein OS=Homo sapiens OX=9606 GN=BRI3BP PE=1 SV=1	7.95079e+06	7.96833e+06	1.00221	0	3
O15111	Inhibitor of nuclear factor kappa-B kinase subunit alpha OS=Homo sapiens OX=9606 GN=CHUK PE=1 SV=2	1.58661e+07	1.32576e+07	0.835597	0	11
Q7Z3C6	Autophagy-related protein 9A OS=Homo sapiens OX=9606 GN=ATG9A PE=1 SV=3	728725	640176	0.878488	0	2
P33993	DNA replication licensing factor MCM7 OS=Homo sapiens OX=9606 GN=MCM7 PE=1 SV=4	1.60243e+08	1.4357e+08	0.895952	0	34
Q16204	Coiled-coil domain-containing protein 6 OS=Homo sapiens OX=9606 GN=CCDC6 PE=1 SV=2	6.81225e+07	6.87214e+07	1.00879	0	24
Q8NBY1	Serine/threonine-protein kinase 26 OS=Homo sapiens OX=9606 GN=STK26 PE=1 SV=1	2.14598e+07	2.24354e+07	1.04546	0	6
Q9UGM6	Tryptophan--tRNA ligase, mitochondrial OS=Homo sapiens OX=9606 GN=WARS2 PE=1 SV=1	2.112e+06	2.29811e+06	1.08812	0	5
O95478	Ribosome biogenesis protein NSA2 homolog OS=Homo sapiens OX=9606 GN=NSA2 PE=1 SV=1	6.29465e+06	4.76326e+06	0.756717	0	6
Q86VU5	Catechol O-methyltransferase domain-containing protein 1 OS=Homo sapiens OX=9606 GN=COMTD1 PE=1 SV=1	3.46364e+06	5.39585e+06	1.55786	0	3
Q9BXS6	Nucleolar and spindle-associated protein 1 OS=Homo sapiens OX=9606 GN=NUSAP1 PE=1 SV=1	1.1268e+07	1.05679e+07	0.937874	0	13
A0A2R8Y783	Protein 4.1 (Fragment) OS=Homo sapiens OX=9606 GN=EPB41 PE=1 SV=1	496518	784315	1.57963	0	2
A0A1W2PQM3	Golgi SNAP receptor complex member 2 OS=Homo sapiens OX=9606 GN=GOSR2 PE=3 SV=1	9.13433e+06	9.28414e+06	1.0164	0	5
Q9BWD1	Acetyl-CoA acetyltransferase, cytosolic OS=Homo sapiens OX=9606 GN=ACAT2 PE=1 SV=2	1.68549e+08	1.72638e+08	1.02426	0	18
Q6GMV3	Putative peptidyl-tRNA hydrolase PTRHD1 OS=Homo sapiens OX=9606 GN=PTRHD1 PE=1 SV=1	299720	928695	3.09854	0	4
O75306	NADH dehydrogenase [ubiquinone] iron-sulfur protein 2, mitochondrial OS=Homo sapiens OX=9606 GN=NDUFS2 PE=1 SV=2	3.88529e+07	3.816e+07	0.982166	0	12
Q8NFU3	Thiosulfate:glutathione sulfurtransferase OS=Homo sapiens OX=9606 GN=TSTD1 PE=1 SV=3	6.76243e+06	5.56291e+06	0.82262	0	4
O14578	Citron Rho-interacting kinase OS=Homo sapiens OX=9606 GN=CIT PE=1 SV=2	1.10135e+07	1.27702e+07	1.15951	0	27
Q9NPE2	Neugrin OS=Homo sapiens OX=9606 GN=NGRN PE=1 SV=2	1.3094e+06	1.50125e+06	1.14652	0	3
Q96BM9	ADP-ribosylation factor-like protein 8A OS=Homo sapiens OX=9606 GN=ARL8A PE=1 SV=1		589319	#DIV/0!	0	2
Q9HBR0	Putative sodium-coupled neutral amino acid transporter 10 OS=Homo sapiens OX=9606 GN=SLC38A10 PE=1 SV=2	2.77411e+06	5.8443e+06	2.10673	0	3
O75955	Flotillin-1 OS=Homo sapiens OX=9606 GN=FLOT1 PE=1 SV=3	5.96562e+07	5.46972e+07	0.916874	0	2
O75427	Leucine-rich repeat and calponin homology domain-containing protein 4 OS=Homo sapiens OX=9606 GN=LRCH4 PE=1 SV=2	999701	2.05913e+06	2.05974	0	3
O00411	DNA-directed RNA polymerase, mitochondrial OS=Homo sapiens OX=9606 GN=POLRMT PE=1 SV=2	1.47271e+06	1.44516e+06	0.981292	0	8
P17174	Aspartate aminotransferase, cytoplasmic OS=Homo sapiens OX=9606 GN=GOT1 PE=1 SV=3	1.86542e+08	1.97367e+08	1.05803	0	22
O43670	BUB3-interacting and GLEBS motif-containing protein ZNF207 OS=Homo sapiens OX=9606 GN=ZNF207 PE=1 SV=1	6.87307e+06	7.75753e+06	1.12869	0	7
Q9NXG2	THUMP domain-containing protein 1 OS=Homo sapiens OX=9606 GN=THUMPD1 PE=1 SV=2	1.93314e+07	1.27863e+07	0.661423	0	16
P32970	CD70 antigen OS=Homo sapiens OX=9606 GN=CD70 PE=1 SV=2	1.27973e+06	1.52235e+06	1.18958	0	4
O60506	Heterogeneous nuclear ribonucleoprotein Q OS=Homo sapiens OX=9606 GN=SYNCRIP PE=1 SV=2	3.50495e+08	3.12794e+08	0.892433	0	2
Q14566	DNA replication licensing factor MCM6 OS=Homo sapiens OX=9606 GN=MCM6 PE=1 SV=1	1.54574e+08	1.49337e+08	0.966122	0	38
P60953	Cell division control protein 42 homolog OS=Homo sapiens OX=9606 GN=CDC42 PE=1 SV=2	8.62699e+07	7.05427e+07	0.817697	0	6
P32189-1	Isoform 1 of Glycerol kinase OS=Homo sapiens OX=9606 GN=GK	324386	416932	1.2853	0	3
G5E9G4	Tetratricopeptide repeat domain 7A, isoform CRA_a OS=Homo sapiens OX=9606 GN=TTC7A PE=1 SV=1	204624	488533	2.38747	0.001	2
Q9Y3B6	ER membrane protein complex subunit 9 OS=Homo sapiens OX=9606 GN=EMC9 PE=1 SV=3	5.73536e+06	6.5487e+06	1.14181	0	4
A9X3U0	BSK65-TEST2 OS=Homo sapiens OX=9606 GN=RNF185 PE=1 SV=1	935986	1.00958e+06	1.07863	0	2
Q99719	Septin-5 OS=Homo sapiens OX=9606 GN=SEPTIN5 PE=1 SV=1	5.91146e+06	7.82279e+06	1.32333	0	8
P30153	Serine/threonine-protein phosphatase 2A 65 kDa regulatory subunit A alpha isoform OS=Homo sapiens OX=9606 GN=PPP2R1A PE=1 SV=4	2.74849e+08	2.78119e+08	1.0119	0	18
Q96AQ8	Mitochondrial calcium uniporter regulator 1 OS=Homo sapiens OX=9606 GN=MCUR1 PE=1 SV=1	2.1884e+06	1.7196e+06	0.785779	0	2
Q13085	Acetyl-CoA carboxylase 1 OS=Homo sapiens OX=9606 GN=ACACA PE=1 SV=2	4.63718e+07	5.00696e+07	1.07974	0	53
I3L4X7	G protein pathway suppressor 2 (Fragment) OS=Homo sapiens OX=9606 GN=GPS2 PE=1 SV=2	2.44003e+06	2.33066e+06	0.95518	0	4
Q8NAV1	Pre-mRNA-splicing factor 38A OS=Homo sapiens OX=9606 GN=PRPF38A PE=1 SV=1	5.87579e+06	4.92984e+06	0.839008	0	5
P53990	IST1 homolog OS=Homo sapiens OX=9606 GN=IST1 PE=1 SV=1	1.61307e+07	1.61554e+07	1.00153	0	10
Q8WUW1	Protein BRICK1 OS=Homo sapiens OX=9606 GN=BRK1 PE=1 SV=1	1.2329e+08	1.32226e+08	1.07248	0	7
O95297	Myelin protein zero-like protein 1 OS=Homo sapiens OX=9606 GN=MPZL1 PE=1 SV=1	1.43315e+06	1.95413e+06	1.36352	0	5
P30825	High affinity cationic amino acid transporter 1 OS=Homo sapiens OX=9606 GN=SLC7A1 PE=1 SV=1	2.27709e+07	1.53451e+07	0.673888	0	3
B4DDF4	Calponin OS=Homo sapiens OX=9606 GN=CNN2 PE=1 SV=1	7.0604e+07	6.45911e+07	0.914837	0	16
A0A3B3ITT1	Ras-related protein Rab-12 OS=Homo sapiens OX=9606 GN=RAB12 PE=1 SV=1	1.80208e+07	1.44278e+07	0.80062	0	9
P55769	NHP2-like protein 1 OS=Homo sapiens OX=9606 GN=SNU13 PE=1 SV=3	2.26251e+07	2.33486e+07	1.03198	0	7
P49418	Amphiphysin OS=Homo sapiens OX=9606 GN=AMPH PE=1 SV=1	1.00929e+07	1.16618e+07	1.15545	0	11
P30086	Phosphatidylethanolamine-binding protein 1 OS=Homo sapiens OX=9606 GN=PEBP1 PE=1 SV=3	2.21472e+08	2.97055e+08	1.34128	0	16
A0A5F9UP49	45 kDa calcium-binding protein OS=Homo sapiens OX=9606 GN=SDF4 PE=1 SV=1	1.84645e+06	2.4821e+06	1.34426	0	6
A0A286YFF7	Palmitoyl-protein thioesterase 1 OS=Homo sapiens OX=9606 GN=PPT1 PE=1 SV=1	7.64477e+07	9.18698e+07	1.20173	0	10
C9JKR6	Solute carrier family 26 member 6 (Fragment) OS=Homo sapiens OX=9606 GN=SLC26A6 PE=1 SV=1	1.19426e+06	1.20379e+06	1.00798	0	2
O43639	Cytoplasmic protein NCK2 OS=Homo sapiens OX=9606 GN=NCK2 PE=1 SV=2	1.39016e+06	1.69121e+06	1.21656	0	3
Q12873	Chromodomain-helicase-DNA-binding protein 3 OS=Homo sapiens OX=9606 GN=CHD3 PE=1 SV=3	3.27182e+06	2.80158e+06	0.856275	0	6
P53618	Coatomer subunit beta OS=Homo sapiens OX=9606 GN=COPB1 PE=1 SV=3	1.61541e+08	1.88889e+08	1.1693	0	42
P61599	N-alpha-acetyltransferase 20 OS=Homo sapiens OX=9606 GN=NAA20 PE=1 SV=1	644557	772019	1.19775	0.001	2
P43007	Neutral amino acid transporter A OS=Homo sapiens OX=9606 GN=SLC1A4 PE=1 SV=1	3.50897e+06	6.31069e+06	1.79845	0	4
Q15102	Platelet-activating factor acetylhydrolase IB subunit gamma OS=Homo sapiens OX=9606 GN=PAFAH1B3 PE=1 SV=1	1.31063e+08	1.31466e+08	1.00307	0	15
P30520	Adenylosuccinate synthetase isozyme 2 OS=Homo sapiens OX=9606 GN=ADSS2 PE=1 SV=3	2.84457e+07	3.02057e+07	1.06187	0	14
Q92759	General transcription factor IIH subunit 4 OS=Homo sapiens OX=9606 GN=GTF2H4 PE=1 SV=1	3.78385e+06	3.17553e+06	0.83923	0	2
P62861	40S ribosomal protein S30 OS=Homo sapiens OX=9606 GN=FAU PE=1 SV=1	7.37171e+07	6.76823e+07	0.918137	0	4
O00471	Exocyst complex component 5 OS=Homo sapiens OX=9606 GN=EXOC5 PE=1 SV=1	9.1991e+06	1.81394e+07	1.97187	0	18
P26885	Peptidyl-prolyl cis-trans isomerase FKBP2 OS=Homo sapiens OX=9606 GN=FKBP2 PE=1 SV=2	3.62738e+07	5.0895e+07	1.40308	0	8
Q53GG5-2	Isoform 2 of PDZ and LIM domain protein 3 OS=Homo sapiens OX=9606 GN=PDLIM3	389157	290835	0.747347	0	2
P00492	Hypoxanthine-guanine phosphoribosyltransferase OS=Homo sapiens OX=9606 GN=HPRT1 PE=1 SV=2	3.85591e+07	4.42107e+07	1.14657	0	10
Q8NAX2	Keratinocyte differentiation factor 1 OS=Homo sapiens OX=9606 GN=KDF1 PE=1 SV=2	1.98993e+06	2.39477e+06	1.20344	0	4
Q9NTI5	Sister chromatid cohesion protein PDS5 homolog B OS=Homo sapiens OX=9606 GN=PDS5B PE=1 SV=1	5.47004e+07	5.0989e+07	0.932152	0	34
P50583	Bis(5'-nucleosyl)-tetraphosphatase [asymmetrical] OS=Homo sapiens OX=9606 GN=NUDT2 PE=1 SV=3	1.2725e+06	1.53387e+06	1.20541	0	2
Q92499	ATP-dependent RNA helicase DDX1 OS=Homo sapiens OX=9606 GN=DDX1 PE=1 SV=2	1.16246e+08	1.53338e+08	1.31908	0	39
C9J0J7	Profilin OS=Homo sapiens OX=9606 GN=PFN2 PE=1 SV=1	2.48731e+07	2.57479e+07	1.03517	0	4
Q92851	Caspase-10 OS=Homo sapiens OX=9606 GN=CASP10 PE=1 SV=3	1.81677e+06	2.80942e+06	1.54639	0	7
P53999	Activated RNA polymerase II transcriptional coactivator p15 OS=Homo sapiens OX=9606 GN=SUB1 PE=1 SV=3	7.13856e+07	7.22508e+07	1.01212	0	10
Q14966	Zinc finger protein 638 OS=Homo sapiens OX=9606 GN=ZNF638 PE=1 SV=2	1.56591e+08	1.52272e+08	0.972422	0	28
A0A087WVM4	Monofunctional C1-tetrahydrofolate synthase, mitochondrial OS=Homo sapiens OX=9606 GN=MTHFD1L PE=1 SV=1	1.04962e+07	1.21653e+07	1.15902	0	13
Q04323	UBX domain-containing protein 1 OS=Homo sapiens OX=9606 GN=UBXN1 PE=1 SV=2	4.42056e+07	3.85265e+07	0.871531	0	10
E7ES96	Presenilin OS=Homo sapiens OX=9606 GN=PSEN1 PE=1 SV=1	6.05645e+07	4.76606e+07	0.78694	0	2
P45983-4	Isoform 4 of Mitogen-activated protein kinase 8 OS=Homo sapiens OX=9606 GN=MAPK8	2.47894e+06	2.38882e+06	0.963645	0	5
P05981	Serine protease hepsin OS=Homo sapiens OX=9606 GN=HPN PE=1 SV=1	468228	520081	1.11074	0	2
P35754	Glutaredoxin-1 OS=Homo sapiens OX=9606 GN=GLRX PE=1 SV=2	4.29802e+07	4.49062e+07	1.04481	0	5
P20338	Ras-related protein Rab-4A OS=Homo sapiens OX=9606 GN=RAB4A PE=1 SV=3	1.766e+07	1.76155e+07	0.997483	0	9
Q8WUY1	Protein THEM6 OS=Homo sapiens OX=9606 GN=THEM6 PE=1 SV=2	1.33259e+07	1.59018e+07	1.1933	0	9
Q96BR5	Cytochrome c oxidase assembly factor 7 OS=Homo sapiens OX=9606 GN=COA7 PE=1 SV=2	3.03465e+06	2.65896e+06	0.8762	0	3
K7EIU8	Mothers against decapentaplegic homolog OS=Homo sapiens OX=9606 GN=SMAD4 PE=1 SV=1	2.47712e+06	2.908e+06	1.17394	0	6
Q9BXS5	AP-1 complex subunit mu-1 OS=Homo sapiens OX=9606 GN=AP1M1 PE=1 SV=3	1.59936e+07	1.96723e+07	1.23001	0	6
Q92995	Ubiquitin carboxyl-terminal hydrolase 13 OS=Homo sapiens OX=9606 GN=USP13 PE=1 SV=2	3.2553e+06	2.23616e+06	0.686927	0	8
Q6IN85	Serine/threonine-protein phosphatase 4 regulatory subunit 3A OS=Homo sapiens OX=9606 GN=PPP4R3A PE=1 SV=1	2.56416e+07	2.42474e+07	0.945627	0	16
P51149	Ras-related protein Rab-7a OS=Homo sapiens OX=9606 GN=RAB7A PE=1 SV=1	1.42747e+08	1.31409e+08	0.920571	0	13
C9JME2	FERM, ARHGEF and pleckstrin domain-containing protein 1 OS=Homo sapiens OX=9606 GN=FARP1 PE=1 SV=2	9.70703e+06	9.65187e+06	0.994318	0	7
A0A0A0MQR2	Replication termination factor 2 OS=Homo sapiens OX=9606 GN=RTF2 PE=1 SV=1	3.98758e+06	4.30278e+06	1.07905	0	6
Q96SU4	Oxysterol-binding protein-related protein 9 OS=Homo sapiens OX=9606 GN=OSBPL9 PE=1 SV=2	1.85881e+07	1.73121e+07	0.931353	0	14
Q5T123	SH3 domain-binding glutamic acid-rich-like protein 3 OS=Homo sapiens OX=9606 GN=SH3BGRL3 PE=1 SV=1	6.7101e+07	7.09014e+07	1.05664	0	3
O76003	Glutaredoxin-3 OS=Homo sapiens OX=9606 GN=GLRX3 PE=1 SV=2	9.31156e+07	1.04331e+08	1.12044	0	18
P24385	G1/S-specific cyclin-D1 OS=Homo sapiens OX=9606 GN=CCND1 PE=1 SV=1	797705	585431	0.733894	0	3
E5RJR5	S-phase kinase-associated protein 1 OS=Homo sapiens OX=9606 GN=SKP1 PE=1 SV=1	9.96389e+07	1.00619e+08	1.00984	0	12
Q9Y512	Sorting and assembly machinery component 50 homolog OS=Homo sapiens OX=9606 GN=SAMM50 PE=1 SV=3	4.08118e+07	4.13394e+07	1.01293	0	16
Q1RLN5	ARHGAP12 protein OS=Homo sapiens OX=9606 GN=ARHGAP12 PE=1 SV=1	1.49891e+07	1.57791e+07	1.0527	0	7
A0A0C4DFX9	Negative elongation factor A OS=Homo sapiens OX=9606 GN=NELFA PE=1 SV=1	4.48536e+06	3.32846e+06	0.742072	0	7
C9J381	Inosine-5'-monophosphate dehydrogenase OS=Homo sapiens OX=9606 GN=IMPDH1 PE=1 SV=1	4.8218e+06	4.44702e+06	0.922274	0	9
Q9H875	PRKR-interacting protein 1 OS=Homo sapiens OX=9606 GN=PRKRIP1 PE=1 SV=1	1.82822e+06	1.74947e+06	0.956924	0	2
P19623	Spermidine synthase OS=Homo sapiens OX=9606 GN=SRM PE=1 SV=1	2.36844e+07	2.89976e+07	1.22433	0	12
Q9NRG9	Aladin OS=Homo sapiens OX=9606 GN=AAAS PE=1 SV=1	1.0861e+07	1.22985e+07	1.13235	0	11
Q8WVJ2	NudC domain-containing protein 2 OS=Homo sapiens OX=9606 GN=NUDCD2 PE=1 SV=1	1.63508e+07	1.51054e+07	0.923833	0	4
P56937	3-keto-steroid reductase OS=Homo sapiens OX=9606 GN=HSD17B7 PE=1 SV=1	3.4218e+06	4.5649e+06	1.33406	0	4
P18440	Arylamine N-acetyltransferase 1 OS=Homo sapiens OX=9606 GN=NAT1 PE=1 SV=2	871582	870907	0.999226	0	3
Q96AY3	Peptidyl-prolyl cis-trans isomerase FKBP10 OS=Homo sapiens OX=9606 GN=FKBP10 PE=1 SV=1	1.61427e+07	1.6457e+07	1.01947	0	12
E9PN81	Ribonuclease H2 subunit C OS=Homo sapiens OX=9606 GN=RNASEH2C PE=1 SV=1	1.45918e+06	1.71656e+06	1.17638	0	2
O00165	HCLS1-associated protein X-1 OS=Homo sapiens OX=9606 GN=HAX1 PE=1 SV=2	6.8306e+06	7.1987e+06	1.05389	0	10
Q27J81	Inverted formin-2 OS=Homo sapiens OX=9606 GN=INF2 PE=1 SV=2	5.30281e+07	3.99902e+07	0.754132	0	23
D6RCT8	Dysbindin OS=Homo sapiens OX=9606 GN=DTNBP1 PE=1 SV=1	765395	751236	0.981501	0	2
Q6PJT7	Zinc finger CCCH domain-containing protein 14 OS=Homo sapiens OX=9606 GN=ZC3H14 PE=1 SV=1	2.32212e+07	1.81749e+07	0.782684	0	24
O43293	Death-associated protein kinase 3 OS=Homo sapiens OX=9606 GN=DAPK3 PE=1 SV=1	1.42952e+06	2.02025e+06	1.41324	0	3
Q9UL63	Muskelin OS=Homo sapiens OX=9606 GN=MKLN1 PE=1 SV=2	703094	1.15238e+06	1.63902	0	5
Q96D53	Atypical kinase COQ8B, mitochondrial OS=Homo sapiens OX=9606 GN=COQ8B PE=1 SV=2	4.53561e+06	5.69445e+06	1.2555	0	8
Q96HY6	DDRGK domain-containing protein 1 OS=Homo sapiens OX=9606 GN=DDRGK1 PE=1 SV=2	5.19241e+06	5.45892e+06	1.05133	0	6
Q8NEW0	Zinc transporter 7 OS=Homo sapiens OX=9606 GN=SLC30A7 PE=2 SV=1	3.46362e+06	3.85482e+06	1.11294	0	4
P45877	Peptidyl-prolyl cis-trans isomerase C OS=Homo sapiens OX=9606 GN=PPIC PE=1 SV=1	3.34646e+06	6.61043e+06	1.97535	0	2
Q8NI27	THO complex subunit 2 OS=Homo sapiens OX=9606 GN=THOC2 PE=1 SV=2	3.18553e+07	3.57968e+07	1.12373	0	20
Q92997	Segment polarity protein dishevelled homolog DVL-3 OS=Homo sapiens OX=9606 GN=DVL3 PE=1 SV=2	626685	614727	0.980919	0	3
Q9H2M9	Rab3 GTPase-activating protein non-catalytic subunit OS=Homo sapiens OX=9606 GN=RAB3GAP2 PE=1 SV=1	3.43017e+07	3.5668e+07	1.03983	0	16
Q13546	Receptor-interacting serine/threonine-protein kinase 1 OS=Homo sapiens OX=9606 GN=RIPK1 PE=1 SV=3	6.1015e+06	5.42336e+06	0.888856	0	12
Q03164	Histone-lysine N-methyltransferase 2A OS=Homo sapiens OX=9606 GN=KMT2A PE=1 SV=5	1.23133e+06	736647	0.598251	0	8
Q9NVJ2	ADP-ribosylation factor-like protein 8B OS=Homo sapiens OX=9606 GN=ARL8B PE=1 SV=1	4.60703e+07	3.40814e+07	0.739769	0	3
Q8NBJ4	Golgi membrane protein 1 OS=Homo sapiens OX=9606 GN=GOLM1 PE=1 SV=1	3.14696e+07	2.83648e+07	0.90134	0	9
O00566	U3 small nucleolar ribonucleoprotein protein MPP10 OS=Homo sapiens OX=9606 GN=MPHOSPH10 PE=1 SV=2	1.13829e+07	8.4304e+06	0.740619	0	11
O96017	Serine/threonine-protein kinase Chk2 OS=Homo sapiens OX=9606 GN=CHEK2 PE=1 SV=1	2.37169e+07	2.36189e+07	0.995869	0	14
P48163	NADP-dependent malic enzyme OS=Homo sapiens OX=9606 GN=ME1 PE=1 SV=1	5.24374e+07	5.03495e+07	0.960182	0	14
P60468	Protein transport protein Sec61 subunit beta OS=Homo sapiens OX=9606 GN=SEC61B PE=1 SV=2	2.47017e+07	1.89092e+07	0.765504	0	3
Q8IV08	5'-3' exonuclease PLD3 OS=Homo sapiens OX=9606 GN=PLD3 PE=1 SV=1	3.43539e+07	3.2903e+07	0.957768	0	8
Q9BYG3	MKI67 FHA domain-interacting nucleolar phosphoprotein OS=Homo sapiens OX=9606 GN=NIFK PE=1 SV=1	3.15363e+06	3.15067e+06	0.99906	0	5
Q12805	EGF-containing fibulin-like extracellular matrix protein 1 OS=Homo sapiens OX=9606 GN=EFEMP1 PE=1 SV=2	1.52151e+07	1.12461e+07	0.739142	0	12
Q9HCC0	Methylcrotonoyl-CoA carboxylase beta chain, mitochondrial OS=Homo sapiens OX=9606 GN=MCCC2 PE=1 SV=1	4.47043e+07	4.08615e+07	0.91404	0	18
Q4VX76	Synaptotagmin-like protein 3 OS=Homo sapiens OX=9606 GN=SYTL3 PE=2 SV=3	1.72446e+06	1.6566e+06	0.960648	0	4
Q96RU2	Ubiquitin carboxyl-terminal hydrolase 28 OS=Homo sapiens OX=9606 GN=USP28 PE=1 SV=1	644082	1.12088e+06	1.74028	0	2
Q9NWB6	Arginine and glutamate-rich protein 1 OS=Homo sapiens OX=9606 GN=ARGLU1 PE=1 SV=1	8.16715e+06	6.4386e+06	0.788354	0	6
Q00839	Heterogeneous nuclear ribonucleoprotein U OS=Homo sapiens OX=9606 GN=HNRNPU PE=1 SV=6	5.6673e+08	5.49986e+08	0.970457	0	35
H3BVG0	Nuclear pore complex protein Nup93 OS=Homo sapiens OX=9606 GN=NUP93 PE=1 SV=1	8.1013e+07	7.64614e+07	0.943816	0	38
P60709	Actin, cytoplasmic 1 OS=Homo sapiens OX=9606 GN=ACTB PE=1 SV=1	1.38641e+10	1.25197e+10	0.903032	0	8
P50748	Kinetochore-associated protein 1 OS=Homo sapiens OX=9606 GN=KNTC1 PE=1 SV=1	475756	438999	0.922739	0	7
A0A140T913	HLA class I histocompatibility antigen, A alpha chain OS=Homo sapiens OX=9606 GN=HLA-A PE=1 SV=1	5.82331e+08	5.53498e+08	0.950487	0	14
Q9NP80	Calcium-independent phospholipase A2-gamma OS=Homo sapiens OX=9606 GN=PNPLA8 PE=1 SV=1	1.26745e+06	1.64753e+06	1.29988	0	3
P33316-2	Isoform 2 of Deoxyuridine 5'-triphosphate nucleotidohydrolase, mitochondrial OS=Homo sapiens OX=9606 GN=DUT	4.46421e+07	4.27908e+07	0.958531	0	2
P25788	Proteasome subunit alpha type-3 OS=Homo sapiens OX=9606 GN=PSMA3 PE=1 SV=2	1.40931e+08	1.52111e+08	1.07933	0	13
Q3MHD2	Protein LSM12 homolog OS=Homo sapiens OX=9606 GN=LSM12 PE=1 SV=2	1.21283e+07	1.35032e+07	1.11336	0	4
Q13158	FAS-associated death domain protein OS=Homo sapiens OX=9606 GN=FADD PE=1 SV=1	6.43605e+06	6.17905e+06	0.96007	0	3
B3KY94	CDP-diacylglycerol--inositol 3-phosphatidyltransferase OS=Homo sapiens OX=9606 GN=CDIPT PE=1 SV=1	1.33958e+07	1.13874e+07	0.85007	0	2
Q8IWB9	Testis-expressed protein 2 OS=Homo sapiens OX=9606 GN=TEX2 PE=1 SV=2	1.56847e+07	1.3854e+07	0.883277	0	5
O43172	U4/U6 small nuclear ribonucleoprotein Prp4 OS=Homo sapiens OX=9606 GN=PRPF4 PE=1 SV=2	1.6551e+07	1.79476e+07	1.08438	0	15
A0A5F9ZHN7	Phosphatidylinositide phosphatase SAC1 OS=Homo sapiens OX=9606 GN=SACM1L PE=1 SV=1	1.45581e+07	1.28412e+07	0.882066	0	15
Q8IY81	pre-rRNA 2'-O-ribose RNA methyltransferase FTSJ3 OS=Homo sapiens OX=9606 GN=FTSJ3 PE=1 SV=2	2.43122e+07	2.72149e+07	1.1194	0	22
Q7Z3J2	VPS35 endosomal protein sorting factor-like OS=Homo sapiens OX=9606 GN=VPS35L PE=1 SV=2	4.04735e+06	6e+06	1.48245	0	10
A0A2R8YDB8	Histone deacetylase complex subunit SAP130 OS=Homo sapiens OX=9606 GN=SAP130 PE=1 SV=1	6.51985e+06	6.21124e+06	0.952666	0	10
Q00978	Interferon regulatory factor 9 OS=Homo sapiens OX=9606 GN=IRF9 PE=1 SV=1	6.60096e+06	6.90711e+06	1.04638	0	7
Q96DA6	Mitochondrial import inner membrane translocase subunit TIM14 OS=Homo sapiens OX=9606 GN=DNAJC19 PE=1 SV=3	3.61932e+07	3.05522e+07	0.844141	0	7
Q8IV48	3'-5' exoribonuclease 1 OS=Homo sapiens OX=9606 GN=ERI1 PE=1 SV=3	3.6816e+06	5.28206e+06	1.43472	0	9
G3XAL9	Solute carrier family 12 (Sodium/potassium/chloride transporters), member 2, isoform CRA_a OS=Homo sapiens OX=9606 GN=SLC12A2 PE=1 SV=1	8.33553e+06	8.16896e+06	0.980018	0	13
P10619	Lysosomal protective protein OS=Homo sapiens OX=9606 GN=CTSA PE=1 SV=2	1.64996e+07	1.49799e+07	0.907895	0	7
Q8TEQ6	Gem-associated protein 5 OS=Homo sapiens OX=9606 GN=GEMIN5 PE=1 SV=3	1.77052e+07	1.74722e+07	0.986842	0	27
Q8IZ69	tRNA (uracil-5-)-methyltransferase homolog A OS=Homo sapiens OX=9606 GN=TRMT2A PE=1 SV=2	1.41609e+07	1.71577e+07	1.21163	0	18
Q9NS87	Kinesin-like protein KIF15 OS=Homo sapiens OX=9606 GN=KIF15 PE=1 SV=1	2.61722e+06	2.72442e+06	1.04096	0	5
A0A1W2PNR9	Immediate early response 3-interacting protein 1 OS=Homo sapiens OX=9606 GN=IER3IP1 PE=1 SV=1	3.08779e+06	3.38199e+06	1.09528	0	2
Q6P2P2	Protein arginine N-methyltransferase 9 OS=Homo sapiens OX=9606 GN=PRMT9 PE=1 SV=1	500428	1.19788e+06	2.39372	0.001	2
O00299	Chloride intracellular channel protein 1 OS=Homo sapiens OX=9606 GN=CLIC1 PE=1 SV=4	2.75833e+08	2.58211e+08	0.936114	0	12
A0A087WZG4	Rho guanine nucleotide exchange factor 18 OS=Homo sapiens OX=9606 GN=ARHGEF18 PE=1 SV=3	1.42002e+06	1.74434e+06	1.22839	0	5
Q96I59	Probable asparagine--tRNA ligase, mitochondrial OS=Homo sapiens OX=9606 GN=NARS2 PE=1 SV=3	5.45719e+06	4.64965e+06	0.852024	0	6
P09874	Poly [ADP-ribose] polymerase 1 OS=Homo sapiens OX=9606 GN=PARP1 PE=1 SV=4	3.20396e+08	3.54258e+08	1.10569	0	60
A0A087WX92	Monocarboxylate transporter 7 OS=Homo sapiens OX=9606 GN=SLC16A6 PE=1 SV=1	2.47389e+06	3.66196e+06	1.48025	0	3
Q6DD87	Zinc finger protein 787 OS=Homo sapiens OX=9606 GN=ZNF787 PE=1 SV=4	2.69385e+06	2.11234e+06	0.784134	0	3
Q9Y2D4	Exocyst complex component 6B OS=Homo sapiens OX=9606 GN=EXOC6B PE=1 SV=3	838042	2.48049e+06	2.95986	0	6
P47897	Glutamine--tRNA ligase OS=Homo sapiens OX=9606 GN=QARS1 PE=1 SV=1	3.69812e+08	3.33866e+08	0.902798	0	46
Q9Y3B2	Exosome complex component CSL4 OS=Homo sapiens OX=9606 GN=EXOSC1 PE=1 SV=1	6.16467e+06	6.09558e+06	0.988792	0	7
O14908	PDZ domain-containing protein GIPC1 OS=Homo sapiens OX=9606 GN=GIPC1 PE=1 SV=2	2.0597e+07	4.82676e+07	2.34343	0	10
O14556	Glyceraldehyde-3-phosphate dehydrogenase, testis-specific OS=Homo sapiens OX=9606 GN=GAPDHS PE=1 SV=2	2.91744e+06	3.57389e+06	1.22501	0	2
A0A087WX23	Retrotransposon-derived protein PEG10 OS=Homo sapiens OX=9606 GN=PEG10 PE=1 SV=1	5.64302e+07	7.31863e+07	1.29694	0	22
Q96B26	Exosome complex component RRP43 OS=Homo sapiens OX=9606 GN=EXOSC8 PE=1 SV=1	6.00683e+06	5.5126e+06	0.917722	0	5
P26447	Protein S100-A4 OS=Homo sapiens OX=9606 GN=S100A4 PE=1 SV=1	6.03914e+07	3.79033e+07	0.627626	0	7
J3QL81	Mitochondrial enolase superfamily member 1 OS=Homo sapiens OX=9606 GN=ENOSF1 PE=1 SV=1	5.70659e+06	6.52833e+06	1.144	0	4
O14980	Exportin-1 OS=Homo sapiens OX=9606 GN=XPO1 PE=1 SV=1	1.1338e+08	1.09735e+08	0.96785	0	26
A1L390	Pleckstrin homology domain-containing family G member 3 OS=Homo sapiens OX=9606 GN=PLEKHG3 PE=1 SV=1	8.86594e+06	1.47704e+07	1.66597	0	5
Q99797	Mitochondrial intermediate peptidase OS=Homo sapiens OX=9606 GN=MIPEP PE=1 SV=2	2.7721e+07	2.41796e+07	0.872249	0	11
P52566	Rho GDP-dissociation inhibitor 2 OS=Homo sapiens OX=9606 GN=ARHGDIB PE=1 SV=3	3.23332e+06	4.41139e+06	1.36435	0	3
K7ER00	Phenylalanine--tRNA ligase alpha subunit OS=Homo sapiens OX=9606 GN=FARSA PE=1 SV=1	5.66153e+07	7.40756e+07	1.3084	0	14
Q969E4	Transcription elongation factor A protein-like 3 OS=Homo sapiens OX=9606 GN=TCEAL3 PE=1 SV=1	1.56021e+07	1.31394e+07	0.84215	0	11
Q53H82	Endoribonuclease LACTB2 OS=Homo sapiens OX=9606 GN=LACTB2 PE=1 SV=2	5.638e+07	6.66335e+07	1.18186	0	13
Q96BJ3	Axin interactor, dorsalization-associated protein OS=Homo sapiens OX=9606 GN=AIDA PE=1 SV=1	3.67332e+06	3.96195e+06	1.07857	0	5
P48634	Protein PRRC2A OS=Homo sapiens OX=9606 GN=PRRC2A PE=1 SV=3	2.58245e+08	2.00206e+08	0.775253	0	21
O95140	Mitofusin-2 OS=Homo sapiens OX=9606 GN=MFN2 PE=1 SV=3	2.4032e+06	2.22925e+06	0.927619	0	9
Q09666	Neuroblast differentiation-associated protein AHNAK OS=Homo sapiens OX=9606 GN=AHNAK PE=1 SV=2	2.68998e+09	2.46743e+09	0.917268	0	324
Q9NYL9	Tropomodulin-3 OS=Homo sapiens OX=9606 GN=TMOD3 PE=1 SV=1	1.23954e+07	1.34184e+07	1.08253	0	11
Q5VV41	Rho guanine nucleotide exchange factor 16 OS=Homo sapiens OX=9606 GN=ARHGEF16 PE=1 SV=1	1.80404e+07	1.72148e+07	0.954233	0	13
E9PKP7	Nucleolar transcription factor 1 OS=Homo sapiens OX=9606 GN=UBTF PE=1 SV=1	3.08478e+07	2.5067e+07	0.812602	0	23
Q99584	Protein S100-A13 OS=Homo sapiens OX=9606 GN=S100A13 PE=1 SV=1	4.95883e+07	5.89695e+07	1.18918	0	7
P46199	Translation initiation factor IF-2, mitochondrial OS=Homo sapiens OX=9606 GN=MTIF2 PE=1 SV=2	3.75554e+06	4.37287e+06	1.16438	0	6
Q9UP95	Solute carrier family 12 member 4 OS=Homo sapiens OX=9606 GN=SLC12A4 PE=1 SV=2	1.19798e+07	1.19352e+07	0.996277	0	9
Q8TD19	Serine/threonine-protein kinase Nek9 OS=Homo sapiens OX=9606 GN=NEK9 PE=1 SV=2	6.93198e+06	4.68317e+06	0.67559	0	10
P49721	Proteasome subunit beta type-2 OS=Homo sapiens OX=9606 GN=PSMB2 PE=1 SV=1	1.11451e+08	1.03828e+08	0.931599	0	14
Q96PD2	Discoidin, CUB and LCCL domain-containing protein 2 OS=Homo sapiens OX=9606 GN=DCBLD2 PE=1 SV=1	1.30383e+06	1.5959e+06	1.22401	0	3
Q4KMQ2	Anoctamin-6 OS=Homo sapiens OX=9606 GN=ANO6 PE=1 SV=2	3.96208e+06	2.74395e+06	0.692553	0	4
Q9BVT8	Transmembrane and ubiquitin-like domain-containing protein 1 OS=Homo sapiens OX=9606 GN=TMUB1 PE=1 SV=1	3.26838e+07	2.78683e+07	0.852663	0	4
M0R2P6	SH3KBP1 binding protein 1, isoform CRA_c OS=Homo sapiens OX=9606 GN=SHKBP1 PE=1 SV=1	4.84346e+07	6.39765e+07	1.32088	0	12
P51659	Peroxisomal multifunctional enzyme type 2 OS=Homo sapiens OX=9606 GN=HSD17B4 PE=1 SV=3	1.70296e+08	1.70834e+08	1.00316	0	31
M0R1I2	Urokinase plasminogen activator surface receptor OS=Homo sapiens OX=9606 GN=PLAUR PE=1 SV=1	2.21769e+06	2.96139e+06	1.33535	0	4
Q5VU43-2	Isoform 2 of Myomegalin OS=Homo sapiens OX=9606 GN=PDE4DIP	9.7496e+07	9.61834e+07	0.986537	0	3
P02545-2	Isoform C of Prelamin-A/C OS=Homo sapiens OX=9606 GN=LMNA	4.33165e+06	5.91872e+06	1.36639	0	2
Q9UHR4	Brain-specific angiogenesis inhibitor 1-associated protein 2-like protein 1 OS=Homo sapiens OX=9606 GN=BAIAP2L1 PE=1 SV=2	2.85006e+07	2.66295e+07	0.934347	0	19
Q96EE3	Nucleoporin SEH1 OS=Homo sapiens OX=9606 GN=SEH1L PE=1 SV=3	2.32277e+07	2.37911e+07	1.02425	0	15
P20073	Annexin A7 OS=Homo sapiens OX=9606 GN=ANXA7 PE=1 SV=3	1.79472e+08	1.74338e+08	0.971393	0	19
A0A087WVS8	MOB kinase activator 2 OS=Homo sapiens OX=9606 GN=MOB2 PE=1 SV=2	834461	1.03303e+06	1.23796	0.003	2
P47974	mRNA decay activator protein ZFP36L2 OS=Homo sapiens OX=9606 GN=ZFP36L2 PE=1 SV=3	535142	522405	0.976199	0.006	2
Q9UIG0	Tyrosine-protein kinase BAZ1B OS=Homo sapiens OX=9606 GN=BAZ1B PE=1 SV=2	2.85889e+07	2.06853e+07	0.72354	0	25
P49189	4-trimethylaminobutyraldehyde dehydrogenase OS=Homo sapiens OX=9606 GN=ALDH9A1 PE=1 SV=3	5.62849e+07	5.23338e+07	0.929801	0	15
A0A0A0MQX8	Muscleblind-like protein 1 OS=Homo sapiens OX=9606 GN=MBNL1 PE=1 SV=1	1.91e+07	2.16675e+07	1.13443	0	3
P49736	DNA replication licensing factor MCM2 OS=Homo sapiens OX=9606 GN=MCM2 PE=1 SV=4	1.43627e+08	1.25741e+08	0.875465	0	36
F8W7Q4	Protein FAM162A OS=Homo sapiens OX=9606 GN=FAM162A PE=1 SV=1	2.68933e+07	2.30796e+07	0.85819	0	8
P62899	60S ribosomal protein L31 OS=Homo sapiens OX=9606 GN=RPL31 PE=1 SV=1	1.19532e+08	1.00425e+08	0.840152	0	8
O15127	Secretory carrier-associated membrane protein 2 OS=Homo sapiens OX=9606 GN=SCAMP2 PE=1 SV=2	1.13995e+07	1.05604e+07	0.926391	0	5
O95782	AP-2 complex subunit alpha-1 OS=Homo sapiens OX=9606 GN=AP2A1 PE=1 SV=3	8.91939e+07	7.91502e+07	0.887394	0	17
P30048	Thioredoxin-dependent peroxide reductase, mitochondrial OS=Homo sapiens OX=9606 GN=PRDX3 PE=1 SV=3	2.0168e+08	2.4772e+08	1.22828	0	12
Q96ED9	Protein Hook homolog 2 OS=Homo sapiens OX=9606 GN=HOOK2 PE=1 SV=3	4.80605e+06	6.92169e+06	1.4402	0	8
O94760	N(G),N(G)-dimethylarginine dimethylaminohydrolase 1 OS=Homo sapiens OX=9606 GN=DDAH1 PE=1 SV=3	7.59238e+07	8.34167e+07	1.09869	0	14
P50990	T-complex protein 1 subunit theta OS=Homo sapiens OX=9606 GN=CCT8 PE=1 SV=4	4.24714e+08	4.36645e+08	1.02809	0	2
P31943	Heterogeneous nuclear ribonucleoprotein H OS=Homo sapiens OX=9606 GN=HNRNPH1 PE=1 SV=4	2.00387e+08	1.98575e+08	0.99096	0	7
P21796	Voltage-dependent anion-selective channel protein 1 OS=Homo sapiens OX=9606 GN=VDAC1 PE=1 SV=2	2.32386e+08	2.24927e+08	0.9679	0	18
P05114	Non-histone chromosomal protein HMG-14 OS=Homo sapiens OX=9606 GN=HMGN1 PE=1 SV=3	9.31144e+06	8.18815e+06	0.879365	0	3
P42704	Leucine-rich PPR motif-containing protein, mitochondrial OS=Homo sapiens OX=9606 GN=LRPPRC PE=1 SV=3	3.35769e+08	3.49508e+08	1.04092	0	55
Q9UQ35	Serine/arginine repetitive matrix protein 2 OS=Homo sapiens OX=9606 GN=SRRM2 PE=1 SV=2	6.3851e+07	5.54556e+07	0.868516	0	41
Q6P1M0	Long-chain fatty acid transport protein 4 OS=Homo sapiens OX=9606 GN=SLC27A4 PE=1 SV=1	757462	872233	1.15152	0	2
P09104	Gamma-enolase OS=Homo sapiens OX=9606 GN=ENO2 PE=1 SV=3	2.4486e+08	2.40533e+08	0.982329	0	12
P21127	Cyclin-dependent kinase 11B OS=Homo sapiens OX=9606 GN=CDK11B PE=1 SV=4	1.55431e+07	1.30034e+07	0.836602	0	17
Q7Z2K6	Endoplasmic reticulum metallopeptidase 1 OS=Homo sapiens OX=9606 GN=ERMP1 PE=1 SV=2	2.24355e+07	2.51312e+07	1.12015	0	14
X6R700	Chromatin target of PRMT1 protein OS=Homo sapiens OX=9606 GN=CHTOP PE=1 SV=1	1.14384e+07	8.69109e+06	0.759814	0	2
F6RRE2	Metastasis associated 1 family, member 3, isoform CRA_a OS=Homo sapiens OX=9606 GN=MTA3 PE=1 SV=1	1.7401e+06	1.68661e+06	0.969261	0	4
Q9UPN4	Centrosomal protein of 131 kDa OS=Homo sapiens OX=9606 GN=CEP131 PE=1 SV=3	5.66759e+07	4.98689e+07	0.879896	0	43
Q92871	Phosphomannomutase 1 OS=Homo sapiens OX=9606 GN=PMM1 PE=1 SV=2	2.44033e+06	3.61769e+06	1.48246	0	4
P23142-4	Isoform C of Fibulin-1 OS=Homo sapiens OX=9606 GN=FBLN1	1.6356e+06	969062	0.59248	0	4
Q96GY0	Zinc finger C2HC domain-containing protein 1A OS=Homo sapiens OX=9606 GN=ZC2HC1A PE=1 SV=2	4.79942e+06	5.049e+06	1.052	0	9
Q8NBN3	Transmembrane protein 87A OS=Homo sapiens OX=9606 GN=TMEM87A PE=1 SV=3	3.41818e+07	4.47409e+07	1.30891	0	6
O95396	Adenylyltransferase and sulfurtransferase MOCS3 OS=Homo sapiens OX=9606 GN=MOCS3 PE=1 SV=1	597705	561038	0.938654	0	5
O60749	Sorting nexin-2 OS=Homo sapiens OX=9606 GN=SNX2 PE=1 SV=2	7.47037e+07	8.25487e+07	1.10501	0	24
Q9BXW9	Fanconi anemia group D2 protein OS=Homo sapiens OX=9606 GN=FANCD2 PE=1 SV=2	1.62719e+06	950774	0.584305	0	4
Q14376	UDP-glucose 4-epimerase OS=Homo sapiens OX=9606 GN=GALE PE=1 SV=2	7.54983e+06	6.72911e+06	0.891293	0	7
Q9Y2H6	Fibronectin type-III domain-containing protein 3A OS=Homo sapiens OX=9606 GN=FNDC3A PE=1 SV=4	1.96746e+07	2.06757e+07	1.05088	0	20
Q14789	Golgin subfamily B member 1 OS=Homo sapiens OX=9606 GN=GOLGB1 PE=1 SV=2	3.57779e+08	4.02156e+08	1.12403	0	125
Q8IWC1	MAP7 domain-containing protein 3 OS=Homo sapiens OX=9606 GN=MAP7D3 PE=1 SV=2	550414	648876	1.17889	0	3
Q9BQ61	Telomerase RNA component interacting RNase OS=Homo sapiens OX=9606 GN=TRIR PE=1 SV=1	1.68215e+07	1.70672e+07	1.0146	0	8
O96033	Molybdopterin synthase sulfur carrier subunit OS=Homo sapiens OX=9606 GN=MOCS2 PE=1 SV=1	2.13883e+06	2.34308e+06	1.0955	0.001	2
E9PGT6	COP9 signalosome complex subunit 8 OS=Homo sapiens OX=9606 GN=COPS8 PE=1 SV=1	6.9427e+06	7.02646e+06	1.01206	0	4
O75170-5	Isoform 5 of Serine/threonine-protein phosphatase 6 regulatory subunit 2 OS=Homo sapiens OX=9606 GN=PPP6R2	8.61671e+06	1.03167e+07	1.19729	0	14
Q9NWZ5	Uridine-cytidine kinase-like 1 OS=Homo sapiens OX=9606 GN=UCKL1 PE=1 SV=2	5.27328e+06	5.65038e+06	1.07151	0	6
O00139	Kinesin-like protein KIF2A OS=Homo sapiens OX=9606 GN=KIF2A PE=1 SV=3	7.72211e+06	9.87263e+06	1.27849	0	16
P22830	Ferrochelatase, mitochondrial OS=Homo sapiens OX=9606 GN=FECH PE=1 SV=2	5.21647e+06	6.94063e+06	1.33052	0	9
Q9P2N7	Kelch-like protein 13 OS=Homo sapiens OX=9606 GN=KLHL13 PE=1 SV=3	560714	650707	1.1605	0	4
P13807	Glycogen [starch] synthase, muscle OS=Homo sapiens OX=9606 GN=GYS1 PE=1 SV=2	1.09104e+07	1.26033e+07	1.15517	0	11
A0A494C169	4'-phosphopantetheine phosphatase OS=Homo sapiens OX=9606 GN=PANK4 PE=1 SV=1	8.95179e+06	1.02104e+07	1.1406	0	14
A0A5F9ZHP1	Activating signal cointegrator 1 complex subunit 1 OS=Homo sapiens OX=9606 GN=ASCC1 PE=1 SV=1	2.20638e+06	1.8149e+06	0.822571	0	4
Q9H0L4	Cleavage stimulation factor subunit 2 tau variant OS=Homo sapiens OX=9606 GN=CSTF2T PE=1 SV=1	715199	382835	0.535285	0	3
Q8WVM7	Cohesin subunit SA-1 OS=Homo sapiens OX=9606 GN=STAG1 PE=1 SV=3	2.20595e+06	2.09756e+06	0.950863	0	5
O15438	Canalicular multispecific organic anion transporter 2 OS=Homo sapiens OX=9606 GN=ABCC3 PE=1 SV=3	1.54617e+07	1.68204e+07	1.08788	0	21
Q92985	Interferon regulatory factor 7 OS=Homo sapiens OX=9606 GN=IRF7 PE=1 SV=2	368004	785749	2.13516	0	2
P46779	60S ribosomal protein L28 OS=Homo sapiens OX=9606 GN=RPL28 PE=1 SV=3	1.39058e+08	1.40532e+08	1.0106	0	14
Q14135	Transcription cofactor vestigial-like protein 4 OS=Homo sapiens OX=9606 GN=VGLL4 PE=1 SV=4	1.20219e+06	746486	0.620941	0	3
P28799	Progranulin OS=Homo sapiens OX=9606 GN=GRN PE=1 SV=2	2.92954e+07	2.13525e+07	0.728868	0	16
P09913	Interferon-induced protein with tetratricopeptide repeats 2 OS=Homo sapiens OX=9606 GN=IFIT2 PE=1 SV=1	2.9463e+06	4.59329e+06	1.559	0	9
A0A2R8YDQ0	Uncharacterized protein OS=Homo sapiens OX=9606 PE=3 SV=1	4.43893e+06	6.09476e+06	1.37303	0	8
P34932	Heat shock 70 kDa protein 4 OS=Homo sapiens OX=9606 GN=HSPA4 PE=1 SV=4	5.28879e+08	5.8688e+08	1.10967	0	58
Q9NQZ5	StAR-related lipid transfer protein 7, mitochondrial OS=Homo sapiens OX=9606 GN=STARD7 PE=1 SV=2	866451	899786	1.03847	0	2
P55957	BH3-interacting domain death agonist OS=Homo sapiens OX=9606 GN=BID PE=1 SV=1	2.27639e+07	2.36121e+07	1.03726	0	4
Q9BYD2	39S ribosomal protein L9, mitochondrial OS=Homo sapiens OX=9606 GN=MRPL9 PE=1 SV=2	8.34993e+06	7.61981e+06	0.912559	0	5
Q9UNS2	COP9 signalosome complex subunit 3 OS=Homo sapiens OX=9606 GN=COPS3 PE=1 SV=3	2.16219e+07	2.32556e+07	1.07556	0	11
Q96S55	ATPase WRNIP1 OS=Homo sapiens OX=9606 GN=WRNIP1 PE=1 SV=2	4.4448e+06	3.16374e+06	0.711784	0	8
P32969	60S ribosomal protein L9 OS=Homo sapiens OX=9606 GN=RPL9 PE=1 SV=1	3.76183e+07	5.01278e+07	1.33254	0	8
Q4G176	Malonate--CoA ligase ACSF3, mitochondrial OS=Homo sapiens OX=9606 GN=ACSF3 PE=1 SV=3	2.69653e+06	3.61419e+06	1.34031	0	6
O75319	RNA/RNP complex-1-interacting phosphatase OS=Homo sapiens OX=9606 GN=DUSP11 PE=1 SV=2	390980	380892	0.974197	0	3
Q06546	GA-binding protein alpha chain OS=Homo sapiens OX=9606 GN=GABPA PE=1 SV=1	1.07478e+06		0	0.002	2
Q9HAV4	Exportin-5 OS=Homo sapiens OX=9606 GN=XPO5 PE=1 SV=1	9.97686e+07	9.73868e+07	0.976127	0	33
P15311	Ezrin OS=Homo sapiens OX=9606 GN=EZR PE=1 SV=4	2.68221e+09	2.57999e+09	0.961889	0	46
P15170	Eukaryotic peptide chain release factor GTP-binding subunit ERF3A OS=Homo sapiens OX=9606 GN=GSPT1 PE=1 SV=1	7.73114e+07	7.45338e+07	0.964073	0	7
F8VWW8	Acid sphingomyelinase-like phosphodiesterase 3b OS=Homo sapiens OX=9606 GN=SMPDL3B PE=1 SV=1	6.05986e+06	3.0538e+06	0.503939	0	3
A0A087WU02	Endoplasmic reticulum-Golgi intermediate compartment protein 2 OS=Homo sapiens OX=9606 GN=ERGIC2 PE=1 SV=1	4.58915e+06	4.54453e+06	0.990278	0	2
Q9ULE4	Protein FAM184B OS=Homo sapiens OX=9606 GN=FAM184B PE=2 SV=3	647972	584372	0.901848	0.003	2
Q6P996	Pyridoxal-dependent decarboxylase domain-containing protein 1 OS=Homo sapiens OX=9606 GN=PDXDC1 PE=1 SV=2	4.95306e+07	4.94759e+07	0.998894	0	33
Q13671	Ras and Rab interactor 1 OS=Homo sapiens OX=9606 GN=RIN1 PE=1 SV=4	2.67576e+06	1.08666e+06	0.406115	0	4
Q14149	MORC family CW-type zinc finger protein 3 OS=Homo sapiens OX=9606 GN=MORC3 PE=1 SV=3	944686	983826	1.04143	0	2
P46013	Proliferation marker protein Ki-67 OS=Homo sapiens OX=9606 GN=MKI67 PE=1 SV=2	6.19949e+07	6.63182e+07	1.06974	0	79
Q6P1R4	tRNA-dihydrouridine(16/17) synthase [NAD(P)(+)]-like OS=Homo sapiens OX=9606 GN=DUS1L PE=1 SV=1	2.43151e+06	2.39907e+06	0.986659	0	8
P61927	60S ribosomal protein L37 OS=Homo sapiens OX=9606 GN=RPL37 PE=1 SV=2	3.25239e+07	2.65865e+07	0.817444	0	3
Q99943	1-acyl-sn-glycerol-3-phosphate acyltransferase alpha OS=Homo sapiens OX=9606 GN=AGPAT1 PE=1 SV=2	923209	1.61469e+06	1.749	0.001	2
Q96C90	Protein phosphatase 1 regulatory subunit 14B OS=Homo sapiens OX=9606 GN=PPP1R14B PE=1 SV=3	1.5234e+07	1.58007e+07	1.0372	0	3
O60487	Myelin protein zero-like protein 2 OS=Homo sapiens OX=9606 GN=MPZL2 PE=1 SV=1	4.6861e+06	5.28419e+06	1.12763	0	3
Q8TD55	Pleckstrin homology domain-containing family O member 2 OS=Homo sapiens OX=9606 GN=PLEKHO2 PE=1 SV=1	223993	607712	2.71309	0	4
P30533	Alpha-2-macroglobulin receptor-associated protein OS=Homo sapiens OX=9606 GN=LRPAP1 PE=1 SV=1	7.4445e+07	9.60947e+07	1.29082	0	22
Q9Y2W1	Thyroid hormone receptor-associated protein 3 OS=Homo sapiens OX=9606 GN=THRAP3 PE=1 SV=2	1.28719e+08	1.29232e+08	1.00399	0	32
O00231	26S proteasome non-ATPase regulatory subunit 11 OS=Homo sapiens OX=9606 GN=PSMD11 PE=1 SV=3	2.14389e+08	2.07528e+08	0.967998	0	28
Q14202	Zinc finger MYM-type protein 3 OS=Homo sapiens OX=9606 GN=ZMYM3 PE=1 SV=2	2.51808e+07	3.18037e+07	1.26301	0	8
A0A0A0MSK5	Torsin-1A-interacting protein 1 OS=Homo sapiens OX=9606 GN=TOR1AIP1 PE=1 SV=1	1.66755e+07	1.58193e+07	0.948659	0	14
Q01459	Di-N-acetylchitobiase OS=Homo sapiens OX=9606 GN=CTBS PE=1 SV=1	2.31411e+06	2.55149e+06	1.10258	0	3
Q12797	Aspartyl/asparaginyl beta-hydroxylase OS=Homo sapiens OX=9606 GN=ASPH PE=1 SV=3	1.93978e+07	2.02551e+07	1.04419	0	20
P09543	2',3'-cyclic-nucleotide 3'-phosphodiesterase OS=Homo sapiens OX=9606 GN=CNP PE=1 SV=2	6.92272e+07	6.43751e+07	0.929911	0	21
Q93008-1	Isoform 2 of Probable ubiquitin carboxyl-terminal hydrolase FAF-X OS=Homo sapiens OX=9606 GN=USP9X	3.93239e+07	5.19171e+07	1.32024	0	55
F5GXE4	Arginyl-tRNA--protein transferase 1 OS=Homo sapiens OX=9606 GN=ATE1 PE=1 SV=1	3.20653e+06	3.30297e+06	1.03007	0	8
P35475	Alpha-L-iduronidase OS=Homo sapiens OX=9606 GN=IDUA PE=1 SV=2	6.36929e+06	7.46707e+06	1.17235	0	9
Q9HAT2	Sialate O-acetylesterase OS=Homo sapiens OX=9606 GN=SIAE PE=1 SV=1		362117	#DIV/0!	0	3
Q8WTS6	Histone-lysine N-methyltransferase SETD7 OS=Homo sapiens OX=9606 GN=SETD7 PE=1 SV=1	2.17278e+06	2.83738e+06	1.30588	0	4
P03928	ATP synthase protein 8 OS=Homo sapiens OX=9606 GN=MT-ATP8 PE=1 SV=1	2.27025e+07	1.72011e+07	0.757673	0	3
Q96JI7	Spatacsin OS=Homo sapiens OX=9606 GN=SPG11 PE=1 SV=3	270967	244487	0.902276	0.001	2
P49366	Deoxyhypusine synthase OS=Homo sapiens OX=9606 GN=DHPS PE=1 SV=1	1.57143e+07	1.83545e+07	1.16801	0	11
P51784	Ubiquitin carboxyl-terminal hydrolase 11 OS=Homo sapiens OX=9606 GN=USP11 PE=1 SV=3	3.21548e+07	3.19543e+07	0.993764	0	18
H3BN98	Uncharacterized protein (Fragment) OS=Homo sapiens OX=9606 PE=4 SV=2	1.69271e+07	1.42982e+07	0.844693	0	4
P11142	Heat shock cognate 71 kDa protein OS=Homo sapiens OX=9606 GN=HSPA8 PE=1 SV=1	3.37018e+09	3.76593e+09	1.11743	0	13
Q86XI2	Condensin-2 complex subunit G2 OS=Homo sapiens OX=9606 GN=NCAPG2 PE=1 SV=1	2.67706e+06	3.95977e+06	1.47915	0	7
O15060	Zinc finger and BTB domain-containing protein 39 OS=Homo sapiens OX=9606 GN=ZBTB39 PE=1 SV=1	4.35746e+06	5.26729e+06	1.2088	0.002	2
Q8N4V1	Membrane magnesium transporter 1 OS=Homo sapiens OX=9606 GN=MMGT1 PE=1 SV=1	5.50929e+06	4.58986e+06	0.833112	0	3
A0A087X0S5	Collagen alpha-1(VI) chain OS=Homo sapiens OX=9606 GN=COL6A1 PE=1 SV=1	4.67766e+06	4.5266e+06	0.967705	0	4
P62081	40S ribosomal protein S7 OS=Homo sapiens OX=9606 GN=RPS7 PE=1 SV=1	1.14192e+08	9.91692e+07	0.86844	0	11
Q92572	AP-3 complex subunit sigma-1 OS=Homo sapiens OX=9606 GN=AP3S1 PE=1 SV=1	4.1705e+06	3.94164e+06	0.945124	0	5
Q9Y2Q3	Glutathione S-transferase kappa 1 OS=Homo sapiens OX=9606 GN=GSTK1 PE=1 SV=3	5.74186e+07	8.107e+07	1.41191	0	10
Q8IZ21	Phosphatase and actin regulator 4 OS=Homo sapiens OX=9606 GN=PHACTR4 PE=1 SV=1	305080	383937	1.25848	0	2
O43464	Serine protease HTRA2, mitochondrial OS=Homo sapiens OX=9606 GN=HTRA2 PE=1 SV=2	2.135e+06	4.80521e+06	2.25068	0	4
P51649	Succinate-semialdehyde dehydrogenase, mitochondrial OS=Homo sapiens OX=9606 GN=ALDH5A1 PE=1 SV=2	8.38936e+06	9.68823e+06	1.15482	0	10
A0A0C4DGS9	Choline/ethanolaminephosphotransferase 1 OS=Homo sapiens OX=9606 GN=CEPT1 PE=1 SV=1			#DIV/0!	0	2
Q9P2M7	Cingulin OS=Homo sapiens OX=9606 GN=CGN PE=1 SV=2	5.50258e+06	3.23826e+06	0.588499	0	12
Q96ME1	F-box/LRR-repeat protein 18 OS=Homo sapiens OX=9606 GN=FBXL18 PE=1 SV=2	1.68844e+07	1.11422e+07	0.659911	0	9
K7EKW3	Transmembrane and ubiquitin-like domain-containing protein 2 (Fragment) OS=Homo sapiens OX=9606 GN=TMUB2 PE=1 SV=1	956621	1.44842e+06	1.5141	0	2
A0A1B0GVD5	Cathepsin D OS=Homo sapiens OX=9606 GN=CTSD PE=1 SV=1	7.60982e+07	7.59893e+07	0.998569	0	10
P08236	Beta-glucuronidase OS=Homo sapiens OX=9606 GN=GUSB PE=1 SV=2	1.23007e+06	1.25453e+06	1.01988	0	5
O95786	Antiviral innate immune response receptor RIG-I OS=Homo sapiens OX=9606 GN=DDX58 PE=1 SV=2	7.65016e+06	8.6902e+06	1.13595	0	12
A0A0G2JK44	Bromodomain-containing protein 2 OS=Homo sapiens OX=9606 GN=BRD2 PE=1 SV=1	7.26398e+06	5.75022e+06	0.791607	0	9
Q9H6S3	Epidermal growth factor receptor kinase substrate 8-like protein 2 OS=Homo sapiens OX=9606 GN=EPS8L2 PE=1 SV=2	4.57269e+07	4.9088e+07	1.0735	0	22
H3BSS5	BTB/POZ domain-containing protein KCTD5 OS=Homo sapiens OX=9606 GN=KCTD5 PE=1 SV=1	1.07033e+06	1.03804e+06	0.969835	0	2
Q12846	Syntaxin-4 OS=Homo sapiens OX=9606 GN=STX4 PE=1 SV=2	1.13081e+07	1.07547e+07	0.951063	0	9
C9JJX6	Armadillo repeat protein deleted in velo-cardio-facial syndrome OS=Homo sapiens OX=9606 GN=ARVCF PE=1 SV=1	2.07603e+06	5.18488e+06	2.4975	0	9
Q9BUL9	Ribonuclease P protein subunit p25 OS=Homo sapiens OX=9606 GN=RPP25 PE=1 SV=1	1.33846e+06	1.11968e+06	0.83654	0	3
Q8N5M9	Protein jagunal homolog 1 OS=Homo sapiens OX=9606 GN=JAGN1 PE=1 SV=1	6.64539e+06	6.85997e+06	1.03229	0	4
G3V583	Protein FAM177A1 (Fragment) OS=Homo sapiens OX=9606 GN=FAM177A1 PE=1 SV=1	6.49908e+06	7.67205e+06	1.18048	0	4
Q9BYN8	28S ribosomal protein S26, mitochondrial OS=Homo sapiens OX=9606 GN=MRPS26 PE=1 SV=1	3.78253e+06	4.50621e+06	1.19132	0	9
P62072	Mitochondrial import inner membrane translocase subunit Tim10 OS=Homo sapiens OX=9606 GN=TIMM10 PE=1 SV=1	1.15296e+07	1.17691e+07	1.02077	0	5
Q8WWH5	Probable tRNA pseudouridine synthase 1 OS=Homo sapiens OX=9606 GN=TRUB1 PE=1 SV=1	5.23735e+06	4.11038e+06	0.784822	0	8
O00273	DNA fragmentation factor subunit alpha OS=Homo sapiens OX=9606 GN=DFFA PE=1 SV=1	1.88583e+07	1.53062e+07	0.811642	0	9
P48444	Coatomer subunit delta OS=Homo sapiens OX=9606 GN=ARCN1 PE=1 SV=1	1.94599e+08	1.97032e+08	1.0125	0	29
Q9UJG1	Motile sperm domain-containing protein 1 OS=Homo sapiens OX=9606 GN=MOSPD1 PE=2 SV=1	646269	663685	1.02695	0	4
A0A0B4J1S8	Phosphatidylinositol 4-kinase beta OS=Homo sapiens OX=9606 GN=PI4KB PE=1 SV=1	968339	599560	0.619163	0	4
Q8TAP9	M-phase-specific PLK1-interacting protein OS=Homo sapiens OX=9606 GN=MPLKIP PE=1 SV=1	1.06445e+06	948178	0.890765	0	2
P35080	Profilin-2 OS=Homo sapiens OX=9606 GN=PFN2 PE=1 SV=3	1.3138e+07	1.47802e+07	1.12499	0	2
Q9NZL4	Hsp70-binding protein 1 OS=Homo sapiens OX=9606 GN=HSPBP1 PE=1 SV=2	1.98694e+07	2.39789e+07	1.20682	0	10
Q9UBS8	E3 ubiquitin-protein ligase RNF14 OS=Homo sapiens OX=9606 GN=RNF14 PE=1 SV=1	2.2157e+06	2.49734e+06	1.12711	0	4
P14923	Junction plakoglobin OS=Homo sapiens OX=9606 GN=JUP PE=1 SV=3	2.08568e+08	2.44232e+08	1.171	0	28
Q16880	2-hydroxyacylsphingosine 1-beta-galactosyltransferase OS=Homo sapiens OX=9606 GN=UGT8 PE=2 SV=2	3.15292e+06	2.16508e+06	0.686689	0	3
O43663	Protein regulator of cytokinesis 1 OS=Homo sapiens OX=9606 GN=PRC1 PE=1 SV=2	9.37227e+06	8.33315e+06	0.889128	0	9
Q9NRK6	ATP-binding cassette sub-family B member 10, mitochondrial OS=Homo sapiens OX=9606 GN=ABCB10 PE=1 SV=2	570438	587940	1.03068	0	2
Q9HCY8	Protein S100-A14 OS=Homo sapiens OX=9606 GN=S100A14 PE=1 SV=1	7.76449e+07	7.04906e+07	0.907859	0	7
Q86WR7	Proline and serine-rich protein 2 OS=Homo sapiens OX=9606 GN=PROSER2 PE=1 SV=2	1.70382e+07	1.66304e+07	0.976071	0	10
P42356	Phosphatidylinositol 4-kinase alpha OS=Homo sapiens OX=9606 GN=PI4KA PE=1 SV=4	3.3951e+07	3.25135e+07	0.957659	0	37
I3L4X2	Multidrug resistance-associated protein 1 (Fragment) OS=Homo sapiens OX=9606 GN=ABCC1 PE=1 SV=1	1.81611e+06	1.84021e+06	1.01327	0	6
E5RK69	Annexin OS=Homo sapiens OX=9606 GN=ANXA6 PE=1 SV=1	1.36769e+06	3.0265e+06	2.21285	0	2
P53367-2	Isoform A of Arfaptin-1 OS=Homo sapiens OX=9606 GN=ARFIP1	2.75803e+07	2.8742e+07	1.04212	0	2
P00519	Tyrosine-protein kinase ABL1 OS=Homo sapiens OX=9606 GN=ABL1 PE=1 SV=4	1.10271e+06	1.50744e+06	1.36703	0	3
Q15628	Tumor necrosis factor receptor type 1-associated DEATH domain protein OS=Homo sapiens OX=9606 GN=TRADD PE=1 SV=2	2.99448e+06	5.50127e+06	1.83714	0	6
Q8IX12	Cell division cycle and apoptosis regulator protein 1 OS=Homo sapiens OX=9606 GN=CCAR1 PE=1 SV=2	3.27613e+07	3.4312e+07	1.04733	0	21
O00479	High mobility group nucleosome-binding domain-containing protein 4 OS=Homo sapiens OX=9606 GN=HMGN4 PE=1 SV=3	9.19865e+06	8.36765e+06	0.90966	0	2
O75683	Surfeit locus protein 6 OS=Homo sapiens OX=9606 GN=SURF6 PE=1 SV=3	303411	1.23739e+06	4.07827	0.001	2
Q9H993	Damage-control phosphatase ARMT1 OS=Homo sapiens OX=9606 GN=ARMT1 PE=1 SV=1	1.16093e+07	1.39976e+07	1.20573	0	7
Q15004	PCNA-associated factor OS=Homo sapiens OX=9606 GN=PCLAF PE=1 SV=1	1.2185e+06	2.6341e+06	2.16176	0	4
Q6YP21	Kynurenine--oxoglutarate transaminase 3 OS=Homo sapiens OX=9606 GN=KYAT3 PE=1 SV=1	2.04077e+07	2.18939e+07	1.07283	0	11
F5GXX5	Dolichyl-diphosphooligosaccharide--protein glycosyltransferase subunit DAD1 OS=Homo sapiens OX=9606 GN=DAD1 PE=1 SV=1	1.57699e+07	1.7912e+07	1.13583	0	3
Q8WXA9-2	Isoform 2 of Splicing regulatory glutamine/lysine-rich protein 1 OS=Homo sapiens OX=9606 GN=SREK1	2.12532e+06	3.50995e+06	1.65149	0	5
O60841	Eukaryotic translation initiation factor 5B OS=Homo sapiens OX=9606 GN=EIF5B PE=1 SV=4	1.0506e+08	1.0605e+08	1.00943	0	30
Q9HBD1	Roquin-2 OS=Homo sapiens OX=9606 GN=RC3H2 PE=1 SV=2	3.39587e+07	3.12173e+07	0.919273	0	6
P57735	Ras-related protein Rab-25 OS=Homo sapiens OX=9606 GN=RAB25 PE=1 SV=2	7.64003e+06	6.62443e+06	0.867069	0	6
P61981	14-3-3 protein gamma OS=Homo sapiens OX=9606 GN=YWHAG PE=1 SV=2	2.5342e+08	1.76765e+08	0.697517	0	10
Q9Y3E7	Charged multivesicular body protein 3 OS=Homo sapiens OX=9606 GN=CHMP3 PE=1 SV=3	5.42118e+06	5.52542e+06	1.01923	0	3
Q9BV79	Enoyl-[acyl-carrier-protein] reductase, mitochondrial OS=Homo sapiens OX=9606 GN=MECR PE=1 SV=2	917029	1.17917e+06	1.28586	0	3
Q6EEV6	Small ubiquitin-related modifier 4 OS=Homo sapiens OX=9606 GN=SUMO4 PE=1 SV=2	4.1849e+07	4.12613e+07	0.985955	0	2
Q8N8R3	Mitochondrial basic amino acids transporter OS=Homo sapiens OX=9606 GN=SLC25A29 PE=1 SV=2	2.70827e+06	3.43734e+06	1.2692	0	4
Q9BRD0	BUD13 homolog OS=Homo sapiens OX=9606 GN=BUD13 PE=1 SV=1		414343	#DIV/0!	0.002	2
P05187	Alkaline phosphatase, placental type OS=Homo sapiens OX=9606 GN=ALPP PE=1 SV=2	1.38907e+07	2.265e+07	1.63058	0	4
Q9BXB5	Oxysterol-binding protein-related protein 10 OS=Homo sapiens OX=9606 GN=OSBPL10 PE=1 SV=2	6.47409e+06	5.52668e+06	0.853661	0	8
Q9BVK6	Transmembrane emp24 domain-containing protein 9 OS=Homo sapiens OX=9606 GN=TMED9 PE=1 SV=2	3.88148e+07	3.95525e+07	1.01901	0	10
A0A0U1RRM6	Protein enabled homolog OS=Homo sapiens OX=9606 GN=ENAH PE=1 SV=1	2.55842e+07	2.79457e+07	1.0923	0	2
P22695	Cytochrome b-c1 complex subunit 2, mitochondrial OS=Homo sapiens OX=9606 GN=UQCRC2 PE=1 SV=3	8.31452e+07	7.97336e+07	0.958968	0	17
Q9Y6V7	Probable ATP-dependent RNA helicase DDX49 OS=Homo sapiens OX=9606 GN=DDX49 PE=1 SV=1	1.63457e+06	2.12398e+06	1.29941	0	5
Q9H9A6	Leucine-rich repeat-containing protein 40 OS=Homo sapiens OX=9606 GN=LRRC40 PE=1 SV=1	1.17356e+08	1.62225e+08	1.38232	0	26
Q9ULC3	Ras-related protein Rab-23 OS=Homo sapiens OX=9606 GN=RAB23 PE=1 SV=1	6.78488e+06	8.48721e+06	1.2509	0	7
P48449	Lanosterol synthase OS=Homo sapiens OX=9606 GN=LSS PE=1 SV=1	4.05812e+07	3.34255e+07	0.82367	0	24
Q9ULI2	Beta-citrylglutamate synthase B OS=Homo sapiens OX=9606 GN=RIMKLB PE=2 SV=2	863752	1.72009e+06	1.99142	0	3
A0A0A0MSA9	Poliovirus receptor OS=Homo sapiens OX=9606 GN=PVR PE=1 SV=1	1.55327e+06	1.7266e+06	1.11159	0	3
P84095	Rho-related GTP-binding protein RhoG OS=Homo sapiens OX=9606 GN=RHOG PE=1 SV=1	1.22882e+07	1.02806e+07	0.836626	0	8
A0A0B4J1R7	BORCS7-ASMT readthrough (NMD candidate) OS=Homo sapiens OX=9606 GN=BORCS7-ASMT PE=4 SV=1	1.51804e+06	2.27031e+06	1.49555	0	3
O75923	Dysferlin OS=Homo sapiens OX=9606 GN=DYSF PE=1 SV=1	2.87367e+06	2.91508e+06	1.01441	0	4
Q9NUQ2	1-acyl-sn-glycerol-3-phosphate acyltransferase epsilon OS=Homo sapiens OX=9606 GN=AGPAT5 PE=1 SV=3	2.06648e+06	3.56878e+06	1.72698	0	4
P11021	Endoplasmic reticulum chaperone BiP OS=Homo sapiens OX=9606 GN=HSPA5 PE=1 SV=2	1.61884e+09	1.66722e+09	1.02989	0	55
O00400	Acetyl-coenzyme A transporter 1 OS=Homo sapiens OX=9606 GN=SLC33A1 PE=1 SV=1	1.55631e+06	781383	0.502073	0	6
O95229	ZW10 interactor OS=Homo sapiens OX=9606 GN=ZWINT PE=1 SV=2	5.97869e+06	5.6499e+06	0.945007	0	4
O43251-8	Isoform 8 of RNA binding protein fox-1 homolog 2 OS=Homo sapiens OX=9606 GN=RBFOX2	2.01001e+06	3.50184e+06	1.7422	0	5
B4DLR8	NAD(P)H dehydrogenase [quinone] 1 OS=Homo sapiens OX=9606 GN=NQO1 PE=1 SV=1	6.39908e+08	5.83888e+08	0.912456	0	3
Q8TB61	Adenosine 3'-phospho 5'-phosphosulfate transporter 1 OS=Homo sapiens OX=9606 GN=SLC35B2 PE=1 SV=1	6.71194e+07	7.58912e+07	1.13069	0	11
Q99805	Transmembrane 9 superfamily member 2 OS=Homo sapiens OX=9606 GN=TM9SF2 PE=1 SV=1	1.96771e+07	2.356e+07	1.19733	0	12
Q16643	Drebrin OS=Homo sapiens OX=9606 GN=DBN1 PE=1 SV=4	4.22319e+07	3.23535e+07	0.766091	0	19
O75828	Carbonyl reductase [NADPH] 3 OS=Homo sapiens OX=9606 GN=CBR3 PE=1 SV=3	2.7264e+08	2.80651e+08	1.02939	0	15
Q9NZ08	Endoplasmic reticulum aminopeptidase 1 OS=Homo sapiens OX=9606 GN=ERAP1 PE=1 SV=3	7.55438e+06	1.14705e+07	1.51839	0	13
Q8NI35	InaD-like protein OS=Homo sapiens OX=9606 GN=PATJ PE=1 SV=3	3.29364e+06	3.31218e+06	1.00563	0	8
Q13404	Ubiquitin-conjugating enzyme E2 variant 1 OS=Homo sapiens OX=9606 GN=UBE2V1 PE=1 SV=2	1.24236e+08	1.01555e+08	0.817435	0	5
Q9BY49	Peroxisomal trans-2-enoyl-CoA reductase OS=Homo sapiens OX=9606 GN=PECR PE=1 SV=2	4.86791e+06	5.66802e+06	1.16436	0	7
Q99653	Calcineurin B homologous protein 1 OS=Homo sapiens OX=9606 GN=CHP1 PE=1 SV=3	3.26629e+06	3.13123e+06	0.958649	0	4
O76095	Protein JTB OS=Homo sapiens OX=9606 GN=JTB PE=1 SV=1		692208	#DIV/0!	0	2
E9PHY8	Maestro heat-like repeat-containing protein family member 1 OS=Homo sapiens OX=9606 GN=MROH1 PE=1 SV=1	1.15445e+07	1.41907e+07	1.22922	0	11
A0A087WZ13	Ribonucleoprotein PTB-binding 1 OS=Homo sapiens OX=9606 GN=RAVER1 PE=1 SV=1	2.29082e+07	2.54766e+07	1.11212	0	16
Q13557	Calcium/calmodulin-dependent protein kinase type II subunit delta OS=Homo sapiens OX=9606 GN=CAMK2D PE=1 SV=3	1.07709e+06	1.0898e+06	1.01181	0	4
Q56VL3	OCIA domain-containing protein 2 OS=Homo sapiens OX=9606 GN=OCIAD2 PE=1 SV=1	4.71996e+07	3.82133e+07	0.809612	0	11
Q16762	Thiosulfate sulfurtransferase OS=Homo sapiens OX=9606 GN=TST PE=1 SV=4	1.55154e+07	1.82214e+07	1.17441	0	9
Q9Y289	Sodium-dependent multivitamin transporter OS=Homo sapiens OX=9606 GN=SLC5A6 PE=2 SV=2	831568	1.24903e+06	1.50202	0	2
Q9Y3L5	Ras-related protein Rap-2c OS=Homo sapiens OX=9606 GN=RAP2C PE=1 SV=1	6.16625e+06	5.35817e+06	0.868951	0	2
O15120	1-acyl-sn-glycerol-3-phosphate acyltransferase beta OS=Homo sapiens OX=9606 GN=AGPAT2 PE=1 SV=1	570440	627098	1.09932	0.001	2
Q15847	Adipogenesis regulatory factor OS=Homo sapiens OX=9606 GN=ADIRF PE=1 SV=1	7.09515e+07	6.71125e+07	0.945892	0	5
Q6UWP2	Dehydrogenase/reductase SDR family member 11 OS=Homo sapiens OX=9606 GN=DHRS11 PE=1 SV=1	7.17221e+06	8.89603e+06	1.24035	0	10
Q5SQI0	Alpha-tubulin N-acetyltransferase 1 OS=Homo sapiens OX=9606 GN=ATAT1 PE=1 SV=1	2.81281e+07	2.67659e+07	0.95157	0	9
P22626	Heterogeneous nuclear ribonucleoproteins A2/B1 OS=Homo sapiens OX=9606 GN=HNRNPA2B1 PE=1 SV=2	4.71004e+08	4.40485e+08	0.935205	0	25
B1ANE3	Methionine synthase (Fragment) OS=Homo sapiens OX=9606 GN=MTR PE=1 SV=1	551915	559050	1.01293	0	3
Q96EY7	Pentatricopeptide repeat domain-containing protein 3, mitochondrial OS=Homo sapiens OX=9606 GN=PTCD3 PE=1 SV=3	1.47035e+07	1.47008e+07	0.999814	0	13
Q8NFV4	Protein ABHD11 OS=Homo sapiens OX=9606 GN=ABHD11 PE=1 SV=1	2.34373e+07	2.86831e+07	1.22382	0	8
A0A087WT20	DDB1- and CUL4-associated factor 13 OS=Homo sapiens OX=9606 GN=DCAF13 PE=1 SV=1	890942	1.69243e+06	1.89959	0	4
Q13011	Delta(3,5)-Delta(2,4)-dienoyl-CoA isomerase, mitochondrial OS=Homo sapiens OX=9606 GN=ECH1 PE=1 SV=2	2.88783e+08	2.75451e+08	0.953834	0	16
P28838-2	Isoform 2 of Cytosol aminopeptidase OS=Homo sapiens OX=9606 GN=LAP3	1.50214e+08	1.72362e+08	1.14745	0	20
Q96C01	Protein FAM136A OS=Homo sapiens OX=9606 GN=FAM136A PE=1 SV=1	2.06506e+07	1.89363e+07	0.916988	0	6
Q9Y276	Mitochondrial chaperone BCS1 OS=Homo sapiens OX=9606 GN=BCS1L PE=1 SV=1	2.13315e+06	2.98677e+06	1.40017	0	6
P31749	RAC-alpha serine/threonine-protein kinase OS=Homo sapiens OX=9606 GN=AKT1 PE=1 SV=2	1.89683e+07	1.85366e+07	0.97724	0	13
P85037	Forkhead box protein K1 OS=Homo sapiens OX=9606 GN=FOXK1 PE=1 SV=1	3.33683e+06	3.4319e+06	1.02849	0	4
O43169	Cytochrome b5 type B OS=Homo sapiens OX=9606 GN=CYB5B PE=1 SV=3	1.66701e+07	2.3296e+07	1.39748	0	6
Q9H5Q4	Dimethyladenosine transferase 2, mitochondrial OS=Homo sapiens OX=9606 GN=TFB2M PE=1 SV=1	1.40935e+07	1.71449e+07	1.21651	0	9
Q15691	Microtubule-associated protein RP/EB family member 1 OS=Homo sapiens OX=9606 GN=MAPRE1 PE=1 SV=3	5.81425e+07	4.92232e+07	0.846596	0	14
P40938	Replication factor C subunit 3 OS=Homo sapiens OX=9606 GN=RFC3 PE=1 SV=2	2.55871e+07	1.84237e+07	0.720038	0	15
A0A2R8Y811	40S ribosomal protein S14 (Fragment) OS=Homo sapiens OX=9606 GN=RPS14 PE=1 SV=1	2.09902e+08	1.9263e+08	0.917717	0	11
F8W0Q9	Periphilin-1 OS=Homo sapiens OX=9606 GN=PPHLN1 PE=1 SV=1	1.08976e+07	9.82453e+06	0.901534	0	10
Q9HC52	Chromobox protein homolog 8 OS=Homo sapiens OX=9606 GN=CBX8 PE=1 SV=3	1.9129e+06	1.72634e+06	0.902469	0	3
Q9NX62	Golgi-resident adenosine 3',5'-bisphosphate 3'-phosphatase OS=Homo sapiens OX=9606 GN=IMPAD1 PE=1 SV=1	9.65528e+06	1.19051e+07	1.23301	0	7
P07814	Bifunctional glutamate/proline--tRNA ligase OS=Homo sapiens OX=9606 GN=EPRS1 PE=1 SV=5	2.8596e+08	2.71193e+08	0.94836	0	65
P60903	Protein S100-A10 OS=Homo sapiens OX=9606 GN=S100A10 PE=1 SV=2	2.50045e+08	2.6396e+08	1.05565	0	10
C9IZG4	Protein CutA OS=Homo sapiens OX=9606 GN=CUTA PE=1 SV=1	1.0936e+07	2.19665e+07	2.00865	0	2
Q9NP61	ADP-ribosylation factor GTPase-activating protein 3 OS=Homo sapiens OX=9606 GN=ARFGAP3 PE=1 SV=1	1.11201e+07	2.10778e+07	1.89547	0	16
Q96ER9	Mitochondrial potassium channel OS=Homo sapiens OX=9606 GN=CCDC51 PE=1 SV=2	3.81974e+06	5.03613e+06	1.31845	0	4
O43752	Syntaxin-6 OS=Homo sapiens OX=9606 GN=STX6 PE=1 SV=1	741839	664860	0.896232	0	2
Q96CP2	FLYWCH family member 2 OS=Homo sapiens OX=9606 GN=FLYWCH2 PE=1 SV=1	4.70127e+06	1.26935e+07	2.70001	0	9
P28065	Proteasome subunit beta type-9 OS=Homo sapiens OX=9606 GN=PSMB9 PE=1 SV=2	3.46899e+07	3.67083e+07	1.05818	0	8
P57740	Nuclear pore complex protein Nup107 OS=Homo sapiens OX=9606 GN=NUP107 PE=1 SV=1	1.90085e+07	2.05856e+07	1.08297	0	18
Q13426	DNA repair protein XRCC4 OS=Homo sapiens OX=9606 GN=XRCC4 PE=1 SV=2	1.10132e+06	1.13149e+06	1.0274	0	3
A0A0D9SEX5	Palmitoyltransferase OS=Homo sapiens OX=9606 GN=ZDHHC6 PE=1 SV=1	587964	697043	1.18552	0	2
Q9UNQ2	Probable dimethyladenosine transferase OS=Homo sapiens OX=9606 GN=DIMT1 PE=1 SV=1	2.42694e+06	3.47128e+06	1.43031	0	6
Q9Y2Q9	28S ribosomal protein S28, mitochondrial OS=Homo sapiens OX=9606 GN=MRPS28 PE=1 SV=1	1.76712e+07	1.73456e+07	0.981572	0	7
A0A0U1RRE5	Negative regulator of P-body association OS=Homo sapiens OX=9606 GN=NBDY PE=1 SV=1	1.72319e+06	3.01966e+06	1.75236	0	2
Q15477	Helicase SKI2W OS=Homo sapiens OX=9606 GN=SKIV2L PE=1 SV=3	2.04667e+07	2.3112e+07	1.12925	0	24
Q6P4Q7	Metal transporter CNNM4 OS=Homo sapiens OX=9606 GN=CNNM4 PE=1 SV=3	8.36406e+06	4.94047e+06	0.590678	0	7
A0A2Y9D025	NADH dehydrogenase [ubiquinone] 1 alpha subcomplex subunit 6 OS=Homo sapiens OX=9606 GN=NDUFA6 PE=1 SV=1	6.88985e+06	7.92153e+06	1.14974	0	3
P48059-3	Isoform 3 of LIM and senescent cell antigen-like-containing domain protein 1 OS=Homo sapiens OX=9606 GN=LIMS1	2.47769e+07	2.55416e+07	1.03087	0	10
A0A0R4J2G3	Arylacetamide deacetylase-like 1 OS=Homo sapiens OX=9606 GN=NCEH1 PE=1 SV=1	1.41044e+08	1.94134e+08	1.3764	0	15
P62266	40S ribosomal protein S23 OS=Homo sapiens OX=9606 GN=RPS23 PE=1 SV=3	1.03848e+08	1.02374e+08	0.985808	0	7
P62913	60S ribosomal protein L11 OS=Homo sapiens OX=9606 GN=RPL11 PE=1 SV=2	2.16209e+08	2.11151e+08	0.976607	0	2
Q92504	Zinc transporter SLC39A7 OS=Homo sapiens OX=9606 GN=SLC39A7 PE=1 SV=2	8.64027e+06	7.66832e+06	0.88751	0	2
Q8NBS9	Thioredoxin domain-containing protein 5 OS=Homo sapiens OX=9606 GN=TXNDC5 PE=1 SV=2	8.66313e+07	8.54952e+07	0.986886	0	15
Q96S52	GPI transamidase component PIG-S OS=Homo sapiens OX=9606 GN=PIGS PE=1 SV=3	4.4057e+06	3.36194e+06	0.763089	0	3
Q9Y3Q3	Transmembrane emp24 domain-containing protein 3 OS=Homo sapiens OX=9606 GN=TMED3 PE=1 SV=1	1.97483e+06	2.2301e+06	1.12926	0	2
Q9Y265	RuvB-like 1 OS=Homo sapiens OX=9606 GN=RUVBL1 PE=1 SV=1	1.80764e+08	1.54028e+08	0.852097	0	24
P63173	60S ribosomal protein L38 OS=Homo sapiens OX=9606 GN=RPL38 PE=1 SV=2	7.9678e+07	9.09032e+07	1.14088	0	7
Q14151	Scaffold attachment factor B2 OS=Homo sapiens OX=9606 GN=SAFB2 PE=1 SV=1	2.47419e+07	2.13549e+07	0.863109	0	14
Q6UN15	Pre-mRNA 3'-end-processing factor FIP1 OS=Homo sapiens OX=9606 GN=FIP1L1 PE=1 SV=1	1.05686e+07	1.46513e+07	1.3863	0	8
Q9Y5J7	Mitochondrial import inner membrane translocase subunit Tim9 OS=Homo sapiens OX=9606 GN=TIMM9 PE=1 SV=1	9.8381e+06	1.10964e+07	1.1279	0	6
Q5BJF2	Sigma intracellular receptor 2 OS=Homo sapiens OX=9606 GN=TMEM97 PE=1 SV=1	3.86113e+06	4.26034e+06	1.10339	0	3
O00399	Dynactin subunit 6 OS=Homo sapiens OX=9606 GN=DCTN6 PE=1 SV=1	686587	501734	0.730765	0.001	2
A8MX49	Protein phosphatase 1F OS=Homo sapiens OX=9606 GN=PPM1F PE=1 SV=2	4.95953e+06	4.8329e+06	0.974467	0	5
P55210	Caspase-7 OS=Homo sapiens OX=9606 GN=CASP7 PE=1 SV=1	8.54312e+06	9.01162e+06	1.05484	0	9
P41091	Eukaryotic translation initiation factor 2 subunit 3 OS=Homo sapiens OX=9606 GN=EIF2S3 PE=1 SV=3	1.71971e+08	1.63058e+08	0.948167	0	22
Q9NSU2-1	Isoform 1 of Three-prime repair exonuclease 1 OS=Homo sapiens OX=9606 GN=TREX1	843661	948770	1.12459	0	3
Q8NBI5	Solute carrier family 43 member 3 OS=Homo sapiens OX=9606 GN=SLC43A3 PE=1 SV=2	1.87274e+06	1.79872e+06	0.960475	0	4
P56277	Cx9C motif-containing protein 4 OS=Homo sapiens OX=9606 GN=CMC4 PE=1 SV=1	1.76217e+06	1.44289e+06	0.818816	0	2
Q96CS3	FAS-associated factor 2 OS=Homo sapiens OX=9606 GN=FAF2 PE=1 SV=2	4.05495e+07	4.15115e+07	1.02372	0	17
Q4KMP7	TBC1 domain family member 10B OS=Homo sapiens OX=9606 GN=TBC1D10B PE=1 SV=3	6.52166e+06	6.18476e+06	0.94834	0	8
Q9Y5V3	Melanoma-associated antigen D1 OS=Homo sapiens OX=9606 GN=MAGED1 PE=1 SV=3	1.73776e+06	1.5031e+06	0.864967	0	2
Q9H1H9-3	Isoform 3 of Kinesin-like protein KIF13A OS=Homo sapiens OX=9606 GN=KIF13A	2.41491e+06	2.38602e+06	0.988037	0	8
Q16706	Alpha-mannosidase 2 OS=Homo sapiens OX=9606 GN=MAN2A1 PE=1 SV=2	1.39511e+07	1.53996e+07	1.10383	0	16
O00264	Membrane-associated progesterone receptor component 1 OS=Homo sapiens OX=9606 GN=PGRMC1 PE=1 SV=3	1.46321e+08	1.57764e+08	1.0782	0	13
Q53F19	Nuclear cap-binding protein subunit 3 OS=Homo sapiens OX=9606 GN=NCBP3 PE=1 SV=2	1.60609e+06	605517	0.377013	0	4
Q9UHD1	Cysteine and histidine-rich domain-containing protein 1 OS=Homo sapiens OX=9606 GN=CHORDC1 PE=1 SV=2	8.25846e+07	7.55667e+07	0.915021	0	19
P53611	Geranylgeranyl transferase type-2 subunit beta OS=Homo sapiens OX=9606 GN=RABGGTB PE=1 SV=2	4.0118e+07	3.29277e+07	0.820771	0	5
Q9H0W8	Protein SMG9 OS=Homo sapiens OX=9606 GN=SMG9 PE=1 SV=1	7.00002e+06	7.76232e+06	1.1089	0	9
Q8NCG7	Sn1-specific diacylglycerol lipase beta OS=Homo sapiens OX=9606 GN=DAGLB PE=1 SV=2	1.25667e+06	1.67885e+06	1.33596	0	5
P28289	Tropomodulin-1 OS=Homo sapiens OX=9606 GN=TMOD1 PE=1 SV=1	1.86097e+06	1.98077e+06	1.06438	0	5
Q14746	Conserved oligomeric Golgi complex subunit 2 OS=Homo sapiens OX=9606 GN=COG2 PE=1 SV=1	5.31257e+06	4.31787e+06	0.812765	0	8
Q13188	Serine/threonine-protein kinase 3 OS=Homo sapiens OX=9606 GN=STK3 PE=1 SV=2	2.82273e+07	2.91836e+07	1.03388	0	11
Q05D32	CTD small phosphatase-like protein 2 OS=Homo sapiens OX=9606 GN=CTDSPL2 PE=1 SV=2	2.46713e+06	2.33732e+06	0.947382	0	4
O94992	Protein HEXIM1 OS=Homo sapiens OX=9606 GN=HEXIM1 PE=1 SV=1	4.08912e+07	4.26753e+07	1.04363	0	14
P23396	40S ribosomal protein S3 OS=Homo sapiens OX=9606 GN=RPS3 PE=1 SV=2	3.21405e+08	3.57344e+08	1.11182	0	28
O00244	Copper transport protein ATOX1 OS=Homo sapiens OX=9606 GN=ATOX1 PE=1 SV=1	3.81663e+07	6.16268e+07	1.61469	0	5
O75410	Transforming acidic coiled-coil-containing protein 1 OS=Homo sapiens OX=9606 GN=TACC1 PE=1 SV=2	539528	568829	1.05431	0	4
P52815	39S ribosomal protein L12, mitochondrial OS=Homo sapiens OX=9606 GN=MRPL12 PE=1 SV=2	6.5689e+07	7.01745e+07	1.06828	0	7
Q92896	Golgi apparatus protein 1 OS=Homo sapiens OX=9606 GN=GLG1 PE=1 SV=2	1.88306e+07	1.5622e+07	0.829603	0	26
A0A0C4DG89	Probable ATP-dependent RNA helicase DDX46 OS=Homo sapiens OX=9606 GN=DDX46 PE=1 SV=1	1.65934e+08	1.56418e+08	0.942652	0	46
P78356	Phosphatidylinositol 5-phosphate 4-kinase type-2 beta OS=Homo sapiens OX=9606 GN=PIP4K2B PE=1 SV=1	644004	758014	1.17703	0	2
A0A3B3ITH3	Protein IMPACT OS=Homo sapiens OX=9606 GN=IMPACT PE=1 SV=1	2.12057e+06	2.30672e+06	1.08778	0	3
Q8NFH5	Nucleoporin NUP35 OS=Homo sapiens OX=9606 GN=NUP35 PE=1 SV=1	2.13421e+07	2.01709e+07	0.945122	0	7
Q5SY16	Polynucleotide 5'-hydroxyl-kinase NOL9 OS=Homo sapiens OX=9606 GN=NOL9 PE=1 SV=1	1.6688e+07	1.49559e+07	0.896202	0	8
A0A5F9ZHU7	DNA primase large subunit OS=Homo sapiens OX=9606 GN=PRIM2 PE=1 SV=1	4.0525e+06	3.9283e+06	0.969354	0	8
P31040	Succinate dehydrogenase [ubiquinone] flavoprotein subunit, mitochondrial OS=Homo sapiens OX=9606 GN=SDHA PE=1 SV=2	2.00885e+08	1.77879e+08	0.885477	0	25
Q9NY27	Serine/threonine-protein phosphatase 4 regulatory subunit 2 OS=Homo sapiens OX=9606 GN=PPP4R2 PE=1 SV=3	2.97071e+07	2.39756e+07	0.807065	0	16
Q9H3K2	Growth hormone-inducible transmembrane protein OS=Homo sapiens OX=9606 GN=GHITM PE=1 SV=2	6.10683e+06	7.27886e+06	1.19192	0	7
Q9BT67	NEDD4 family-interacting protein 1 OS=Homo sapiens OX=9606 GN=NDFIP1 PE=1 SV=1	724684		0	0.001	2
J3KTL2	Serine/arginine-rich-splicing factor 1 OS=Homo sapiens OX=9606 GN=SRSF1 PE=1 SV=1	1.52598e+08	1.79352e+08	1.17533	0	17
Q14696	LRP chaperone MESD OS=Homo sapiens OX=9606 GN=MESD PE=1 SV=2	9.34903e+06	9.92469e+06	1.06157	0	7
Q5SRD1	Putative mitochondrial import inner membrane translocase subunit Tim23B OS=Homo sapiens OX=9606 GN=TIMM23B PE=5 SV=2	6.70724e+06	6.77826e+06	1.01059	0	4
P49247	Ribose-5-phosphate isomerase OS=Homo sapiens OX=9606 GN=RPIA PE=1 SV=3	4.75914e+07	4.02213e+07	0.845138	0	8
Q12841	Follistatin-related protein 1 OS=Homo sapiens OX=9606 GN=FSTL1 PE=1 SV=1	1.20341e+07	1.15019e+07	0.955776	0	11
P12235	ADP/ATP translocase 1 OS=Homo sapiens OX=9606 GN=SLC25A4 PE=1 SV=4	1.0039e+07	1.69411e+07	1.68753	0	3
Q9NVH0	Exonuclease 3'-5' domain-containing protein 2 OS=Homo sapiens OX=9606 GN=EXD2 PE=1 SV=2	8.34832e+06	8.09428e+06	0.969569	0	9
O43633	Charged multivesicular body protein 2a OS=Homo sapiens OX=9606 GN=CHMP2A PE=1 SV=1	1.09387e+08	9.23237e+07	0.844012	0	14
Q9NRS6	Sorting nexin-15 OS=Homo sapiens OX=9606 GN=SNX15 PE=1 SV=1	4.68594e+07	4.08665e+07	0.872109	0	5
Q13427	Peptidyl-prolyl cis-trans isomerase G OS=Homo sapiens OX=9606 GN=PPIG PE=1 SV=2	2.35049e+07	2.57718e+07	1.09645	0	5
Q9UL40	Zinc finger protein 346 OS=Homo sapiens OX=9606 GN=ZNF346 PE=1 SV=1	3.55182e+06	2.40252e+06	0.67642	0	7
Q9Y316	Protein MEMO1 OS=Homo sapiens OX=9606 GN=MEMO1 PE=1 SV=1	8.0525e+06	6.64984e+06	0.825811	0	9
P23610	40-kDa huntingtin-associated protein OS=Homo sapiens OX=9606 GN=F8A1 PE=1 SV=2	814613	1.19576e+06	1.46788	0	2
Q9Y241	HIG1 domain family member 1A, mitochondrial OS=Homo sapiens OX=9606 GN=HIGD1A PE=1 SV=1	5.54425e+06	6.31823e+06	1.1396	0	3
O94851	[F-actin]-monooxygenase MICAL2 OS=Homo sapiens OX=9606 GN=MICAL2 PE=1 SV=1	716512	771824	1.0772	0	2
Q14166	Tubulin--tyrosine ligase-like protein 12 OS=Homo sapiens OX=9606 GN=TTLL12 PE=1 SV=2	2.3839e+07	2.45085e+07	1.02808	0	20
Q01804	OTU domain-containing protein 4 OS=Homo sapiens OX=9606 GN=OTUD4 PE=1 SV=4	3.98753e+06	4.64112e+06	1.16391	0	4
Q9UH62	Armadillo repeat-containing X-linked protein 3 OS=Homo sapiens OX=9606 GN=ARMCX3 PE=1 SV=1	1.37549e+07	1.50542e+07	1.09446	0	12
Q63HQ0	AP-1 complex-associated regulatory protein OS=Homo sapiens OX=9606 GN=AP1AR PE=1 SV=1	3.43319e+06	2.22057e+06	0.646796	0	4
C9JXA7	Ragulator complex protein LAMTOR4 OS=Homo sapiens OX=9606 GN=LAMTOR4 PE=1 SV=1	5.79959e+06	4.5553e+06	0.785453	0.001	2
E1P5H9	Solute carrier organic anion transporter family member OS=Homo sapiens OX=9606 GN=SLCO4A1 PE=1 SV=1	1.62382e+06	1.83459e+06	1.1298	0	3
Q86WB0	Nuclear-interacting partner of ALK OS=Homo sapiens OX=9606 GN=ZC3HC1 PE=1 SV=1	2.31217e+06	3.72749e+06	1.61211	0	8
Q8IWV7	E3 ubiquitin-protein ligase UBR1 OS=Homo sapiens OX=9606 GN=UBR1 PE=1 SV=1	2.91889e+07	2.66389e+07	0.912638	0	22
[truncated: 4,165 more rows]

## Sheet: Primary Cells
Accession	Description	Abundance P1 (Sensitive)	Abundance P2 (Resistant)	Abundance Ratio (Sensitive/Resistant)	Exp. q-value	# Unique Peptides
[truncated: 5,387 more rows]
