# Supplementary material for: Chemoresistant Cancer Cell Lines Are Characterized by Migratory, Amino Acid Metabolism, Protein Catabolism and IFN1 Signalling Perturbations
Source: Cancers (Basel). 2022 Jun 2;14(11):2763. doi: 10.3390/cancers14112763 (PMC9179525; doi:10.3390/cancers14112763)
Supplement: Supplementary file 1 [file cancers-14-02763-s001.zip › Table S4-List of Proteins Related to GOBP Terms.xlsx]

## Sheet: OVCAR5 GO-BP
	Rank	GO-BP Fat Annotation	# of Proteins related	Protein Accession	Protein names
	1	cytoskeleton organization	29	Q15004	KIAA0101(KIAA0101)
				Q8IWC1	MAP7 domain containing 3(MAP7D3)
				Q9NPA3	MID1 interacting protein 1(MID1IP1)
				P20936	RAS p21 protein activator 1(RASA1)
				Q5HYK7	SH3 domain containing 19(SH3D19)
				E9PHI4	Sad1 and UNC84 domain containing 1(SUN1)
				P33981	TTK protein kinase(TTK)
				I3L2J8	centrosomal protein 131(CEP131)
				P29279	connective tissue growth factor(CTGF)
				P78310	coxsackie virus and adenovirus receptor(CXADR)
				Q16643	drebrin 1(DBN1)
				Q16658	fascin actin-bundling protein 1(FSCN1)
				P21333	filamin A(FLNA)
				O95466	formin like 1(FMNL1)
				O60234	glia maturation factor gamma(GMFG)
				Q86VS8	hook microtubule tethering protein 3(HOOK3)
				P02533	keratin 14(KRT14)
				P05783	keratin 18(KRT18)
				P35908	keratin 2(KRT2)
				P05787	keratin 8(KRT8)
				P35527	keratin 9(KRT9)
				P35580	myosin heavy chain 10(MYH10)
				P35240	neurofibromin 2(NF2)
				Q99959	plakophilin 2(PKP2)
				Q969G5	protein kinase C delta binding protein(PRKCDBP)
				H7BXR3	sorbin and SH3 domain containing 2(SORBS2)
				Q9NZ72	stathmin 3(STMN3)
				Q8N3V7	synaptopodin(SYNPO)
				P31431	syndecan 4(SDC4)
	2	antigen processing and presentation of peptide antigen	10	P51572	B-cell receptor-associated protein 31(BCAP31)
				A0A0G2JH37	TAP binding protein(TAPBP)
				H0YLF3	beta-2-microglobulin(B2M)
				Q9NZ08	endoplasmic reticulum aminopeptidase 1(ERAP1)
				Q99538	legumain(LGMN)
				P01889	major histocompatibility complex, class I, B(HLA-B)
				P40306	proteasome subunit beta 10(PSMB10)
				P28062	proteasome subunit beta 8(PSMB8)
				P28065	proteasome subunit beta 9(PSMB9)
				Q03519	transporter 2, ATP binding cassette subfamily B member(TAP2)											UNIPROT_ACCESSION	GENE NAME	Related Genes	Species
	3	cellular component assembly	51	Q7KZN9	COX15, cytochrome c oxidase assembly homolog(COX15)
				P15407	FOS like 1, AP-1 transcription factor subunit(FOSL1)
				P07305	H1 histone family member 0(H1F0)
				Q8IWC1	MAP7 domain containing 3(MAP7D3)
				Q9NPA3	MID1 interacting protein 1(MID1IP1)
				Q15269	PWP2 periodic tryptophan protein homolog (yeast)(PWP2)
				P20936	RAS p21 protein activator 1(RASA1)
				Q96DR7	Rho guanine nucleotide exchange factor 26(ARHGEF26)
				A0A0G2JH37	TAP binding protein(TAPBP)
				Q16594	TATA-box binding protein associated factor 9(TAF9)
				Q9UPU7	TBC1 domain family member 2B(TBC1D2B)
				Q9BUR4	WD repeat containing antisense to TP53(WRAP53)
				P23025	XPA, DNA damage recognition and repair factor(XPA)
				Q13085	acetyl-CoA carboxylase alpha(ACACA)
				Q9ULW3	activator of basal transcription 1(ABT1)
				P04114	apolipoprotein B(APOB)
				P12109	collagen type VI alpha 1 chain(COL6A1)
				P12110	collagen type VI alpha 2 chain(COL6A2)
				P29279	connective tissue growth factor(CTGF)
				Q9NTM9	cutC copper transporter(CUTC)
				Q9H5X1	family with sequence similarity 96 member A(FAM96A)
				Q16658	fascin actin-bundling protein 1(FSCN1)
				P21333	filamin A(FLNA)
				Q14315	filamin C(FLNC)
				E9PIB2	gasdermin D(GSDMD)
				O60234	glia maturation factor gamma(GMFG)
				P00492	hypoxanthine phosphoribosyltransferase 1(HPRT1)
				P17301	integrin subunit alpha 2(ITGA2)
				D3YTB5	interleukin 1 receptor associated kinase 1(IRAK1)
				P02533	keratin 14(KRT14)
				P05787	keratin 8(KRT8)
				Q8N3R9	membrane palmitoylated protein 5(MPP5)
				Q9BRT3	migration and invasion enhancer 1(MIEN1)
				P35580	myosin heavy chain 10(MYH10)
				Q15746	myosin light chain kinase(MYLK)
				P35240	neurofibromin 2(NF2)
				Q9NVX2	notchless homolog 1(NLE1)
				P50542	peroxisomal biogenesis factor 5(PEX5)
				P78356	phosphatidylinositol-5-phosphate 4-kinase type 2 beta(PIP4K2B)
				Q99959	plakophilin 2(PKP2)
				Q9Y4D7	plexin D1(PLXND1)
				Q9Y244	proteasome maturation protein(POMP)
				Q9NVM4	protein arginine methyltransferase 7(PRMT7)
				Q8NBY1	serine/threonine protein kinase 26(STK26)
				P27105	stomatin(STOM)
				Q8N3V7	synaptopodin(SYNPO)
				P31431	syndecan 4(SDC4)
				P56962	syntaxin 17(STX17)
				Q8NFX7	syntaxin binding protein 6(STXBP6)
				A0A087WWW7	tensin 1(TNS1)
				Q04724	transducin like enhancer of split 1(TLE1)
	4	response to cytokine	13	Q15646	2'-5'-oligoadenylate synthetase like(OASL)
				P15407	FOS like 1, AP-1 transcription factor subunit(FOSL1)
				Q13287	N-myc and STAT interactor(NMI)
				P13726	coagulation factor III, tissue factor(F3)
				Q16610	extracellular matrix protein 1(ECM1)
				P32455	guanylate binding protein 1(GBP1)
				O14879	interferon induced protein with tetratricopeptide repeats 3(IFIT3)
				D3YTB5	interleukin 1 receptor associated kinase 1(IRAK1)
				P05783	keratin 18(KRT18)
				P05787	keratin 8(KRT8)
				P40306	proteasome subunit beta 10(PSMB10)
				P28062	proteasome subunit beta 8(PSMB8)
				P28065	proteasome subunit beta 9(PSMB9)
	5	cell junction organization	11	P78310	coxsackie virus and adenovirus receptor(CXADR)
				Q16658	fascin actin-bundling protein 1(FSCN1)
				P21333	filamin A(FLNA)
				Q14315	filamin C(FLNC)
				P17301	integrin subunit alpha 2(ITGA2)
				P02533	keratin 14(KRT14)
				Q8N3R9	membrane palmitoylated protein 5(MPP5)
				P35240	neurofibromin 2(NF2)
				Q99959	plakophilin 2(PKP2)
				P31431	syndecan 4(SDC4)
				A0A087WWW7	tensin 1(TNS1)
	6	cytokine-mediated signalling pathway	17	Q15646	2'-5'-oligoadenylate synthetase like(OASL)
				Q13287	N-myc and STAT interactor(NMI)
				E7EPM6	acyl-CoA synthetase long-chain family member 1(ACSL1)
				H0YLF3	beta-2-microglobulin(B2M)
				P13726	coagulation factor III, tissue factor(F3)
				Q16610	extracellular matrix protein 1(ECM1)
				P32455	guanylate binding protein 1(GBP1)
				P32456	guanylate binding protein 2(GBP2)
				P80217	interferon induced protein 35(IFI35)
				O14879	interferon induced protein with tetratricopeptide repeats 3(IFIT3)
				D3YTB5	interleukin 1 receptor associated kinase 1(IRAK1)
				P05783	keratin 18(KRT18)
				P05787	keratin 8(KRT8)
				P01889	major histocompatibility complex, class I, B(HLA-B)
				P40306	proteasome subunit beta 10(PSMB10)
				P28062	proteasome subunit beta 8(PSMB8)
				P28065	proteasome subunit beta 9(PSMB9)
	7	intermediate filament cytoskeleton organization	5	P02533	keratin 14(KRT14)
				P05783	keratin 18(KRT18)
				P35908	keratin 2(KRT2)
				P35527	keratin 9(KRT9)
				Q99959	plakophilin 2(PKP2)
	8	regulation of cellular component organization	45	Q08722	CD47 molecule(CD47)
				P49916	DNA ligase 3(LIG3)
				P15407	FOS like 1, AP-1 transcription factor subunit(FOSL1)
				P31150	GDP dissociation inhibitor 1(GDI1)
				Q9NPA3	MID1 interacting protein 1(MID1IP1)
				P20936	RAS p21 protein activator 1(RASA1)
				Q5HYK7	SH3 domain containing 19(SH3D19)
				Q16594	TATA-box binding protein associated factor 9(TAF9)
				Q9UPU7	TBC1 domain family member 2B(TBC1D2B)
				P33981	TTK protein kinase(TTK)
				Q16739	UDP-glucose ceramide glucosyltransferase(UGCG)
				Q9BUR4	WD repeat containing antisense to TP53(WRAP53)
				P23025	XPA, DNA damage recognition and repair factor(XPA)
				P02765	alpha 2-HS glycoprotein(AHSG)
				H0YLF3	beta-2-microglobulin(B2M)
				A0A087WUR6	calcium/calmodulin dependent protein kinase ID(CAMK1D)
				P30307	cell division cycle 25C(CDC25C)
				I3L2J8	centrosomal protein 131(CEP131)
				P29279	connective tissue growth factor(CTGF)
				Q16643	drebrin 1(DBN1)
				Q16658	fascin actin-bundling protein 1(FSCN1)
				P21333	filamin A(FLNA)
				O95466	formin like 1(FMNL1)
				O60234	glia maturation factor gamma(GMFG)
				P11413	glucose-6-phosphate dehydrogenase(G6PD)
				P32455	guanylate binding protein 1(GBP1)
				Q9NQX7	integral membrane protein 2C(ITM2C)
				P17301	integrin subunit alpha 2(ITGA2)
				P08582	melanotransferrin(MELTF)
				Q9BRT3	migration and invasion enhancer 1(MIEN1)
				P35580	myosin heavy chain 10(MYH10)
				P35240	neurofibromin 2(NF2)
				P50542	peroxisomal biogenesis factor 5(PEX5)
				P78356	phosphatidylinositol-5-phosphate 4-kinase type 2 beta(PIP4K2B)
				Q99959	plakophilin 2(PKP2)
				Q9Y4D7	plexin D1(PLXND1)
				Q8WWV3	reticulon 4 interacting protein 1(RTN4IP1)
				Q9NZ72	stathmin 3(STMN3)
				P27105	stomatin(STOM)
				Q8N3V7	synaptopodin(SYNPO)
				P31431	syndecan 4(SDC4)
				Q8NFX7	syntaxin binding protein 6(STXBP6)
				Q5BJF2	transmembrane protein 97(TMEM97)
				P27348	tyrosine 3-monooxygenase/tryptophan 5-monooxygenase activation protein theta(YWHAQ)
				Q9Y2C2	uronyl 2-sulfotransferase(UST)
	9	type I interferon signalling pathway	4	Q15646	2'-5'-oligoadenylate synthetase like(OASL)
				O14879	interferon induced protein with tetratricopeptide repeats 3(IFIT3)
				P01889	major histocompatibility complex, class I, B(HLA-B)
				P28062	proteasome subunit beta 8(PSMB8)
	10	cell junction assembly	8	Q16658	fascin actin-bundling protein 1(FSCN1)
				P21333	filamin A(FLNA)
				Q14315	filamin C(FLNC)
				P17301	integrin subunit alpha 2(ITGA2)
				P02533	keratin 14(KRT14)
				Q8N3R9	membrane palmitoylated protein 5(MPP5)
				P31431	syndecan 4(SDC4)
				A0A087WWW7	tensin 1(TNS1)

## Sheet: CaOV3 GO-BP
	Rank	Term	Count	Protein Accession	Protein names
	1	negative regulation of necroptotic process	3	Q9BYM8	RANBP2-type and C3HC4-type zinc finger containing 1(RBCK1)
				Q03135	caveolin 1(CAV1)
				P12235	solute carrier family 25 member 4(SLC25A4)
	2	response to type I interferon	4	P29728	2'-5'-oligoadenylate synthetase 2(OAS2)
				P20591	MX dynamin like GTPase 1(MX1)
				Q9NUL5	chromosome 19 open reading frame 66(C19orf66)
				E9PPF2	tyrosine kinase 2(TYK2)
	3	cellular macromolecule catabolic process	16	P29728	2'-5'-oligoadenylate synthetase 2(OAS2)
				O60566	BUB1 mitotic checkpoint serine/threonine kinase B(BUB1B)
				Q9NXK8	F-box and leucine rich repeat protein 12(FBXL12)
				O43464	HtrA serine peptidase 2(HTRA2)
				P05161	ISG15 ubiquitin-like modifier(ISG15)
				Q9BYM8	RANBP2-type and C3HC4-type zinc finger containing 1(RBCK1)
				Q9H0F6	SHANK associated RH domain interactor(SHARPIN)
				Q8NEZ2	VPS37A, ESCRT-I subunit(VPS37A)
				Q9UJX4	anaphase promoting complex subunit 5(ANAPC5)
				Q9H9G7	argonaute 3, RISC catalytic component(AGO3)
				P07711	cathepsin L(CTSL)
				Q03135	caveolin 1(CAV1)
				P52294	karyopherin subunit alpha 1(KPNA1)
				P53350	polo like kinase 1(PLK1)
				Q5QPM7	proteasome inhibitor subunit 1(PSMF1)
				Q86VN1	vacuolar protein sorting 36 homolog(VPS36)
	4	negative regulation of cellular protein metabolic process	16	O60566	BUB1 mitotic checkpoint serine/threonine kinase B(BUB1B)
				P05161	ISG15 ubiquitin-like modifier(ISG15)
				Q9H7B4	SET and MYND domain containing 3(SMYD3)
				P01033	TIMP metallopeptidase inhibitor 1(TIMP1)
				P02765	alpha 2-HS glycoprotein(AHSG)
				Q9UJX4	anaphase promoting complex subunit 5(ANAPC5)
				Q9H9G7	argonaute 3, RISC catalytic component(AGO3)
				Q03135	caveolin 1(CAV1)
				P01024	complement C3(C3)
				Q9Y6M1	insulin like growth factor 2 mRNA binding protein 2(IGF2BP2)
				O00425	insulin like growth factor 2 mRNA binding protein 3(IGF2BP3)
				Q96GX5	microtubule associated serine/threonine kinase like(MASTL)
				C9JJV6	myeloid associated differentiation marker(MYADM)
				P53350	polo like kinase 1(PLK1)
				Q5QPM7	proteasome inhibitor subunit 1(PSMF1)
				Q6UWN8	serine peptidase inhibitor, Kazal type 6(SPINK6)
	5	Protein Catabolic Processes	14	O60566	BUB1 mitotic checkpoint serine/threonine kinase B(BUB1B)
				Q9NXK8	F-box and leucine rich repeat protein 12(FBXL12)
				O43464	HtrA serine peptidase 2(HTRA2)
				P05161	ISG15 ubiquitin-like modifier(ISG15)
				Q9BYM8	RANBP2-type and C3HC4-type zinc finger containing 1(RBCK1)
				Q9H0F6	SHANK associated RH domain interactor(SHARPIN)
				P01033	TIMP metallopeptidase inhibitor 1(TIMP1)
				Q8NEZ2	VPS37A, ESCRT-I subunit(VPS37A)
				Q9UJX4	anaphase promoting complex subunit 5(ANAPC5)
				P07711	cathepsin L(CTSL)
				Q03135	caveolin 1(CAV1)
				P53350	polo like kinase 1(PLK1)
				Q5QPM7	proteasome inhibitor subunit 1(PSMF1)
				Q86VN1	vacuolar protein sorting 36 homolog(VPS36)
	6	positive regulation of extrinsic apoptotic signalling pathway	4	O43464	HtrA serine peptidase 2(HTRA2)
				Q9BYM8	RANBP2-type and C3HC4-type zinc finger containing 1(RBCK1)
				Q03135	caveolin 1(CAV1)
				P50591	tumor necrosis factor superfamily member 10(TNFSF10)
	7	intermediate filament organization	3	P35908	keratin 2(KRT2)
				P35527	keratin 9(KRT9)
				P08670	vimentin(VIM)
	8	response to cytokine	12	Q99943	1-acylglycerol-3-phosphate O-acyltransferase 1(AGPAT1)
				P29728	2'-5'-oligoadenylate synthetase 2(OAS2)
				O43464	HtrA serine peptidase 2(HTRA2)
				P20591	MX dynamin like GTPase 1(MX1)
				Q9BYM8	RANBP2-type and C3HC4-type zinc finger containing 1(RBCK1)
				Q9H0F6	SHANK associated RH domain interactor(SHARPIN)
				P01033	TIMP metallopeptidase inhibitor 1(TIMP1)
				O00300	TNF receptor superfamily member 11b(TNFRSF11B)
				Q03135	caveolin 1(CAV1)
				Q9NUL5	chromosome 19 open reading frame 66(C19orf66)
				Q5QPM7	proteasome inhibitor subunit 1(PSMF1)
				E9PPF2	tyrosine kinase 2(TYK2)
	9	regulation of protein ubiquitination	7	O60566	BUB1 mitotic checkpoint serine/threonine kinase B(BUB1B)
				P05161	ISG15 ubiquitin-like modifier(ISG15)
				Q9UJX4	anaphase promoting complex subunit 5(ANAPC5)
				Q03135	caveolin 1(CAV1)
				Q96GX5	microtubule associated serine/threonine kinase like(MASTL)
				P53350	polo like kinase 1(PLK1)
				Q5QPM7	proteasome inhibitor subunit 1(PSMF1)
	10	positive regulation of proteolysis	8	O60566	BUB1 mitotic checkpoint serine/threonine kinase B(BUB1B)
				O43464	HtrA serine peptidase 2(HTRA2)
i				Q9UJX4	anaphase promoting complex subunit 5(ANAPC5)
				Q03135	caveolin 1(CAV1)
				P01024	complement C3(C3)
				P53350	polo like kinase 1(PLK1)
				Q5QPM7	proteasome inhibitor subunit 1(PSMF1)
				P50591	tumor necrosis factor superfamily member 10(TNFSF10)

## Sheet: Primary GO-BP
	Rank	GO-BP Fat Annotation	# of Proteins related	Protein Accession	Protein names
	1	type I interferon signaling pathway	7	P29728	2'-5'-oligoadenylate synthetase 2(OAS2)
				P05161	ISG15 ubiquitin-like modifier(ISG15)
				P20591	MX dynamin like GTPase 1(MX1)
				P20592	MX dynamin like GTPase 2(MX2)
				P80217	interferon induced protein 35(IFI35)
				A0A140T9Z6	major histocompatibility complex, class I, A(HLA-A)
				A2BF26	major histocompatibility complex, class I, C(HLA-C)
	2	mitochondrial translation	12	Q6PI48	aspartyl-tRNA synthetase 2, mitochondrial(DARS2)
				E9PKV2	mitochondrial ribosomal protein L17(MRPL17)
				Q7Z2W9	mitochondrial ribosomal protein L21(MRPL21)
				O75394	mitochondrial ribosomal protein L33(MRPL33)
				Q96DV4	mitochondrial ribosomal protein L38(MRPL38)
				Q9NQ50	mitochondrial ribosomal protein L40(MRPL40)
				M0R176	mitochondrial ribosomal protein L51(MRPL51)
				J3KS15	mitochondrial ribosomal protein L58(MRPL58)
				P82912	mitochondrial ribosomal protein S11(MRPS11)
				Q96EL2	mitochondrial ribosomal protein S24(MRPS24)
				P82932	mitochondrial ribosomal protein S6(MRPS6)
				Q9H2K0	mitochondrial translational initiation factor 3(MTIF3)
	3	Oxidation-reduction process		E9PGM4	1,4-alpha-glucan branching enzyme 1(GBE1)
				Q9UJ83	2-hydroxyacyl-CoA lyase 1(HACL1)
				B4DLR8	NAD(P)H quinone dehydrogenase 1(NQO1)
				O75306	NADH:ubiquinone oxidoreductase core subunit S2(NDUFS2)
				O75489	NADH:ubiquinone oxidoreductase core subunit S3(NDUFS3)
				Q16795	NADH:ubiquinone oxidoreductase subunit A9(NDUFA9)
				O00483	NDUFA4, mitochondrial complex associated(NDUFA4)
				P21399	aconitase 1(ACO1)
				P30837	aldehyde dehydrogenase 1 family member B1(ALDH1B1)
				P05091	aldehyde dehydrogenase 2 family (mitochondrial)(ALDH2)
				P43353	aldehyde dehydrogenase 3 family member B1(ALDH3B1)
				P15121	aldo-keto reductase family 1 member B(AKR1B1)
				P21953	branched chain keto acid dehydrogenase E1 subunit beta(BCKDHB)
				P23786	carnitine palmitoyltransferase 2(CPT2)
				Q08257	crystallin zeta(CRYZ)
				P0DN79	cystathionine-beta-synthase(CBS)
				Q6UW02	cytochrome P450 family 20 subfamily A member 1(CYP20A1)
				A0A0C4DFL7	cytochrome P450 family 51 subfamily A member 1(CYP51A1)
				O15121	delta 4-desaturase, sphingolipid 1(DEGS1)
				P38117	electron transfer flavoprotein beta subunit(ETFB)
				P09104	enolase 2(ENO2)
				Q13011	enoyl-CoA hydratase 1(ECH1)
				O94808	glutamine-fructose-6-phosphate transaminase 2(GFPT2)
				Q92947	glutaryl-CoA dehydrogenase(GCDH)
				P13807	glycogen synthase 1(GYS1)
				P19367	hexokinase 1(HK1)
				E9PB90	hexokinase 2(HK2)
				P00338	lactate dehydrogenase A(LDHA)
				P42345	mechanistic target of rapamycin(MTOR)
				P13995	methylenetetrahydrofolate dehydrogenase (NADP+ dependent) 2, methenyltetrahydrofolate cyclohydrolase(MTHFD2)
				Q9H019	mitochondrial fission regulator 1 like(MTFR1L)
				O43175	phosphoglycerate dehydrogenase(PHGDH)
				Q8IVL6	prolyl 3-hydroxylase 3(P3H3)
				Q9H7Z7	prostaglandin E synthase 2(PTGES2)
				Q8NCN5	pyruvate dehydrogenase phosphatase regulatory subunit(PDPR)
				P30613	pyruvate kinase, liver and RBC(PKLR)
				P04179	superoxide dismutase 2, mitochondrial(SOD2)
				P07919	ubiquinol-cytochrome c reductase hinge protein(UQCRH)
	4	response to oxidative stress	21	P16591	FER tyrosine kinase(FER)
				B4DLR8	NAD(P)H quinone dehydrogenase 1(NQO1)
				O75306	NADH:ubiquinone oxidoreductase core subunit S2(NDUFS2)
				Q96ST3	SIN3 transcription regulator family member A(SIN3A)
				Q12933	TNF receptor associated factor 2(TRAF2)
				P43353	aldehyde dehydrogenase 3 family member B1(ALDH3B1)
				P15121	aldo-keto reductase family 1 member B(AKR1B1)
				E1CEI4	glutamate-cysteine ligase catalytic subunit(GCLC)
				P00338	lactate dehydrogenase A(LDHA)
				P50281	matrix metallopeptidase 14(MMP14)
				Q6XQN6	nicotinate phosphoribosyltransferase(NAPRT)
				P50583	nudix hydrolase 2(NUDT2)
				A0A0J9YXF2	paraoxonase 2(PON2)
				A2A2V1	prion protein(PRNP)
				P29590	promyelocytic leukemia(PML)
				P62745	ras homolog family member B(RHOB)
				Q8IXJ6	sirtuin 2(SIRT2)
				P04179	superoxide dismutase 2, mitochondrial(SOD2)
				O14656	torsin family 1 member A(TOR1A)
				H7C2L4	transformer 2 beta homolog (Drosophila)(TRA2B)
				Q9UMX0	ubiquilin 1(UBQLN1)
	5	cellular component disassembly	23	A8CG34	POM121 transmembrane nucleoporin C(POM121C)
				P01033	TIMP metallopeptidase inhibitor 1(TIMP1)
				P55210	caspase 7(CASP7)
				P27487	dipeptidyl peptidase 4(DPP4)
				A0A0D9SEN1	fibroblast activation protein alpha(FAP)
				P02751	fibronectin 1(FN1)
				P54652	heat shock protein family A (Hsp70) member 2(HSPA2)
				E9PB90	hexokinase 2(HK2)
				P26583	high mobility group box 2(HMGB2)
				P50281	matrix metallopeptidase 14(MMP14)
				A0A087X255	midline 1(MID1)
				E9PKV2	mitochondrial ribosomal protein L17(MRPL17)
				Q7Z2W9	mitochondrial ribosomal protein L21(MRPL21)
				O75394	mitochondrial ribosomal protein L33(MRPL33)
				Q96DV4	mitochondrial ribosomal protein L38(MRPL38)
				Q9NQ50	mitochondrial ribosomal protein L40(MRPL40)
				M0R176	mitochondrial ribosomal protein L51(MRPL51)
				J3KS15	mitochondrial ribosomal protein L58(MRPL58)
				P82912	mitochondrial ribosomal protein S11(MRPS11)
				Q96EL2	mitochondrial ribosomal protein S24(MRPS24)
				P82932	mitochondrial ribosomal protein S6(MRPS6)
				Q9H2K0	mitochondrial translational initiation factor 3(MTIF3)
				P57740	nucleoporin 107(NUP107)
	6	Generation of precursor metabolites and energy	19	E9PGM4	1,4-alpha-glucan branching enzyme 1(GBE1)
				O75306	NADH:ubiquinone oxidoreductase core subunit S2(NDUFS2)
				O75489	NADH:ubiquinone oxidoreductase core subunit S3(NDUFS3)
				Q16795	NADH:ubiquinone oxidoreductase subunit A9(NDUFA9)
				O00483	NDUFA4, mitochondrial complex associated(NDUFA4)
				J3QL56	SCO1, cytochrome c oxidase assembly protein(SCO1)
				P21399	aconitase 1(ACO1)
				P38117	electron transfer flavoprotein beta subunit(ETFB)
				P09104	enolase 2(ENO2)
				O94808	glutamine-fructose-6-phosphate transaminase 2(GFPT2)
				P13807	glycogen synthase 1(GYS1)
				P19367	hexokinase 1(HK1)
				E9PB90	hexokinase 2(HK2)
				P00338	lactate dehydrogenase A(LDHA)
				P42345	mechanistic target of rapamycin(MTOR)
				Q9H019	mitochondrial fission regulator 1 like(MTFR1L)
				P30613	pyruvate kinase, liver and RBC(PKLR)
				P04179	superoxide dismutase 2, mitochondrial(SOD2)
				P07919	ubiquinol-cytochrome c reductase hinge protein(UQCRH)
	7	carboxylic acid metabolic process	31	Q9UJ83	2-hydroxyacyl-CoA lyase 1(HACL1)
				P33527	ATP binding cassette subfamily C member 1(ABCC1)
				P53396	ATP citrate lyase(ACLY)
				P21399	aconitase 1(ACO1)
				O95573	acyl-CoA synthetase long-chain family member 3(ACSL3)
				O60488	acyl-CoA synthetase long-chain family member 4(ACSL4)
				Q6PI48	aspartyl-tRNA synthetase 2, mitochondrial(DARS2)
				M0QXF9	branched chain amino acid transaminase 2(BCAT2)
				P21953	branched chain keto acid dehydrogenase E1 subunit beta(BCKDHB)
				P23786	carnitine palmitoyltransferase 2(CPT2)
				P29373	cellular retinoic acid binding protein 2(CRABP2)
				P0DN79	cystathionine-beta-synthase(CBS)
				O15121	delta 4-desaturase, sphingolipid 1(DEGS1)
				Q8NCG7	diacylglycerol lipase beta(DAGLB)
				P38117	electron transfer flavoprotein beta subunit(ETFB)
				P09104	enolase 2(ENO2)
				Q13011	enoyl-CoA hydratase 1(ECH1)
				E1CEI4	glutamate-cysteine ligase catalytic subunit(GCLC)
				O94808	glutamine-fructose-6-phosphate transaminase 2(GFPT2)
				Q92947	glutaryl-CoA dehydrogenase(GCDH)
				P19367	hexokinase 1(HK1)
				E9PB90	hexokinase 2(HK2)
				P00338	lactate dehydrogenase A(LDHA)
				O95372	lysophospholipase II(LYPLA2)
				P42345	mechanistic target of rapamycin(MTOR)
				O43175	phosphoglycerate dehydrogenase(PHGDH)
				Q9H7Z7	prostaglandin E synthase 2(PTGES2)
				O14684	prostaglandin E synthase(PTGES)
				Q8NCN5	pyruvate dehydrogenase phosphatase regulatory subunit(PDPR)
				P30613	pyruvate kinase, liver and RBC(PKLR)
				Q6PCB7	solute carrier family 27 member 1(SLC27A1)
	8	protein complex subunit organization	51	Q9UJ83	2-hydroxyacyl-CoA lyase 1(HACL1)
				Q9UBL3	ASH2 like histone lysine methyltransferase complex subunit(ASH2L)
				Q86UU0	B-cell CLL/lymphoma 9-like(BCL9L)
				Q9H3Q1	CDC42 effector protein 4(CDC42EP4)
				P16591	FER tyrosine kinase(FER)
				Q8IWC1	MAP7 domain containing 3(MAP7D3)
				O75306	NADH:ubiquinone oxidoreductase core subunit S2(NDUFS2)
				O75489	NADH:ubiquinone oxidoreductase core subunit S3(NDUFS3)
				Q16795	NADH:ubiquinone oxidoreductase subunit A9(NDUFA9)
				P60903	S100 calcium binding protein A10(S100A10)
				J3QL56	SCO1, cytochrome c oxidase assembly protein(SCO1)
				Q9Y371	SH3 domain containing GRB2 like endophilin B1(SH3GLB1)
				Q12933	TNF receptor associated factor 2(TRAF2)
				P39687	acidic nuclear phosphoprotein 32 family member A(ANP32A)
				P53634	cathepsin C(CTSC)
				P12110	collagen type VI alpha 2 chain(COL6A2)
				Q08257	crystallin zeta(CRYZ)
				O75155	cullin associated and neddylation dissociated 2 (putative)(CAND2)
				Q92466	damage specific DNA binding protein 2(DDB2)
				H0YB87	dihydropyrimidinase like 3(DPYSL3)
				P02751	fibronectin 1(FN1)
				A0A1W2PQ77	golgi SNAP receptor complex member 2(GOSR2)
				P26583	high mobility group box 2(HMGB2)
				P16401	histone cluster 1 H1 family member b(HIST1H1B)
				P68431	histone cluster 1 H3 family member a(HIST1H3A)
				P00492	hypoxanthine phosphoribosyltransferase 1(HPRT1)
				D6RD17	joining chain of multimeric IgA and IgM(JCHAIN)
				P51884	lumican(LUM)
				P42345	mechanistic target of rapamycin(MTOR)
				A0A087X255	midline 1(MID1)
				E9PKV2	mitochondrial ribosomal protein L17(MRPL17)
				Q7Z2W9	mitochondrial ribosomal protein L21(MRPL21)
				O75394	mitochondrial ribosomal protein L33(MRPL33)
				Q96DV4	mitochondrial ribosomal protein L38(MRPL38)
				Q9NQ50	mitochondrial ribosomal protein L40(MRPL40)
				M0R176	mitochondrial ribosomal protein L51(MRPL51)
				J3KS15	mitochondrial ribosomal protein L58(MRPL58)
				P82912	mitochondrial ribosomal protein S11(MRPS11)
				Q96EL2	mitochondrial ribosomal protein S24(MRPS24)
				P82932	mitochondrial ribosomal protein S6(MRPS6)
				P57740	nucleoporin 107(NUP107)
				Q96CX2	potassium channel tetramerization domain containing 12(KCTD12)
				A2A2V1	prion protein(PRNP)
				P29590	promyelocytic leukemia(PML)
				Q8IXJ6	sirtuin 2(SIRT2)
				Q15020	squamous cell carcinoma antigen recognized by T-cells 3(SART3)
				P04179	superoxide dismutase 2, mitochondrial(SOD2)
				O14656	torsin family 1 member A(TOR1A)
				P48553	trafficking protein particle complex 10(TRAPPC10)
				Q9C035	tripartite motif containing 5(TRIM5)
				X6R4W8	zinc finger protein 207(ZNF207)
	9	Single-organism Catabolic Process	31	Q9UJ83	2-hydroxyacyl-CoA lyase 1(HACL1)
				Q01432	adenosine monophosphate deaminase 3(AMPD3)
				P30837	aldehyde dehydrogenase 1 family member B1(ALDH1B1)
				P05091	aldehyde dehydrogenase 2 family (mitochondrial)(ALDH2)
				P43353	aldehyde dehydrogenase 3 family member B1(ALDH3B1)
				M0QXF9	branched chain amino acid transaminase 2(BCAT2)
				P21953	branched chain keto acid dehydrogenase E1 subunit beta(BCKDHB)
				P23786	carnitine palmitoyltransferase 2(CPT2)
				P12110	collagen type VI alpha 2 chain(COL6A2)
				P39060	collagen type XVIII alpha 1 chain(COL18A1)
				P0DN79	cystathionine-beta-synthase(CBS)
				Q8NCG7	diacylglycerol lipase beta(DAGLB)
				P38117	electron transfer flavoprotein beta subunit(ETFB)
				P09104	enolase 2(ENO2)
				Q13011	enoyl-CoA hydratase 1(ECH1)
				Q92947	glutaryl-CoA dehydrogenase(GCDH)
				Q9NPB8	glycerophosphocholine phosphodiesterase 1(GPCPD1)
				P19367	hexokinase 1(HK1)
				E9PB90	hexokinase 2(HK2)
				P00492	hypoxanthine phosphoribosyltransferase 1(HPRT1)
				P01584	interleukin 1 beta(IL1B)
				P00338	lactate dehydrogenase A(LDHA)
				P50281	matrix metallopeptidase 14(MMP14)
				P42345	mechanistic target of rapamycin(MTOR)
				A0A0R4J2G3	neutral cholesterol ester hydrolase 1(NCEH1)
				P30613	pyruvate kinase, liver and RBC(PKLR)
				Q8IXJ6	sirtuin 2(SIRT2)
				Q9NXE4	sphingomyelin phosphodiesterase 4(SMPD4)
				O14656	torsin family 1 member A(TOR1A)
				Q9BZK7	transducin beta like 1 X-linked receptor 1(TBL1XR1)
				Q9UMX0	ubiquilin 1(UBQLN1)
	10	NAD metabolic process	7	P09104	enolase 2(ENO2)
				P19367	hexokinase 1(HK1)
				E9PB90	hexokinase 2(HK2)
				P00338	lactate dehydrogenase A(LDHA)
				P43490	nicotinamide phosphoribosyltransferase(NAMPT)
				Q6XQN6	nicotinate phosphoribosyltransferase(NAPRT)
				P30613	pyruvate kinase, liver and RBC(PKLR)
