# Supplementary material for: Chemoresistant Cancer Cell Lines Are Characterized by Migratory, Amino Acid Metabolism, Protein Catabolism and IFN1 Signalling Perturbations
Source: Cancers (Basel). 2022 Jun 2;14(11):2763. doi: 10.3390/cancers14112763 (PMC9179525; doi:10.3390/cancers14112763)
Supplement: Supplementary file 1 [file cancers-14-02763-s001.zip › Table S5-List of Metabolites and Proteins Related to KEGG Global Metabolomic Netw.xlsx]

## Sheet: OVCAR5
Rank	KEGG Metabolic Network Name	Compound Class	Compound Name	Fold Change (Parental/CBPR)
1	Alanine, aspartate and glutamate metabolism	Metabolite	L-Alanine	2.81
		Metabolite	Pyruvic acid	0.14
		Metabolite	N-Acetyl-L-aspartic acid	0.33
		Metabolite	Oxoglutaric acid	0.37
		Protein	Asparagine synthase (glutamine-hydrolysing)	1.662
		Protein	Glutamine---fructose-6-phosphate transaminase (isomerizing)	0.622
2	Glycolysis / Gluconeogenesis	Metabolite	Hexokinase	3.611
		Protein	Acetyl-CoA synthetase	2.025
		Protein	Phosphoenolpyruvate carboxykinase (GTP)	1.726
		Protein	Fructose-bisphosphate aldolase, class I	1.637
		Protein	Aldehyde dehydrogenase (NAD+)	1.504
3	Pyruvate metabolism	Metabolite	Pyruvic acid	0.14
		Protein	Acetyl-CoA synthetase	2.025
		Protein	Acetyl-CoA carboxylase / biotin carboxylase 1	1.941
		Protein	Phosphoenolpyruvate carboxykinase (GTP)	1.726
		Protein	Aldehyde dehydrogenase (NAD+)	1.504
4	Inositol phosphate metabolism	Protein	1-phosphatidylinositol-4-phosphate 5-kinase	2.262
		Protein	Inositol polyphosphate-4-phosphatase	1.821
		Protein	1-phosphatidylinositol-5-phosphate 4-kinase	1.761
		Protein	Inositol-1,3,4-trisphosphate 5/6-kinase / inositol-tetrakisphosphate 1-kinase	1.721
5	Citrate cycle (TCA cycle)	Protein	Pyruvic acid	0.14
		Protein	Oxoglutaric acid	0.37
		Metabolite	Phosphoenolpyruvate carboxykinase (GTP)	1.726
6	Arginine and proline metabolism	Metabolite	4-Guanidinobutanoic acid	2.17
		Metabolite	Pyruvic acid	0.14
		Protein	Creatine kinase	8.188
		Protein	Aldehyde dehydrogenase (NAD+)	1.504
7	Limonene and pinene degradation	Protein	Aldehyde dehydrogenase (NAD+)	1.504
8	Chloroalkane and chloroalkene degradation	Protein	Aldehyde dehydrogenase (NAD+)	1.504
		Protein	Soluble epoxide hydrolase / lipid-phosphate phosphatase	0.467
9	Valine, leucine and isoleucine degradation	Protein	3-hydroxyisobutyrate dehydrogenase	1.816
		Protein	2-oxoisovalerate dehydrogenase E1 component beta subunit	1.584
		Protein	Aldehyde dehydrogenase (NAD+)	1.504
10	Fatty acid biosynthesis	Protein	Acetyl-CoA carboxylase / biotin carboxylase 1	1.941
		Protein	Long-chain acyl-CoA synthetase	0.557

## Sheet: CaOV3
Rank	KEGG Metabolic Network Name	Compound Class	Compound Name	Fold Change (Parental/CBPR)
1	Alanine, aspartate and glutamate metabolism	Metabolite	1-Pyrroline-5-carboxylic acid	3.28677
		Metabolite	L-Alanine	1.9652
		Protein	Glutamine---fructose-6-phosphate transaminase (isomerizing)	2.328
2	Arginine and proline metabolism	Protein	Glutamine---fructose-6-phosphate transaminase (isomerizing)	2.328
		Metabolite	Guanidoacetic acid	1.79945
		Protein	Arginase	1.854
3	Folate biosynthesis	Protein	Alkaline phosphatase	1.783
		Protein	6-pyruvoyltetrahydropterin/6-carboxytetrahydropterin synthase	1.635
5	Linoleic acid metabolism	Protein	Cytochrome P450 family 2 subfamily J	0.01
6	Vitamin B6 metabolism	Metabolite	Pyridoxal	0.565298
7	Glycine, serine and threonine metabolism	Metabolite	Guanidoacetic acid	1.79945
		Metabolite	L-Cystathionine	0.527145
7	Glycosylphosphatidylinositol (GPI)-anchor biosynthesis	Protein	GPI-anchor transamidase subunit U	2.244
8	Thiamine metabolism	Protein	Alkaline phosphatase	1.783
9	Amino sugar and nucleotide sugar metabolism	Protein	Glutamine---fructose-6-phosphate transaminase (isomerizing)	2.328
		Protein	N-acetylglucosamine-6-phosphate deacetylase	1.948
10	Sphingolipid metabolism	Protein	Sphingoid base N-palmitoyltransferase	0.638
