# Supplementary material for: Chemoresistant Cancer Cell Lines Are Characterized by Migratory, Amino Acid Metabolism, Protein Catabolism and IFN1 Signalling Perturbations
Source: Cancers (Basel). 2022 Jun 2;14(11):2763. doi: 10.3390/cancers14112763 (PMC9179525; doi:10.3390/cancers14112763)
Supplement: Supplementary file 1 [file cancers-14-02763-s001.zip › Table S6-List of Metabolites Related to SMPDBT Terms.xlsx]

## Sheet: Details of Analysis
Supplementary Table 6: To assess the altered metabolomic pathways observed between parental and CBPR cell lines we performed enrichment analysis on differentially abundant metabolites using the SMPDBB data base through Metaboanalyst [30]. In both OVCAR-5 and CaOV3 cells there was enrichment in amino acid metabolism and energy metabolism pathways with the malate-aspartate shuttle commonly enriched…

## Sheet: OVCAR-5
Rank	SMPDB	Involved Total Genes (%)	P Value	Compound Name
1	Glucose-Alanine Cycle	23.1	0.009	L-Alanine
				Oxoglutaric acid
				Pyruvic acid
2	Alanine Metabolism	17	0.019	L-Alanine
				Oxoglutaric acid
				Pyruvic acid
3	Malate-Aspartate Shuttle	20	0.045	Oxoglutaric acid
				Malic Acid
4	Oxidation of Branched Chain Fatty Acids	11.5	0.06	L-Acetylcarnitine
				Oxoglutaric acid
				Propionylcarnitine
5	Urea Cycle	10.3	0.078	L-Alanine
				Oxoglutaric acid
				Pyruvic acid
6	Glutamate Metabolism	8.2	0.088	L-Alanine
				Oxoglutaric acid
				Pyruvic acid
				Oxidised glutathione
7	Gluconeogenesis	8.6	0.12	Oxoglutaric acid
				Pyruvic acid
				Malic Acid
8	Glutathione Metabolism	9.5	0.17	L-Alanine
				Oxidised glutathione
9	Carnitine Synthesis	9.1	0.18	Oxoglutaric acid
				Hydroxy-N6,N6,N6-trimethyl-L-lysine
10	Cysteine Metabolism	7.7	0.23	Oxoglutaric acid
				Pyruvic acid

## Sheet: CaOV3
Rank	SMPDB	Involved Total Genes (%)	P-value	Compound Name
1	Glutamate Metabolism	8.16327	0.0127	Glutathione
				NAD
				L-Alaine
				1-Pyrroline-5-carboxylic acid
2	Glycine and Serine Metabolism	6.77966	0.0241	L-Cystathionine
				L-Alaine
				Guanidoacetic acid
				NAD
3	Glucose-Alanine Cycle	15.3846	0.0249	L-Alaine
				NAD
4	Glutathione Metabolism	9.52381	0.061	L-Alaine
				Glutathione
5	Arginine and Proline Metabolism	5.66038	0.08	Guanidoacetic acid
				NAD
				1-Pyrroline-5-carboxylic acid
6	Selenoamino Acid Metabolism	7.14286	0.1	NAD
				L-Alaine
7	Tryptophan Metabolism	5	0.107	NAD
				L-Alaine
				L-Tryptophan
8	Urea Cycle	6.89655	0.107	NAD
				L-Alaine
9	Homocysteine Degradation	11.1111	0.163	L-Cystathionine
10	De Novo Triacylglycerol Biosynthesis	11.1111	0.163	NAD
11	Malate-Aspartate Shuttle	10	0.18	NAD
